# Supplementary material for: SH3 interactome conserves general function over specific form
Source: Mol Syst Biol. 2013 Apr 2;9:652. doi: 10.1038/msb.2013.9 (PMC3658277; doi:10.1038/msb.2013.9)
Supplement: Supplementary Table 1 — Worm SH3 domains used in phage display and yeast two-hybrid screens. [file msb20139-s2.xls]

## Sheet: Worm SH3 domains
SH3 ID	DB-fusion clone for both ORFeome and cDNA Y2H	GST-fusion clone for phage display	Purified as GST-fusion	SeqName	PrName	DmStart	DmEnd	DmLength	DmSeq	PCRPrStart	PCRPrEnd	PCRPrLength	PCRPrSeq	PCRTrptStart	PCRTrptEnd	PCRTrptLength	PCRtrptSeq
ID used for phage display and Y2H baits				Wormbase Sequence Name	Wormbase Protein Name	SH3 domain start position (amino acid)	SH3 domain end position (amino acid)	SH3 domain length (amino acid)	SH3 domain sequence (amino acid)	Cloned SH3 start position (amino acid)	Cloned SH3 end position (amino acid)	Cloned SH3 length (amino acid)	Cloned SH3 sequence (amino acid)	Cloned SH3 coding sequence start position (nucleotide)	Cloned SH3 coding sequence end position (nucleotide)	Cloned SH3 coding sequence length (nucleotide)	Cloned SH3 coding sequence (nucleotide)
wS01	No	Yes	Yes	B0302.1a	WP:CE33548	369	425	57	LDAVARETYNSIQPGALQLTKGDEVVVVENTGQDWFGQNKKNQKFGTFPRSVVFAQT	359	435	77	IREDLVAAMFLDAVARETYNSIQPGALQLTKGDEVVVVENTGQDWFGQNKKNQKFGTFPRSVVFAQTNNAVAAATAV	1075	1305	231	attcgagaggacttggtggcggccatgtttttggatgcagtggcaagggagacgtacaactctattcaaccgggcgcactacaattgacaaaaggggatgaagttgttgtggtggagaacacaggccaagactggtttggtcagaacaagaagaaccaaaagtttggcacattcccccgatcagttgtgtttgcgcagacgaacaacgcggttgcggcagcgacggcggtt
wS02	Yes	Yes	Yes	B0303.7	WP:CE36521	194	251	58	PYGIAKFDYAPTQSDEMGLRIGDTVLISKKVDAEWFYGENQNQRTFGIVPSSYLDIKI	184	261	78	PSYSAPAISTPYGIAKFDYAPTQSDEMGLRIGDTVLISKKVDAEWFYGENQNQRTFGIVPSSYLDIKIPLKEAFTALP	550	783	234	ccgtcttattcggcaccagccatcagtactccttatggaattgccaagtttgattacgctccgacacaatctgatgagatgggattgagaattggggatacggttttaatttctaaaaaagtggatgcggagtggttttatggtgagaatcaaaaccagcgcacatttggaattgttccatcatcctaccttgacatcaagatcccattgaaagaagctttcacagctctgcct
wS03	Yes	Yes	Yes	B0303.7	WP:CE36521	274	329	56	TYATAIYDYNSNEAGDLNFAVGSQIMVTARVNEEWLEGECFGRSGIFPSQFVDCPN	264	339	76	PAAPSGSSSGTYATAIYDYNSNEAGDLNFAVGSQIMVTARVNEEWLEGECFGRSGIFPSQFVDCPNLYQVPMKQSA	790	1017	228	ccagcagctccatctggatcatcttcaggcacatatgcaactgcaatctatgactataattcgaacgaagctggagatttgaatttcgctgtcggatcacaaattatggtaacagctcgtgtaaatgaagaatggctagaaggtgaatgctttggtagatcaggaatctttccatctcaatttgtggattgtccaaatctttatcaagttccaatgaaacaatcagct
wS04	Yes	Yes	Yes	B0303.7	WP:CE36521	358	413	56	QTVTVSYDYDSGVASDLRLFEGDVITALEDIDAQWLLAECRGQQGMVPKTFLGPPY	348	423	76	HPITNNSGPKQTVTVSYDYDSGVASDLRLFEGDVITALEDIDAQWLLAECRGQQGMVPKTFLGPPYGSPKKAPSKG	1042	1269	228	catccaattacaaacaatagtggtcccaaacaaaccgttactgtatcttatgattacgattctggagttgcttctgacctccgattattcgaaggtgacgtcatcacagccctggaagacattgatgctcaatggttgctcgcagaatgtcgtggacaacagggaatggttccgaagaccttcttgggaccaccatacggatctccaaagaaggcaccgtcaaaagga
wS05	Yes	Yes	Yes	B0303.7	WP:CE36521	434	493	60	KKAVATGDYHSEDPKHLYVTRGDHLLIVEDVDDYYYKGKLEAFKTLPAGILPKNIVKLEN	424	493	70	IAEIACAFSPKKAVATGDYHSEDPKHLYVTRGDHLLIVEDVDDYYYKGKLEAFKTLPAGILPKNIVKLEN	1270	1479	210	atcgctgaaattgcatgtgcattctctccgaagaaggcagttgccactggtgactatcattccgaagatcccaaacatctttatgtgacacgtggcgatcatttattgattgtggaagatgttgatgactactattacaagggaaaattggaagctttcaagactttgccagcgggtattctgccaaagaatattgtcaaattggaaaat
wS06	Yes	Yes	Yes	B0336.6	WP:CE29545	415	469	55	EKVRVLYDYDAAKEDELTLRENAIVYVLKKNDDDWYEGVLDGVTGLFPGNYVVPV	405	469	65	SAGWMPNEYLEKVRVLYDYDAAKEDELTLRENAIVYVLKKNDDDWYEGVLDGVTGLFPGNYVVPV	1213	1407	195	agtgctggatggatgcccaacgagtatttggaaaaagtacgggtcctgtacgactatgatgctgcaaaagaagacgagttgacacttcgcgagaacgcaattgtctacgtactgaaaaagaacgatgacgactggtatgaaggtgtcttggatggagtcactgggcttttccctggaaactacgtagttccagta
wS07	Yes	Yes	No	C01B7.4	WP:CE06728	340	408	69	QHLRALFDYDPEDDVYVPCKELAMKFQRGDILHVLNTKDDNWWQAYRDGEDIQHSLAGLIPSSSFRQQV	330	418	89	VTAKKSQQHVQHLRALFDYDPEDDVYVPCKELAMKFQRGDILHVLNTKDDNWWQAYRDGEDIQHSLAGLIPSSSFRQQVVLYADEVERE	988	1254	267	gtcacagcaaagaagtctcaacagcatgtccaacatcttcgagccctttttgattacgatccagaagatgacgtgtatgtaccttgtaaagagttggcaatgaaatttcaaagaggagatattctacacgtgttaaacacaaaagatgataactggtggcaagcatatagagatggagaagatattcaacattcattggcaggattaattcctagttcctcgtttagacaacaagtagtcctatacgctgatgaagttgaacgagag
wS08	Yes	Yes	Yes	C01C7.1	WP:CE26967	382	443	62	QSVRAVVDCKDSAADHLHFKKDDLIVVISRSPAQYPDGYYWFGSLRNGKLGLFRPTDTVAHL	372	453	82	IVAKFPERRAQSVRAVVDCKDSAADHLHFKKDDLIVVISRSPAQYPDGYYWFGSLRNGKLGLFRPTDTVAHLGSEPPCSNGT	1114	1359	246	attgtcgctaaatttccggaaagaagagcacaatctgtgagagctgtcgtggattgtaaagattcggccgccgatcatttacattttaaaaaagatgatttgattgttgttatcagccgatcaccagctcaatatcctgacggttactattggttcggatctttacgcaacggaaaactgggattattccgtccaacggatactgtagctcatctaggatccgaaccaccgtgctcaaatggaaca
wS09	Yes	Yes	No	C02F4.1	WP:CE24779	7	69	63	YYAIVQYTFEDPLPSCDAPRLELFIGDRICVYGQHGEWGYGRKFDEKNGKCGIFPLAYVQIVQ	1	79	79	MATTGFYYAIVQYTFEDPLPSCDAPRLELFIGDRICVYGQHGEWGYGRKFDEKNGKCGIFPLAYVQIVQKSMFVSTSDG	1	237	237	atggcaacgacgggtttctattatgcaatcgttcaatacacatttgaggatccgcttccatcttgtgatgctccacgattagaactttttattggcgatcgaatatgtgtttacgggcagcacggagagtggggatatggtcgaaaatttgacgagaaaaatggaaaatgtgggatttttccacttgcctatgtacaaatcgttcaaaagtccatgttcgtatcgacaagtgacgga
wS10	Yes	Yes	Yes	C09D1.1e	WP:CE37702	66	126	61	PVYIAIQDYTPDKEDVEAIPLEQGQIVEVLDKKNSVRWLVRTKARPPRSGWVPGSYFETPT	56	136	81	IIAGSESRSYPVYIAIQDYTPDKEDVEAIPLEQGQIVEVLDKKNSVRWLVRTKARPPRSGWVPGSYFETPTEFYKQRRRTR	166	408	243	atcattgccggatcggaatcccgatcttatccagtgtacattgcgattcaagactacactcctgacaaagaagacgtggaagcgattcccttagaacaaggtcaaattgtcgaggtgctcgacaagaagaactcggttcgatggcttgttagaacaaaggcacgtccaccacgttccggttgggttccgggatcgtactttgaaactccgaccgagttttacaagcaaagaagacgaacgaga
wS11	Yes	Yes	Yes	C10F3.6	WP:CE32580	492	549	58	HEVIVIEDHIAQNNKEIDLKVGDKVGIAGNHWNGYSKGTNRQTYKEGVFPSYKVVNDW	482	559	78	DIYYFGGQQAHEVIVIEDHIAQNNKEIDLKVGDKVGIAGNHWNGYSKGTNRQTYKEGVFPSYKVVNDWRKFKFEALLD	1444	1677	234	gatatatactattttggaggtcaacaagctcatgaagtaattgttatcgaagatcatattgctcagaacaataaagaaatcgatttgaaagttggtgataaagttggaattgctggaaatcattggaatggatattctaaaggaacaaatcgacaaacgtataaggaaggagtattcccatcatataaagtggtgaatgattggagaaaatttaaattcgaagctcttttagat
wS13	Yes	Yes	Yes	C14F5.5	WP:CE01784	1	57	57	MEAVAEHDFQAGSPDELSFKRGNTLKVLNKDEDPHWYKAELDGNEGFIPSNYIRMTE	1	67	67	MEAVAEHDFQAGSPDELSFKRGNTLKVLNKDEDPHWYKAELDGNEGFIPSNYIRMTECNWYLGKITR	1	201	201	atggaggcggtcgccgagcatgatttccaggcgggatcacctgatgagttgtctttcaagagaggaaacacgctaaaagttttgaacaaagatgaagatccacattggtataaagctgaattggatggaaatgaaggattcattccttctaattatattcgtatgactgaatgcaattggtaccttggtaaaataacaaga
wS14	Yes	Yes	Yes	C14F5.5	WP:CE01784	157	212	56	KFVQALFDFNPQESGELAFKRGDVITLINKDDPNWWEGQLNNRRGIFPSNYVCPYN	147	222	76	ILLSDMNVETKFVQALFDFNPQESGELAFKRGDVITLINKDDPNWWEGQLNNRRGIFPSNYVCPYNSNKSNSNVAP	439	666	228	atattgctgtcagatatgaatgtggagactaaatttgtacaggccctgtttgatttcaacccacaggagagtggagagctagctttcaaaagaggagatgttatcactttgatcaacaaagacgatccaaactggtgggaaggacagctgaacaacaggcgtggaattttcccatccaactacgtatgcccttacaatagcaataagagcaactccaacgtggctcct
wS15	Yes	Yes	Yes	C25F6.2a	WP:CE36524	622	689	68	EYVRALFDYDPSRENSVAPHRSMGFNYGDILHIINSSDDEWWTARKVHENGEETAEGVIPSKKRVEKR	612	699	88	SRMGTLSRKSEYVRALFDYDPSRENSVAPHRSMGFNYGDILHIINSSDDEWWTARKVHENGEETAEGVIPSKKRVEKRERLRRKQVNF	1834	2097	264	tctagaatgggaactttgagcagaaagtctgaatatgttagagcacttttcgattatgatccatcacgtgaaaactctgttgctccccatagatcaatgggatttaactatggtgacatcctacatatcatcaactcatctgacgatgaatggtggacagctagaaaagttcacgaaaacggagaagaaacagctgaaggagtgattccatcaaagaaacgtgtcgagaagagagaacgacttcgtcggaagcaagtcaacttc
wS16	Yes	Yes	No	C26C6.8	WP:CE37479	34	89	56	TPGQLTKNFTATVADEISVTRGTTVKAIYRDDQWIYVEVSDGRKGFVPQTYCKLLL	24	99	76	SMQVDHFDPYTPGQLTKNFTATVADEISVTRGTTVKAIYRDDQWIYVEVSDGRKGFVPQTYCKLLLNSKHGEKKKV	70	297	228	agtatgcaagtggatcattttgatccttatactccaggacaactaacaaaaaacttcacagcaactgttgctgacgaaattagtgtaacccgtggcactacagttaaagcaatttatcgagatgatcaatggatttatgttgaggtatctgatggaagaaaaggatttgttccacagacatattgtaaattgcttttgaattcaaaacacggtgaaaagaaaaaggtg
wS17	Yes	Yes	Yes	C26C6.8	WP:CE37479	138	194	57	CEVQILQSFDGSAPDDISVKDGESVTVLNISDPEWTYIRNSDNQSGFVPSSHVKIPH	128	204	77	EGEVFKMDEICEVQILQSFDGSAPDDISVKDGESVTVLNISDPEWTYIRNSDNQSGFVPSSHVKIPHEILQQASRVI	382	612	231	gaaggagaggtttttaaaatggatgagatatgcgaagttcaaatactacagtcatttgatggatcagctccagatgatatatctgtgaaagatggagaatctgtcacagttttgaatatatcagatcctgagtggacctatattcgaaattcggacaatcaatctggttttgtaccttcttcccatgttaagattccacatgaaatattgcaacaagctagccgtgtcatt
wS18	No	Yes	Yes	C26C6.8	WP:CE37479	214	271	58	ENLLVVEPFSGRSPLDLTVRPGEWIKCTGRPVDDWLWAVRIADEKQGFIPNKVVILAT	204	281	78	IKEKWYRKENENLLVVEPFSGRSPLDLTVRPGEWIKCTGRPVDDWLWAVRIADEKQGFIPNKVVILATDL	610	843	234	attaaagaaaaatggtatcgtaaggaaaatgaaaatcttctcgtagtcgaacctttttctggaagatcacctcttgatctaacagtccgaccaggtgaatggataaaatgcactggaagaccagtagatgattggttgtgggccgtccgaatcgctgacgagaagcagggatttatcccgaataaagttgtaattttggcgacagatctttga
wS19	Yes	Yes	Yes	C34G6.7a	WP:CE29700	222	277	56	KNVRALYDFEAAESNELSFVAGDIITITDESNPHWWTGRIGTQQGLFPSSFVTNQL	212	287	76	AVQTNSNIPEKNVRALYDFEAAESNELSFVAGDIITITDESNPHWWTGRIGTQQGLFPSSFVTNQLDDLKSKETDS	634	861	228	gcagttcagactaattcgaatattccggaaaagaatgttcgagcgttatacgattttgaggctgctgaaagcaatgaattatcttttgttgctggagatattattacaattactgatgaaagcaatccccactggtggactggtcgtattggtacccaacagggacttttcccatccagcttcgttactaatcaactcgatgatctaaaatcaaaagagacggattca
wS20	Yes	Yes	Yes	C35B8.2	WP:CE37208	857	918	62	KVFKAVHDYDAPSPNNEGKFLSFKTGDIVVLLDTVGEDRGWWKGQVNNKSGFFPLSYVKPYD	847	928	82	TCLKNPYSQCKVFKAVHDYDAPSPNNEGKFLSFKTGDIVVLLDTVGEDRGWWKGQVNNKSGFFPLSYVKPYDPATEGSSSPV	2539	2784	246	acgtgcctcaaaaatccatattcccaatgcaaggttttcaaagctgttcatgactacgatgctccttcaccaaacaacgaaggcaaatttctatcatttaaaactggtgacattgttgttctactggacactgttggtgaggatcgtggatggtggaagggccaggtgaacaataagtctggcttctttcctttgagttacgtgaaaccatacgatccggccacagaagggagcagtagtcccgta
wS21	Yes	No	No	C46H3.2a	WP:CE29228	57	117	61	TNAVAVEDFCGVEANELSLSIGDQVWVIERSTTQVWKGIVFGRKGNSRSGFFQSNVIEDAG	47	127	81	FSFSSDFHTFTNAVAVEDFCGVEANELSLSIGDQVWVIERSTTQVWKGIVFGRKGNSRSGFFQSNVIEDAGASDGILTTPK	139	381	243	ttctctttttcgtcagacttccacacgttcaccaatgctgtagcagttgaggacttttgtggtgttgaagcaaacgagctgagcttatcgataggtgaccaagtttgggttatcgaacggagcacaacacaagtctggaagggaattgttttcggaaggaaaggcaactctcgtagcggatttttccaatcaaacgtgattgaagacgcgggggcgagcgacgggattcttacgacgcccaag
wS22	Yes	Yes	Yes	F09E10.8a	WP:CE27939	530	588	59	GEAIAQFAFDGAQDGTIRMEANEKLWLIEKDEGDGWTRVRKENNSADGFVPSSYLKVTW	520	592	73	EECSNPNPVLGEAIAQFAFDGAQDGTIRMEANEKLWLIEKDEGDGWTRVRKENNSADGFVPSSYLKVTWFGKV	1558	1776	219	gaagaatgctccaatcctaacccggtgctcggtgaagcaattgctcaattcgcatttgacggagctcaagatggaacgattcgcatggaggcgaacgagaagctgtggctgattgagaaggacgaaggcgatggatggacccgtgtgagaaaagaaaacaactcggcggatggtttcgtgcccagctcatatctcaaagtcacctggttcggaaaagtc
wS23	Yes	Yes	No	F17E5.1a	WP:CE27131	636	716	81	IFVRAQFDYEPSQDDLIPCPQAGIPFKTGDILQVISKDDHNWWQARFVSSFPSIGNSSNAQRSNQQQVAGLIPSPELQEWR	626	726	101	SYRSAPPACEIFVRAQFDYEPSQDDLIPCPQAGIPFKTGDILQVISKDDHNWWQARFVSSFPSIGNSSNAQRSNQQQVAGLIPSPELQEWRTACLAMERSK	1876	2178	303	tcttaccgatccgcaccaccagcgtgcgagatttttgtacgtgctcaattcgactacgaaccaagtcaagacgatctgattccgtgtccacaggctggaattccttttaaaactggcgatattcttcaggtaatctccaaggatgaccataactggtggcaagcacgatttgtatcttcgttcccgtcaattggaaattcttcaaatgcacaacgaagcaatcaacagcaagtggcaggcctcattccgtcgccggagcttcaagaatggaggacagcatgtttggcgatggaaagatccaaa
wS24	Yes	Yes	No	F19C7.8b	WP:CE31686	178	234	57	GGYIVIHEYSPSNGSSLVLGEKVRVVDNGDPDWLHGFRLNDRTEHMISFPATCVAQM	168	244	77	RRSSSSALHAGGYIVIHEYSPSNGSSLVLGEKVRVVDNGDPDWLHGFRLNDRTEHMISFPATCVAQMMAGEQAMRIQ	502	732	231	agacggagcagctcatcagctttacatgccggtggctatattgtgatccacgagtactccccatcgaatggaagctctctggtcttaggagagaaggttcgagtggtagacaacggagatccggattggctccacggtttccgtctcaatgatagaaccgagcacatgatctctttcccagcaacatgtgtggctcaaatgatggctggcgagcaggcgatgcgaattcag
wS25	Yes	Yes	Yes	F29D10.4	WP:CE05763	1047	1100	54	PVVIAVYPYEAQDVDELSFEAGAEIELMNKDASGWWQGKVNNRVGLFPGNYVKE	1037	1100	64	PPPPAKPKLNPVVIAVYPYEAQDVDELSFEAGAEIELMNKDASGWWQGKVNNRVGLFPGNYVKE	3109	3300	192	cctcctccaccagcaaagccaaagcttaatcctgtcgttattgctgtctatccatatgaagctcaagatgttgatgagctcagctttgaagctggagctgaaattgaactcatgaacaaagatgcttctggatggtggcaaggaaaagtgaacaatcgagttggtcttttccccggaaattatgtcaaagaa
wS26	Yes	Yes	No	F32A5.6	WP:CE28290	238	299	62	YTAQALFDFQASNEQELSFMNGETLRVAPKEEQPRVRGWLLASVADGSRIGLVPINYVRIVG	228	309	82	RKWATGAAPHYTAQALFDFQASNEQELSFMNGETLRVAPKEEQPRVRGWLLASVADGSRIGLVPINYVRIVGKQSQSPPLTQ	682	927	246	agaaaatgggcaactggagccgctccacattatactgctcaagcacttttcgactttcaagcctcaaatgagcaagagcttagcttcatgaatggagaaacgttaagagtggctccaaaagaagaacaacccagagttagaggatggcttttagcaagtgttgccgatggaagtcgtattggacttgttccaattaactacgtcagaattgtcggaaaacaatcacaatctcctccacttactcaa
wS27	Yes	Yes	Yes	F35A5.8a	WP:CE04492	310	366	57	KQAKVIMDYDAVLPQEISVTQNDILIVYRLPGMDAEYVMAEKGGKRGKLPVSYIELL	300	366	67	SGLLPDDLGTKQAKVIMDYDAVLPQEISVTQNDILIVYRLPGMDAEYVMAEKGGKRGKLPVSYIELL	898	1098	201	agtggcctactgccggatgacttgggaaccaagcaagccaaagtgatcatggactacgatgcagtgctgccacaagagatcagcgtcacccagaatgatattctcatcgtgtatcgccttcctggaatggatgcggaatatgtgatggctgaaaaaggaggaaaacgcggaaaattgcctgtcagctatattgagctgctc
wS28	Yes	Yes	No	F41D9.1	WP:CE30984	527	582	56	KRARALLDFAREEENELGFRKNDIVTIISEKDEHCWVGEVNGLRGWFPAKFVEVVD	517	592	76	NYLKGRRVGAKRARALLDFAREEENELGFRKNDIVTIISEKDEHCWVGEVNGLRGWFPAKFVEVVDERGKSYTIYG	1549	1776	228	aactatttgaaaggaagacgtgttggagccaagagagctcgggctctgttagattttgctagagaagaagaaaacgagctgggattcaggaaaaacgacatcgtcacaataattagtgaaaaggacgagcattgctgggttggagaggttaacggattacgtggttggttcccagcgaaatttgttgaagtggtcgacgaaaggggaaagagctataccatttatgga
wS29	Yes	Yes	Yes	F42H10.3	WP:CE37108	269	326	58	FAVKAIYDYAAADKDEISFLEGDIIVNCEKIDDGWMTGTVQRTLQWGMLPANYVQPHK	259	335	77	STISPTGKAGFAVKAIYDYAAADKDEISFLEGDIIVNCEKIDDGWMTGTVQRTLQWGMLPANYVQPHKLPTGLHRLS	775	1005	231	agcacaatttcaccgactggaaaagctggatttgcagttaaggcaatttatgattacgctgctgctgataaagacgagatttcattcctcgaaggtgatatcatcgtgaactgcgagaaaattgatgatggatggatgacaggaacagttcaacgaactcttcaatggggaatgctacctgcaaattatgttcaaccacataaacttcctaccggattgcaccgactttct
wS30	Yes	Yes	Yes	F45E1.7a	WP:CE29323	430	486	57	KPAVVLYDYAPAEGDEIALRKGEMIEVLTEPDSLGWCTGRVSGNVGLFPASYVQCQG	420	489	70	YGDFEEFTTSKPAVVLYDYAPAEGDEIALRKGEMIEVLTEPDSLGWCTGRVSGNVGLFPASYVQCQGEKS	1258	1467	210	tatggagactttgaagagttcacaactagtaagccagccgtagttctgtacgattacgcgccagcagaaggagatgagattgcactgaggaaaggagaaatgatagaagtgctcacagaacctgattcgttgggatggtgtactggaagagtcagtggaaatgttggactgtttccagcgagttatgttcaatgccaaggagaaaaatct
wS31	Yes	Yes	Yes	F46F3.4	WP:CE19874	687	745	59	GKVYAAYGYEAAFEDELSFDAGDELTVIEKDKVDKNWWTCEKNNGEKGQVPRTYLALYP	677	755	79	AHNSTGSINTGKVYAAYGYEAAFEDELSFDAGDELTVIEKDKVDKNWWTCEKNNGEKGQVPRTYLALYPSLKYRKKLNF	2029	2265	237	gcccataactcaacgggatcaattaatactggaaaagtttacgctgcttatggatatgaggcggcatttgaagatgagctcagttttgatgcaggagatgaattgacggttattgagaaagataaagtcgataaaaattggtggacatgtgagaagaacaatggagagaagggacaagtaccaagaacatatttggcgttgtacccatcgttaaaatacagaaagaagctcaacttt
wS32	Yes	Yes	No	F49B2.5	WP:CE24991	60	117	58	ANFVALFQYDARTDDDLSFKKDDILEILNDTQGDWWFARHKATGRTGYIPSNYVAREK	50	127	78	IDKNQNISQSANFVALFQYDARTDDDLSFKKDDILEILNDTQGDWWFARHKATGRTGYIPSNYVAREKSIESQPWYFG	148	381	234	attgataaaaatcagaatatctcgcaatctgcgaattttgtcgctttattccaatatgatgcacggacagatgatgatttgagttttaagaaggatgatatccttgaaattctaaatgatacccaaggagactggtggttcgccaggcacaaggcaactggacggactgggtatatcccgtcgaattatgttgccagggagaaaagtatcgagtcacagccgtggtactttgga
wS33	Yes	Yes	Yes	F49E2.2a	WP:CE31527	467	522	56	SILIVNDDFNASSGEQMTVNRGDKVILLKCGSRGWVFVRDSISNRTGWVPEPYVNP	457	522	66	PSFFNPSQYGSILIVNDDFNASSGEQMTVNRGDKVILLKCGSRGWVFVRDSISNRTGWVPEPYVNP	1369	1566	198	ccatcattcttcaacccatcacaatatggaagtattctgattgttaacgatgatttcaatgcttcttccggagaacagatgactgtgaatcgtggagacaaggtaatcctcttaaaatgcggatctcgtggatgggtgtttgtcagagattcgatttctaaccgaacaggatgggttcctgagccatatgtcaaccca
wS34	Yes	Yes	Yes	F55C7.7a	WP:CE19464	1575	1636	62	EVWIVTADFDGQVEGHLTVHKGDRVEIVEDQATDCAEYVQVVLCDQPTKHGLVPASIIAPPE	1565	1646	82	VHSCDSEQSSEVWIVTADFDGQVEGHLTVHKGDRVEIVEDQATDCAEYVQVVLCDQPTKHGLVPASIIAPPESGSVPDRPDD	4693	4938	246	gttcacagttgtgatagtgagcagtcatcggaggtctggatcgtgacggcagattttgatggacaagtcgaagggcatttgactgtgcataaaggggatcgagttgagattgtggaagaccaagccaccgattgtgccgaatacgtgcaagtggtactgtgtgatcagccaacgaaacacggactcgtacccgcctccataattgctccacccgaatctggaagtgtacctgaccgcccagacgac
wS35	Yes	Yes	Yes	F58G6.1	WP:CE03428	401	461	61	YFVTSTHNYKAVDTDELSFEQGVQIKVIEANEDDQLDDGWRLGELEDGKRGVFPENFTKKV	391	461	71	GITNEKRKTLYFVTSTHNYKAVDTDELSFEQGVQIKVIEANEDDQLDDGWRLGELEDGKRGVFPENFTKKV	1171	1383	213	ggaattacaaatgaaaagagaaaaacactatactttgtgacttcaactcataattacaaagctgtcgatacagatgaactgagttttgaacaaggtgtgcagattaaggtaattgaagcaaatgaagatgatcaattggatgatggatggagacttggagaacttgaagatggaaagagaggtgtttttccggagaatttcacaaagaaggtg
wS36	Yes	Yes	Yes	K07D4.7b	WP:CE19531	532	589	58	PQALVVHAYQPSQADELQLNIGDSLNILRKMPDGWLYGERAGDGLGGWFPSSYVQAII	522	599	78	EEKIYAEWDCPQALVVHAYQPSQADELQLNIGDSLNILRKMPDGWLYGERAGDGLGGWFPSSYVQAIINDHTRANNYR	1564	1797	234	gaggaaaagatctacgccgaatgggactgcccgcaggcactagtggtgcatgcctaccaaccatcacaagccgatgagctgcagctgaacattggagactcgctgaacattttgcgaaagatgcccgatggatggttgtacggagagcgagctggcgacggactgggcggatggtttccgtcgtcgtacgtgcaggcaatcatcaacgaccacacacgagctaacaactatcga
wS37	Yes	Yes	Yes	K08E3.3a	WP:CE37123	550	608	59	VTVTALFEFAKSSAETMSIEQGEILLVLEHDHGDGWTRTKKKHNEESGFVPTSYLQFPQ	540	608	69	TPDSVKVETAVTVTALFEFAKSSAETMSIEQGEILLVLEHDHGDGWTRTKKKHNEESGFVPTSYLQFPQ	1618	1824	207	actcccgattcagttaaagtcgagacagcggttacggtaaccgcactgttcgaatttgccaaatcctccgcggagaccatgtccatcgagcagggcgaaattcttctcgtactcgaacacgatcacggagatggatggactcgaaccaaaaagaaacacaacgaagagtcaggattcgtgccaacttcgtatttgcaattcccccag
wS38	No	Yes	Yes	K08E3.4	WP:CE18868	588	643	56	QNAMALWDYQAADDTEISFDPDDIITDIDQVDSGWWKGRAPSGRVGLFPANYVKLI	578	643	66	QYDFPPAVAEQNAMALWDYQAADDTEISFDPDDIITDIDQVDSGWWKGRAPSGRVGLFPANYVKLI	1732	1929	198	cagtacgatttcccgccggcggtcgccgagcagaacgcgatggctctctgggactaccaggctgcagatgacacggagatctcatttgatcctgatgacattatcacagatatcgatcaagtcgatagcggatggtggaaaggacgtgcgcccagcggccgcgtaggcctttttcccgctaattatgtgaagctgatt
wS39	Yes	Yes	Yes	K10B3.10	WP:CE07373	986	1041	56	DCVLALYDYQEKSPREVSMKKGDVLTLLNASNRDWWKVEVNDRQGFVPAAYVKRIE	976	1051	76	QEQPMGQLGRDCVLALYDYQEKSPREVSMKKGDVLTLLNASNRDWWKVEVNDRQGFVPAAYVKRIEPGTAQQHAQQ	2926	3153	228	caagagcaaccgatgggacaactcggacgtgactgtgtgttggctctttacgattaccaagagaaatctcctcgtgaggtttccatgaagaagggagatgttctcactcttctcaatgctagcaacagagactggtggaaagttgaggtcaatgatcgtcaaggatttgttccagctgcctacgttaagagaatcgaaccaggaactgctcaacagcatgctcaacaa
wS40	Yes	Yes	Yes	C36E8.4	WP:CE31439	484	548	65	TICRVLYDFEPKHADEIEIREGQCVLVEDRIGDDWLIGHVISQHDNSSIDPRSGRFPTTYVSLRQ	474	548	75	TFDEPTSSPPTICRVLYDFEPKHADEIEIREGQCVLVEDRIGDDWLIGHVISQHDNSSIDPRSGRFPTTYVSLRQ	1420	1644	225	actttcgatgagcccacttcaagtccaccgacaatttgtagagttctttatgattttgagccgaagcatgctgacgagattgagattagagaaggtcaatgtgttcttgtcgaggatcgaataggagatgattggctcattgggcacgttataagccaacatgacaattcttcaattgatccacgatctggaagatttccaaccacatatgtttctcttaggcaa
wS41	Yes	Yes	No	K11D12.10a	WP:CE30383	67	129	63	PIRASKAFVASYEYEAQKDDELNLPLGAIITLVTVETNEDGWYRGELNGKVGLFPSNYAREVT	57	139	83	ESSQVSRESPPIRASKAFVASYEYEAQKDDELNLPLGAIITLVTVETNEDGWYRGELNGKVGLFPSNYAREVTYKDNLVEFKQ	169	417	249	gaaagttcgcaggtttcacgtgaatctccaccaatccgtgcgtcaaaggcgtttgttgcatcttacgagtatgaagcacaaaaagatgacgagttgaatttgccacttggagcgattatcacactggtcactgttgaaacaaacgaagatggttggtatcgaggtgaactgaacggaaaagtcgggttattcccttcaaattatgcgagggaagtgacgtataaggataatttggtggagttcaaacag
wS42	Yes	Yes	Yes	K11E4.4	WP:CE18886	188	243	56	LSARAKFQFEGSNNDELSFDKDDIITITQQQEGGWWEGTHEGVTGWFPCAYVTLIT	178	253	76	LKMEPGSGSPLSARAKFQFEGSNNDELSFDKDDIITITQQQEGGWWEGTHEGVTGWFPCAYVTLITEKDKLQRSRS	532	759	228	cttaaaatggaacctggttcgggttctccgttatcggctcgagcgaaatttcaattcgaaggttcaaataacgatgagctaagtttcgacaaggatgacatcatcacaataacacagcagcaagaaggcggatggtgggaaggaacacatgaaggagtgaccggatggtttccgtgtgcctatgtaactctcatcacagaaaaagacaaactccagcgatctcgatcc
wS43	Yes	Yes	Yes	M28.7	WP:CE16278	218	274	57	NVFVAIDSWDAEAEGDLELIKGKKYRITQTRSDGWWTALDEYGQRGLVPKTYLQHVK	208	284	77	EVMEPVVVRGNVFVAIDSWDAEAEGDLELIKGKKYRITQTRSDGWWTALDEYGQRGLVPKTYLQHVKEKPKNVPSKV	622	852	231	gaagttatggaaccagttgtagtccgtggcaatgtttttgttgcaattgacagttgggatgcagaagctgaaggggatttggagttaatcaaaggaaagaagtatcgaatcacacagacaagatccgatggttggtggactgcactggatgaatatggtcagaggggtcttgtgccaaagacttatttacaacatgttaaggaaaagccgaagaatgtgccatcaaaagtg
wS44	Yes	Yes	No	M79.1a	WP:CE31570	118	187	70	PLFVALYDFHGVGEEQLSLRKGDQVRILGYNKNNEWCEARLYSTRKNDASNQRRLGEIGWVPSNFIAPYN	108	197	90	TVSSSSSSSAPLFVALYDFHGVGEEQLSLRKGDQVRILGYNKNNEWCEARLYSTRKNDASNQRRLGEIGWVPSNFIAPYNSLDKYTWYHG	322	591	270	acagtttcctcttcatcatcatcatctgcaccactttttgtagctctctatgatttccacggtgtcggcgaagagcagctttcgttacgaaagggtgatcaggtgcgaattctgggttacaacaaaaacaatgagtggtgtgaggcacgattatactcaacgagaaaaaatgatgcgagcaatcagcgaaggttaggcgaaattggatgggtgccaagtaattttattgctccgtacaactctttggataagtacacgtggtatcatggc
wS45	Yes	Yes	Yes	R31.1	WP:CE27773	826	879	54	PQVEMSYNYEGNGMRVSKGEVLALLEKSTPEWWRALKRDGTEGYVPANYCKIVP	816	889	74	SVQETEEVNVPQVEMSYNYEGNGMRVSKGEVLALLEKSTPEWWRALKRDGTEGYVPANYCKIVPGETVTVTQTT	2446	2667	222	tccgtacaagaaactgaagaagtcaatgtcccacaagttgagatgtcgtacaactatgaaggaaatggaatgcgtgtttctaagggagaagtgttggcccttcttgaaaaatcaacccctgaatggtggagagctttgaaacgagatggaacagaaggttacgttcccgctaactattgtaagatcgttcctggagagactgtaactgtcacgcagaccact
wS46	Yes	Yes	Yes	T01E8.3	WP:CE02307	784	838	55	VQARALRPYRGTADDELSFPANVIITVLRKEEGLWRGRYGSLTGWFPSAHVQEIL	774	848	75	YMDLKDLDKEVQARALRPYRGTADDELSFPANVIITVLRKEEGLWRGRYGSLTGWFPSAHVQEILPEKVSTSETS	2320	2544	225	tatatggatctgaaggatttggataaagaagttcaagctcgagcacttcgaccgtatcgaggaacagctgatgatgaactttcgttcccagcgaatgttattatcacagtactccggaaggaagaaggtctttggagaggaagatatggatcgttgactggatggttcccttcggcccatgtacaagagattctaccagagaaagtttcaacttcagaaactagc
wS47	Yes	No	No	T04C9.1a	WP:CE34595	825	881	57	RRVKTLYACTPDHHSELSFEPGQIITNVYESNEDGWLVGTLNGKTGLIPSNYVEPLP	815	881	67	SMGTTYKYLSRRVKTLYACTPDHHSELSFEPGQIITNVYESNEDGWLVGTLNGKTGLIPSNYVEPLP	2443	2643	201	tcgatgggaacgacgtataagtatttaagccgacgcgtaaaaacactgtacgcctgcacgccggatcatcattcagagctttcatttgagcccggtcaaattattacaaacgtgtacgaatcgaatgaggacggatggcttgtcgggacgctgaacggcaagactggtctgataccttcgaattatgtggagccccttccg
wS48	Yes	Yes	Yes	T04D1.3	WP:CE37042	319	374	56	PQCRALFDFDAQSEGELDFKEGTLIELVSQIDENWYEGRVNGKTGLFPVTYVQVLV	309	377	69	LPPPLSQQQKPQCRALFDFDAQSEGELDFKEGTLIELVSQIDENWYEGRVNGKTGLFPVTYVQVLVPLK	925	1131	207	cttccacctccactctcccagcagcagaagccacaatgcagagctctattcgattttgatgctcaaagtgaaggagaactggatttcaaagaaggaacactgattgagttggtatcacaaattgatgagaattggtacgaaggacgtgtgaatggaaaaactggattattccctgttacctatgtacaggttctagtgcctcttaaa
wS49	Yes	Yes	No	T28F2.5	WP:CE14359	51	115	65	FAVCTNVEYDGSVDDDSPVHGCAVSFKVKDFLHIKEKYNNDWWIGRLVKEGHDLGFIPSPVKLES	41	125	85	LERAKYKPVAFAVCTNVEYDGSVDDDSPVHGCAVSFKVKDFLHIKEKYNNDWWIGRLVKEGHDLGFIPSPVKLESLRQQTAKSGK	121	375	255	ttggaaagagccaagtataaaccggtggcattcgctgtatgtacaaatgtagaatatgatggaagtgtggacgatgattcgccggttcacggatgtgcagtttcgtttaaagtcaaggattttctgcatattaaagagaaatacaacaacgattggtggattggtagattggtgaaagaaggccatgatctaggcttcatcccatcgccagtcaaactcgaatccttgcgacaacagacggccaagtcgggcaaa
wS50	Yes	Yes	No	W10C8.1	WP:CE25155	60	130	71	FAVQAMRDYDGSLDEKSPLKDHTISFNTNDFIHIHTKFNSDWWIGRIVRSHSEFGFVPTARRLANYMVSDE	50	140	91	LQHSKRKHVAFAVQAMRDYDGSLDEKSPLKDHTISFNTNDFIHIHTKFNSDWWIGRIVRSHSEFGFVPTARRLANYMVSDEDPPVKHNTSD	148	420	273	ttacagcattcaaagagaaaacacgtggcgtttgcggtgcaagccatgcgggattacgatgggagtcttgacgagaaaagcccgctaaaggatcatacaatatcgtttaataccaatgattttattcatattcacacgaaattcaactcggattggtggatcggtcgaatcgtcaggtctcacagcgaattcggattcgtgccgaccgcccgtcgcctggcaaactacatggtgtccgatgaggatcccccagtgaaacacaacacttcagac
wS51	Yes	Yes	Yes	Y106G6H.14	WP:CE24111	20	76	57	KVYRALYDFQARSAQELTFSEGDLMYVSDEQPNKDWFQASIGGKKGLVPANYVISEN	10	86	77	PPPAPKPGRVKVYRALYDFQARSAQELTFSEGDLMYVSDEQPNKDWFQASIGGKKGLVPANYVISENVEELPNPLHE	28	258	231	ccaccaccagctccaaagccaggacgagtgaaagtttatcgagcactttatgattttcaagccagatctgctcaagagctgacattcagtgaaggagatctaatgtacgtcagcgacgagcagccgaacaaagattggttccaagcaagcatcggaggcaaaaaaggattggttccagctaattatgtgatcagtgagaatgtggaagagctcccgaatcccctacatgaa
wS52	Yes	Yes	Yes	Y116A8C.36	WP:CE23342	676	733	58	YKCRALFAFEARSEDELSFEPGDVIIVFQSHAAEPGWRAGQLREKVGWFPEAFVEAIA	666	743	78	DQSAFNIHDTYKCRALFAFEARSEDELSFEPGDVIIVFQSHAAEPGWRAGQLREKVGWFPEAFVEAIAAVPTPGGDPP	1996	2229	234	gatcaatcggcgttcaatattcatgacacttataagtgtcgagctctttttgcgtttgaagcaagatccgaggatgagctcagttttgaaccaggagacgtcataatcgtcttccaatcccatgcagctgaaccaggatggcgtgccggtcaacttcgtgagaaagtcggatggttcccagaagcattcgtcgaagcaatcgcagcagtacctactccaggcggtgatccacct
wS53	Yes	Yes	Yes	Y116A8C.36	WP:CE23342	795	850	56	SQCIAQFQWRARNEEDLSFAKGDTIEVLEKQEMKWKGRNPAGEIGWFPKSYVKEVG	785	860	76	SSAPAAAAVISQCIAQFQWRARNEEDLSFAKGDTIEVLEKQEMKWKGRNPAGEIGWFPKSYVKEVGATTSTTTPIV	2353	2580	228	tcaagtgctccagcagcagcagcagtaatatctcaatgtattgcacaattccaatggagagcacgtaatgaggaggatttgtcatttgcaaaaggagatacaattgaggtactagaaaagcaagaaatgaaatggaaaggtcgaaatcctgccggcgaaattggatggttcccgaaaagttatgtgaaagaagtcggagcaaccaccagcaccacgactccgattgtg
wS54	Yes	Yes	Yes	Y116A8C.36	WP:CE23342	897	951	55	QLYTVIYDFEAVETTDLALHVGDTILVLEKNDEWWKGRCNGREGIFPANYVEISV	887	961	75	LQASETAPQQQLYTVIYDFEAVETTDLALHVGDTILVLEKNDEWWKGRCNGREGIFPANYVEISVQQAGDPTPPT	2659	2883	225	ttacaagcctccgaaacagccccccaacaacaactttacactgtgatctacgattttgaagctgtcgagacaacagatttggcactgcatgtcggtgacacaattctagtgctcgagaaaaacgatgaatggtggaaagggcgttgcaacggacgtgagggtatcttcccagccaactatgtcgagatatcagtccagcaggcaggggatccgactccaccaact
wS55	Yes	Yes	Yes	Y116A8C.36	WP:CE23342	974	1033	60	CEAKVVVDFVASAPNQLGIKVGEIVKIREKSAAGWWEGELIRNGKPIAGWFPGEYVKVLE	964	1043	80	PTPAAPPTVLCEAKVVVDFVASAPNQLGIKVGEIVKIREKSAAGWWEGELIRNGKPIAGWFPGEYVKVLEEAASPATRAT	2890	3129	240	ccaactccagcggctccaccaaccgtcctctgtgaagctaaagttgtcgtggattttgttgcatcggcgccaaatcaattgggaatcaaagttggcgaaattgtgaaaattcgtgaaaaatcagcagccggctggtgggaaggcgagctgattcgaaatggaaaaccaatcgccggatggtttcctggagaatatgtaaaagttttggaagaagccgcttctcctgccactcgagccact
wS56	Yes	Yes	Yes	Y116A8C.36	WP:CE23342	1040	1097	58	TRATAVYDYEASQPDELGFKTGDVIIVTDKSEAEWWSGHREQDPSKSGLFPSNYVQQQ	1030	1097	68	KVLEEAASPATRATAVYDYEASQPDELGFKTGDVIIVTDKSEAEWWSGHREQDPSKSGLFPSNYVQQQ	3088	3291	204	aaagttttggaagaagccgcttctcctgccactcgagccactgcagtatacgattatgaagcttctcagccagatgagctgggattcaagactggagatgttataattgtcactgataaatctgaagctgaatggtggagtggacatcgagaacaagatccttcgaaatctggacttttcccatcgaattatgttcagcagcaa
wS57	Yes	No	No	Y20F4.3	WP:CE32240	211	268	58	TKYLCVRRFEQREIDEMNSEIGDILSVCETDETGWMLGRNETSGSVGIILRSHLEPLV	201	278	78	QLAVIPEIQETKYLCVRRFEQREIDEMNSEIGDILSVCETDETGWMLGRNETSGSVGIILRSHLEPLVGKSRKDWKFL	601	834	234	cagctggctgtgattccagaaatccaagaaaccaagtacctatgcgttagacgattcgaacaacgcgaaatcgacgaaatgaactcggaaatcggtgatattctgtcagtttgtgagaccgacgagaccggatggatgttaggacgaaatgagacgagcggttccgttggaattattttaagatcacatttggaacctttggtagggaaaagtaggaaagactggaaatttcta
wS60	Yes	Yes	Yes	Y37A1B.17	WP:CE42660	171	227	57	PYARAVYDFQGEFENELSFSADEIISLRRRIDAEWLEGSIGSARVGIFPTSFVQIIV	161	237	77	KAATSNYAVSPYARAVYDFQGEFENELSFSADEIISLRRRIDAEWLEGSIGSARVGIFPTSFVQIIVDLPDDDTTSL	481	711	231	aaagcggcaacttcgaattatgcagtgtcgccgtacgctagagctgtttatgattttcaaggcgaatttgaaaacgagctctctttctctgccgacgaaatcatcagcttacgtcgtcgaatcgatgcagaatggcttgaaggatcgataggatctgctcgtgtcggaatattccccacttctttcgttcaaatcatcgttgatctacctgacgatgacactacatcgctt
wS61	Yes	Yes	Yes	Y37A1B.2d	WP:CE32247	2	60	59	AQVKAEYDFQSQPNTGELSISAGEVLTVIRENIDGGWIEGRNVRGSVGLFPESYVTPYQ	1	70	70	MAQVKAEYDFQSQPNTGELSISAGEVLTVIRENIDGGWIEGRNVRGSVGLFPESYVTPYQASRPPPVLPP	1	210	210	atggctcaggtgaaagccgagtatgattttcaaagtcaaccaaacacaggcgaactgtcaatctcggctggcgaagttttgacggttattcgagagaacatcgacggaggatggatagaaggtcgaaacgtgcgtggatccgtcggactctttcccgaatcctacgtaactccctatcaagcttctcgtccgccaccggtcctaccacca
wS62	Yes	Yes	Yes	Y39A3CL.2	WP:CE25256	41	105	65	RVFRALFQYLPLRDSPNENPQLELSLQPGDVVLVKGEMDSDGFYCGETLDGRQGLVPSNYVERVP	31	115	85	LLQLRSRPNSRVFRALFQYLPLRDSPNENPQLELSLQPGDVVLVKGEMDSDGFYCGETLDGRQGLVPSNYVERVPDSVLLANARA	91	345	255	ctcctgcaactccgttcgagacccaattctcgcgtttttcgcgccctttttcaatatctaccgttaagggattcgccgaacgagaatccacagctcgagctgagccttcagccgggagatgtggttctggtgaaaggggaaatggattcggatggattttattgtggggaaacgctggatggacgtcagggactggtaccatcaaattatgtagagagagttccggattcagtgctcctggcaaatgcacgggct
wS63	Yes	Yes	Yes	Y39A3CL.2	WP:CE25256	825	888	64	RWFVALFDYTAAMSPNPNAEFEELQFRKHQLIKVYGGQDIDGFYHGAIGQRVGLVPSNMVIEIA	815	898	84	RPPTLDSDECRWFVALFDYTAAMSPNPNAEFEELQFRKHQLIKVYGGQDIDGFYHGAIGQRVGLVPSNMVIEIASDDIGKRRTT	2443	2694	252	cggccgcccacgctggattcagatgagtgtcggtggtttgtcgcgttgtttgactatacggcagcaatgtcaccgaatccgaatgcggaattcgaggagttacagttccggaaacatcaacttattaaggtgtacggtggccaagacattgacggattctatcacggagccatcgggcagagagttggattagttccatcaaatatggtaattgagatagcttctgatgatattggcaaacgacggaccacc
wS64	Yes	Yes	Yes	Y39A3CL.2	WP:CE25256	1161	1225	65	ARMVAKFDYDSRQLSPNVDAEQVELSFRQGDIIIVLGDMDEDGFYMGELNGLRGLVPSNFLQPQP	1151	1235	85	AAAASGAQKMARMVAKFDYDSRQLSPNVDAEQVELSFRQGDIIIVLGDMDEDGFYMGELNGLRGLVPSNFLQPQPLNNLLPSQPT	3451	3705	255	gctgctgctgcttcgggagcccagaaaatggcgcgaatggttgcaaagtttgactacgattccaggcagctgagcccgaatgtcgatgcggagcaggtcgagctatcattccgtcaaggtgacatcataattgtgcttggcgatatggacgaagacggcttctacatgggagagctgaacggcctgcgcggcctagtcccgtccaacttcctccagccgcagcccctcaacaatctacttccgtcgcaaccgacc
wS65	Yes	Yes	Yes	Y41D4B.13	WP:CE28360	119	175	57	EVVVGTFKFTGERETDLPFEQGERLEILSKTNQDWWEARNALGTTGLVPANYVQIQM	109	185	77	LLAAYKKPIIEVVVGTFKFTGERETDLPFEQGERLEILSKTNQDWWEARNALGTTGLVPANYVQIQMEFHNDRTSKG	325	555	231	ctgctggccgcctacaagaagcctatcattgaggttgtcgtcggaacattcaaattcacaggggaacgagagacagatcttccgtttgagcaaggagagcggctcgagattctttcaaaaacgaaccaggattggtgggaggcgagaaacgcgttgggaaccactggattagtgccggcaaactatgtacaaattcagatggaatttcacaatgacagaacctcaaaaggc
wS66	Yes	Yes	Yes	Y41D4B.13	WP:CE28360	219	276	58	AKAKVTFDRVPNAYDPTQLRVKKGQTVLVTQKMSNGMYKAELDGQIGSVPHTYLRFTA	209	279	71	DNIELQPRLPAKAKVTFDRVPNAYDPTQLRVKKGQTVLVTQKMSNGMYKAELDGQIGSVPHTYLRFTAVSE	625	837	213	gataatattgagctccagccccgtctgccagcaaaagccaaagtgacgttcgatcgtgtcccaaacgcctacgatccgacccaattgcgtgtgaaaaaggggcaaacagtgcttgtaactcagaaaatgtccaacggaatgtacaaagcggaactcgacggccaaattggctcggtgcctcatacatacctcagattcaccgccgtcagcgaa
wS69	Yes	Yes	Yes	Y45F10D.13	WP:CE16651	89	144	56	MTATAVYKFEPRSARELPLNRGDIIRIIREVDGYWMEGERNGRSGIFPTSYVQINT	79	154	76	AHRDYTPQPVMTATAVYKFEPRSARELPLNRGDIIRIIREVDGYWMEGERNGRSGIFPTSYVQINTGNQGDSQKMR	235	462	228	gcacatagagattataccccgcagccagttatgacagcaacagcagtttataaatttgagccaaggagtgcgagagaacttccacttaaccgtggtgatattattcgaataattcgtgaagttgatggttattggatggagggagagagaaatggaagaagtggaatatttccaacgtcttatgttcaaattaatactggaaatcaaggggatagtcaaaagatgaga
wS70	Yes	Yes	Yes	Y45F10D.13	WP:CE16651	151	207	57	QKMRAIYPFTARSDTELSLKRGEIITRRRQIDSNWLEGSNQIGIVGIFPASYVEPIE	141	217	77	QINTGNQGDSQKMRAIYPFTARSDTELSLKRGEIITRRRQIDSNWLEGSNQIGIVGIFPASYVEPIEQVEQHIPTIV	421	651	231	caaattaatactggaaatcaaggggatagtcaaaagatgagagcaatttatccattcactgctagaagtgacactgaattgagtttgaagaggggagaaataatcacacgccgccgtcaaattgactcgaattggctggaaggaagtaatcaaattggaattgttggaatattcccagcttcttatgtggaaccaattgaacaagtggagcaacacatcccaacaatagtc
wS71	Yes	Yes	Yes	Y45F10D.13	WP:CE16651	352	408	57	EMYRAVYPYQPQKEDELQLYTNDIIFVVEKCDDGWFIGTSLRTGDFGIFPGNYVKRH	342	408	67	NAASLIPKGSEMYRAVYPYQPQKEDELQLYTNDIIFVVEKCDDGWFIGTSLRTGDFGIFPGNYVKRH	1024	1224	201	aatgccgcttcgcttattccgaaaggatccgagatgtaccgagccgtatatccatatcaaccgcaaaaagaagacgaactccaattgtacacgaacgatatcatttttgtagtggaaaagtgtgatgatggatggtttattggtacatctttacgaaccggagactttggaattttccctggaaattatgttaaacgtcat
wS72	Yes	Yes	No	Y47G6A.5b	WP:CE33228	97	154	58	KMLIVENRFLAQTPKEMSVEEGDVLYLIEQSNREWWYVASKSRQFKGFVPKSHVVYAE	87	164	78	AKCSHSEPEEKMLIVENRFLAQTPKEMSVEEGDVLYLIEQSNREWWYVASKSRQFKGFVPKSHVVYAEYREPWFAGNI	259	492	234	gcaaagtgctcacattcagaacctgaagagaaaatgctcattgtggagaaccgcttcttggcacagactccgaaagaaatgagtgtcgaggagggagatgtactctatcttattgagcagagcaaccgagaatggtggtacgtggcaagtaagtcccgacaattcaaaggttttgtcccaaaatcccatgtggtctatgccgaataccgagagccatggttcgctggaaatata
wS73	No	Yes	Yes	Y48G1C.2	WP:CE34405	46	109	64	NDVIVTRTVSPSFYSHGMPARDNVFRKDDHVRILGNTTDPAWYRARNANQEEGLVHADCVVRIN	36	119	84	NANRDLLSPGNDVIVTRTVSPSFYSHGMPARDNVFRKDDHVRILGNTTDPAWYRARNANQEEGLVHADCVVRINGQAYDNGIVR	106	357	252	aacgcgaatagggatctcctgtctcccggcaacgacgtaattgtcaccagaaccgtgtcaccgtcgttttattcgcatggaatgccggcccgggataatgtttttcgaaaagacgatcatgtcaggatattggggaatacaacggacccagcgtggtatcgagcccgtaatgcgaatcaggaggagggtctggttcatgcagattgtgtagtgagaataaacgggcaagcctacgacaatggaattgtaaga
wS74	Yes	Yes	No	Y55B1BR.4	WP:CE29125	223	305	83	RYARALFDYDPWQDKRHPCPEAAISFRGGDILEILDEKDQYWWQTRKIGFGALARRKESHDDENRDDSKKVGLVPSEWLQCQS	213	315	103	QKLKQKKSSHRYARALFDYDPWQDKRHPCPEAAISFRGGDILEILDEKDQYWWQTRKIGFGALARRKESHDDENRDDSKKVGLVPSEWLQCQSEIPENGIDTS	637	945	309	cagaagttaaagcagaaaaagtcgtcacatcggtatgcccgagctttgttcgactacgatccatggcaggacaaacgtcatccctgcccagaagctgcaatttccttccgcggcggtgatattctagagatcctcgacgaaaaggaccaatattggtggcaaactcgaaaaatcggattcggagcactggcgaggcggaaagagagtcatgatgacgagaatcgagatgattccaaaaaagtgggtctcgtaccgtcggaatggctacagtgtcaatcggaaattccagaaaatggaatagatacttca
wS75	Yes	No	No	Y57G11C.24a	WP:CE14974	552	607	56	KLAVVTYDRGGQNTKELTVHKGEYLEVIFDERNWWECKNMHQRVGYVPHTILSMVP	542	617	76	FIDDIVAKGGKLAVVTYDRGGQNTKELTVHKGEYLEVIFDERNWWECKNMHQRVGYVPHTILSMVPFEQQQYASPN	1624	1851	228	ttcattgatgacatcgtggcaaaaggtggcaagttggcagtggtcacctatgatagaggaggtcagaatacgaaggagctgactgttcacaagggggagtatttggaggttatcttcgacgagcgcaactggtgggagtgcaagaatatgcatcaaagagtcggatacgttccacacacaattttgtcaatggtgccatttgagcaacaacaatatgcgtcaccaaac
wS76	Yes	Yes	Yes	Y92H12A.1	WP:CE31390	74	131	58	ETLVALYPYDSRADGDLSFQKGDAMYLLDHSNCDWWYVRHQRTGQTGYVPRNFVAKQQ	64	141	78	GGGGGGAQERETLVALYPYDSRADGDLSFQKGDAMYLLDHSNCDWWYVRHQRTGQTGYVPRNFVAKQQTIESEEWYAG	190	423	234	ggtggtggtggaggaggagcacaggaacgtgagactctggtcgccctctatccatacgattcacgtgccgacggggatcttagctttcaaaaaggcgatgctatgtacctattggatcattcgaattgtgattggtggtatgttcgacaccaacgaaccggacagactggttatgtgccgaggaattttgttgccaagcaacagactattgagagtgaagaatggtacgcagga
wS77	Yes	Yes	Yes	ZK470.5a	WP:CE31270	4	59	56	DYVVVKYDYLAQEEQELTIKKNERLKLLDDSKNWWKVMNDSNSVGFVPSNYVRKES	1	69	69	MSEDYVVVKYDYLAQEEQELTIKKNERLKLLDDSKNWWKVMNDSNSVGFVPSNYVRKESIVDKAKGTIK	1	207	207	atgtcggaggactatgtggtcgtcaaatacgattatttagcacaagaggaacaggagttgacgataaaaaagaacgaacggttaaagctgttagatgatagcaaaaactggtggaaagtaatgaacgattcaaacagtgttggatttgtgccttcaaactacgtgcgaaaagaatcaattgtggacaaagcaaaaggaacaatcaag
wS78	Yes	Yes	Yes	ZK470.5a	WP:CE31270	117	173	57	TKAVVKFTYEPRLEDELGLTKGDFVYVVEKSTDGWWKGEAPNGGVGWFPSNYVEEVE	107	183	77	SNKIPMMSSKTKAVVKFTYEPRLEDELGLTKGDFVYVVEKSTDGWWKGEAPNGGVGWFPSNYVEEVEASTNGNQGSI	319	549	231	tccaataagattcctatgatgagctcgaaaacgaaagctgtggtgaaattcacttacgagccaagacttgaagatgagctcggtctcacaaaaggagatttcgtttatgtcgtcgagaaaagcacagatgggtggtggaagggagaagcaccgaatggaggagtcggatggttcccgtcaaactatgtggaggaagttgaagcttcgacaaacggaaatcagggaagcatt
wS79	Yes	Yes	Yes	ZK470.5a	WP:CE31270	214	272	59	EVVVALYSFDASSSEELSFKKGERLEIVDHPEHDPDWWMARNASGTTGLVPRNYIEVVN	204	282	79	PKLQASRSSFEVVVALYSFDASSSEELSFKKGERLEIVDHPEHDPDWWMARNASGTTGLVPRNYIEVVNDSSSSKASHQ	610	846	237	ccgaagctccaggcgtcacggtcttcatttgaagtcgtcgttgcattgtactcgttcgacgcatcatcatctgaagaactatcgttcaaaaaaggagaacggctcgaaatcgtggatcatccagaacatgaccccgattggtggatggcgcgcaacgccagtggaaccacagggcttgtgccaagaaattacattgaggtggtcaacgactcatcatccagcaaagcttcacatcaa
wS80	Yes	No	No	C50F2.8	WP:CE34276	211	275	65	NFHRVQDTYSSHIDVDRPCLWLDLEVNPGDVIQILSKDEKWMQVRKLGDLTQVGYLPTSLTMEKV	201	285	85	EPAGIHCAPANFHRVQDTYSSHIDVDRPCLWLDLEVNPGDVIQILSKDEKWMQVRKLGDLTQVGYLPTSLTMEKVSMLCPFGRRT	601	855	255	gaacccgctgggattcattgtgcgcctgcgaacttccaccgcgtccaagacacatatagctctcacatcgacgtggaccgcccgtgtctttggctggatctagaagtgaatccaggtgatgtaatacaaattttgagtaaagatgaaaaatggatgcaagtgagaaaacttggtgatttgacacaagttggatatcttccaacttcactgacaatggagaaagtgtcaatgctctgtccattcggaagaagaact
wS81	Yes	No	No	F47A4.3a	WP:CE34188	167	242	76	AAAVVTKDFEPTESSQLRLRVGDIVSITEMSTASPSEQTFWKAKLTISNQKIVDPQNARLGFEIGYFPRDCVMLID	157	252	96	EETSINVPAIAAAVVTKDFEPTESSQLRLRVGDIVSITEMSTASPSEQTFWKAKLTISNQKIVDPQNARLGFEIGYFPRDCVMLIDDKRLPNPLNN	469	756	288	gaagaaacttcgatcaacgtgccagccatcgcagctgcagtagtcacaaaggattttgagccgaccgaaagctcacagctgcgactgcgggtcggtgatatcgtctcaattacggaaatgtcaacagcaagtcccagcgagcaaacattttggaaagcaaaactgactatatccaaccagaagattgtagatccgcaaaatgcacggctaggttttgaaatcggttattttccacgcgactgcgtgatgctcattgatgacaaacgccttcctaatccattgaacaac
wS82	Yes	No	No	F56D12.4	WP:CE37024	771	830	60	PTHRVQSAFHPRDTPTSFYWKSETLYTLTGLLTIIGLMVGTNLRTGQSGIFPASIVCEID	761	840	80	SSCTTSDSQNPTHRVQSAFHPRDTPTSFYWKSETLYTLTGLLTIIGLMVGTNLRTGQSGIFPASIVCEIDLVEEICLGAL	2281	2520	240	tcatcgtgcacaacttcggacagtcaaaatcctacgcaccgggtccagtcggcttttcatccgagagacaccccgacgagcttttactggaaatcggagacgctgtacacgttgaccggactgctgacgatcattggtcttatggtgggtacaaacttgcgaactggtcaatcagggatcttcccagcttctatagtgtgtgaaattgacttggtggaggaaatttgtttgggagctctg
wS83	Yes	No	No	Y105E8A.26	WP:CE32232	428	498	71	FYIRSHFSREKRDKASPLELSINEGDIFHVTDTLFGGTVGLWQAARVYSSSENKGEPVKGVIPNQATAEQI	418	508	91	HVRANQLGDNFYIRSHFSREKRDKASPLELSINEGDIFHVTDTLFGGTVGLWQAARVYSSSENKGEPVKGVIPNQATAEQIAKEWRVYVEA	1252	1524	273	catgtccgagccaaccagctcggcgacaacttttacattcgatctcatttttcgcgcgaaaaacgagataaggcaagtccactggagctgagtatcaatgaaggtgacatattccacgtgacggatacattattcggtgggacagttggtctttggcaagctgcaagggtctactcatccagtgaaaataagggagaacctgtgaaaggtgtgattccgaatcaagcgaccgccgagcaaattgcaaaggaatggagggtatatgtcgaggca
wS84	Yes	No	No	ZK1151.1a	WP:CE35150	820	873	54	IKVTALCDYSDENVTIKAGDDVYLLDNSDLIKWTIRDISGAEGQVPSVVFRIPP	810	883	74	WQRGERIPHPIKVTALCDYSDENVTIKAGDDVYLLDNSDLIKWTIRDISGAEGQVPSVVFRIPPTDARLTALLN	2428	2649	222	tggcagagaggagaacgtatcccgcatccgatcaaggttaccgcactctgtgactattccgatgagaatgtgacgatcaaggctggagatgatgtctaccttctggacaactctgatttgatcaagtggacgattcgtgacatctctggagccgagggacaagtcccatcagtggttttccgtatcccaccgactgatgctcgtctcactgcactcttgaac
wS85	Yes	Yes	Yes	Y37A1B.17	WP:CE42660	252	309	58	GFANVRHAFSGRQGDELTVNAGDTVRVLRMVNDEWVMCKDPDTEKTGIVPVGFLEVYL	242	319	78	RSTTTENDGIGFANVRHAFSGRQGDELTVNAGDTVRVLRMVNDEWVMCKDPDTEKTGIVPVGFLEVYLDEEDDDNQSS	755	927	174	cgaagcacgaccaccgagaatgatggaatcggatttgcgaatgttcggcacgcgttttccggtcgtcaaggagatgagctgactgtgaatgctggagacactgttcgagtactacgaatggtcaatgatgaatgggttatgtgcaaggatccagatacagagaagactggaattgtacctgtaggatttttagaagtttatctggatgaagaagatgacgataatcaatcttca
wS86	Yes	Yes	Yes	Y37A1B.17	WP:CE42660	1464	1523	60	CQVKVDYDFLPQGSNQVEVKEGEVIGVLQRTDDDGNPEWLLIKRDSGKVGYVPAAYCRPV	1454	1533	80	PASTAIRPVLCQVKVDYDFLPQGSNQVEVKEGEVIGVLQRTDDDGNPEWLLIKRDSGKVGYVPAAYCRPV	4360	4599	240	ccggcgtcgacagcgattcgtccagtgctgtgccaagtaaaagtcgactacgacttccttccacaaggatccaatcaagtcgaagtgaaagaaggagaagtaattggggtcttgcaacgaacagacgatgatggaaacccagaatggctactcatcaaaagagacagcggaaaagtcggatatgtaccggcggcatattgtagacctgtttaa
wS87	Yes	No	No	C35B8.2	WP:CE37208	620	676	57	IVVANSNSTPSDLSYLQFAKGDRIEVIKMQGHNRFTGCLINNRNRTGLVHLDHVSQS	610	686	77	GYKCEFHEGDIVVANSNSTPSDLSYLQFAKGDRIEVIKMQGHNRFTGCLINNRNRTGLVHLDHVSQSRTTSMIGLSP	1828	2058	231	ggatataagtgcgaatttcacgaaggggatattgtggtggccaactccaactcaactccatccgacctttcctatcttcagtttgcaaaaggcgatcgcattgaagtgatcaaaatgcagggacataatcggttcactggttgcctcatcaataatcgcaacagaacgggccttgttcatctagaccacgtttcacagtcaagaacaacgtcaatgattggactcagccca
wS88	Yes	Yes	Yes	Y44E3A.4	WP:CE37064	49	106	58	QIYVATYAYSSKQDDELSFVVGDLIELISDVEDGWSKGKLKSTGAVGMFPTNFVTLKP	39	116	78	RRAPPPQPQAQIYVATYAYSSKQDDELSFVVGDLIELISDVEDGWSKGKLKSTGAVGMFPTNFVTLKPTPSTSAAAVA	115	348	234	cggagagctccccctccacaaccacaagctcaaatatacgtggccacgtatgcctacagctcaaaacaagacgatgagctaagctttgtcgtcggagatctcatcgaactgatctctgatgttgaagatggctggagtaagggaaaactcaagtcgactggagccgtcggaatgttcccgacgaattttgtgacgttgaagcctacgccgagcacatctgctgctgcagttgct
wS89	Yes	Yes	Yes	Y44E3A.4	WP:CE37064	193	251	59	EMARVKFVYNPQHDDELALKEIDMLINITNKNCGDAGWFEGELHGKKGLFPDNFVELVQ	183	261	79	STDAETTKTKEMARVKFVYNPQHDDELALKEIDMLINITNKNCGDAGWFEGELHGKKGLFPDNFVELVQVPLGTESGAR	547	783	237	agcacagacgcagaaactacgaaaacgaaagaaatggctcgcgtgaaatttgtctacaatccccaacacgatgatgagctggctcttaaggagattgatatgctgattaatattacaaacaagaactgcggtgacgctggatggtttgaaggtgaactgcacggaaagaagggcttatttccggataattttgtcgaattggttcaagtcccactgggaacggaatccggtgccaga
Total successful	80	74	60
