# Supplementary material for: SH3 interactome conserves general function over specific form
Source: Mol Syst Biol. 2013 Apr 2;9:652. doi: 10.1038/msb.2013.9 (PMC3658277; doi:10.1038/msb.2013.9)
Supplement: Supplementary Table 3 — Filtered yeast two-hybrid interaction list. [file msb20139-s3.xls]

## Sheet: Y2H PPIs
Bait_ID	DB_Gene	BaitForm	DB_WBGene	DB_CGC	DB_dcrp	AD_Gene	AD_WBGene	AD_CGC	AD_dcrp	Y2H	Note	PWM_score	Genome_rank	Peptide_sequence	Position	Y2Hcount	Confirmed by pairwise retest in PMID:19447967
ID of the Y2H bait	Sequence name of the coding gene of the protein whose SH3 domain was used as DNA-binding (DB) domain fusion bait in Y2H	number (1,2,...)=the serial number of the SH3 domain used as Y2H bait, counted from the N-terminus of the protein; ORF=full length protein; EH=EH domain fragment; CC=coiled-coil fragment; 5SH3=SH3 fragment containing 5 SH3 domains	Wormbase Gene ID of the DB-bait	Common name of the DB-bait	Concise Description of the DB-bait from Wormbase	Sequence Name of the coding gene of the interacting protein identified as Activation Domain (AD) fusion prey in Y2H	Wormbase Gene ID of the AD-prey	Common name of the AD-prey	Concise Description of the AD-prey from Wormbase	Y2H library screened	Y2H PPIs identified from a single positive colony and whose bait and prey are literature or database-annotated to be functionally related.	PWM score of the AD-prey	Genome ranking of the AD-prey PWM score	Best specificity matching motif in the AD-prey based on the PWM score	Start position of the predicted binding sequence in the protein (amino acid)	The number of positive colonies found in Y2H screening.
wS06	B0336.6	1	WBGene00015146	abi-1	B0336.6 encodes an Abl interactor ortholog, with an SH3 domain, required for embryonic development; mammalian Abl interactors are associated with synaptosomes, growth cone particles, and macropinocytic vesicles, and may regulate Rac-dependent cytoskeletal reorganization and Abl kinase activity; B0336.6's orthologs include human SSH3BP1 (ABI1; OMIM:603050, mutated in acute myeloid leukemia), ABI-2…	B0303.7	WBGene00015128	B0303.7	N/A	cDNA	N/A	2366.6	468	LPPPTPPRKPNICGT	4	1
wS06	B0336.6	1	WBGene00015146	abi-1	B0336.6 encodes an Abl interactor ortholog, with an SH3 domain, required for embryonic development; mammalian Abl interactors are associated with synaptosomes, growth cone particles, and macropinocytic vesicles, and may regulate Rac-dependent cytoskeletal reorganization and Abl kinase activity; B0336.6's orthologs include human SSH3BP1 (ABI1; OMIM:603050, mutated in acute myeloid leukemia), ABI-2…	C49H3.6	WBGene00016792	C49H3.6	N/A	ORFeome	N/A	759.036	755	NPPGAPIRRSTMNGG	494	2
wS06	B0336.6	1	WBGene00015146	abi-1	B0336.6 encodes an Abl interactor ortholog, with an SH3 domain, required for embryonic development; mammalian Abl interactors are associated with synaptosomes, growth cone particles, and macropinocytic vesicles, and may regulate Rac-dependent cytoskeletal reorganization and Abl kinase activity; B0336.6's orthologs include human SSH3BP1 (ABI1; OMIM:603050, mutated in acute myeloid leukemia), ABI-2…	Y57G11C.24	WBGene00001330	eps-8	eps-8 is predicted to encode five protein isoforms with similarity to mouse epidermal growth factor receptor kinase substrate that affects embryonic viability, growth, locomotion, osmoregulation, and larval viability; interacts with GEX-3 in yeast two-hybrid assays.	cDNA	N/A	309386	41	PPPPPPVRTPTMEEL	728	5
wS06	B0336.6	1	WBGene00015146	abi-1	B0336.6 encodes an Abl interactor ortholog, with an SH3 domain, required for embryonic development; mammalian Abl interactors are associated with synaptosomes, growth cone particles, and macropinocytic vesicles, and may regulate Rac-dependent cytoskeletal reorganization and Abl kinase activity; B0336.6's orthologs include human SSH3BP1 (ABI1; OMIM:603050, mutated in acute myeloid leukemia), ABI-2…	F32B4.4	WBGene00009314	F32B4.4	N/A	Both	N/A	102.942	1622	IAAAPPARTSRMARS	287	17	Yes
wS06	B0336.6	1	WBGene00015146	abi-1	B0336.6 encodes an Abl interactor ortholog, with an SH3 domain, required for embryonic development; mammalian Abl interactors are associated with synaptosomes, growth cone particles, and macropinocytic vesicles, and may regulate Rac-dependent cytoskeletal reorganization and Abl kinase activity; B0336.6's orthologs include human SSH3BP1 (ABI1; OMIM:603050, mutated in acute myeloid leukemia), ABI-2…	F41B4.1	WBGene00018257	F41B4.1	N/A	Both	N/A	281840	48	LPPPPPPRKTPSHKY	56	40	Yes
wS06	B0336.6	1	WBGene00015146	abi-1	B0336.6 encodes an Abl interactor ortholog, with an SH3 domain, required for embryonic development; mammalian Abl interactors are associated with synaptosomes, growth cone particles, and macropinocytic vesicles, and may regulate Rac-dependent cytoskeletal reorganization and Abl kinase activity; B0336.6's orthologs include human SSH3BP1 (ABI1; OMIM:603050, mutated in acute myeloid leukemia), ABI-2…	F47B10.8	WBGene00009819	F47B10.8	N/A	cDNA	N/A	0.0491	13403	TEDPIPPNSYCCNSC	49	8
wS06	B0336.6	1	WBGene00015146	abi-1	B0336.6 encodes an Abl interactor ortholog, with an SH3 domain, required for embryonic development; mammalian Abl interactors are associated with synaptosomes, growth cone particles, and macropinocytic vesicles, and may regulate Rac-dependent cytoskeletal reorganization and Abl kinase activity; B0336.6's orthologs include human SSH3BP1 (ABI1; OMIM:603050, mutated in acute myeloid leukemia), ABI-2…	F32D1.1	WBGene00017981	figl-1	F32D1.1 encodes an homolog of human SPASTIN (OMIM:604277, mutated in spastic paraplegia), FIDGETIN (OMIM:605295, mutated in fidget mice), and FIDGETIN-LIKE-1, and of Drosophila SPASTIN; recombinant F32D1.1 protein has N-ethylmaleimide-sensitive ATPase activity in vitro, which is strongly dependent on the C368 residue immediately C-terminal to its Walker A motif; F32D1.1 is required for persistenc…	cDNA	N/A	197.027	1271	RAPDIPKRCSNPLIR	252	9
wS06	B0336.6	1	WBGene00015146	abi-1	B0336.6 encodes an Abl interactor ortholog, with an SH3 domain, required for embryonic development; mammalian Abl interactors are associated with synaptosomes, growth cone particles, and macropinocytic vesicles, and may regulate Rac-dependent cytoskeletal reorganization and Abl kinase activity; B0336.6's orthologs include human SSH3BP1 (ABI1; OMIM:603050, mutated in acute myeloid leukemia), ABI-2…	T22A3.3	WBGene00003083	lst-1	lst-1 encodes an unfamiliar protein with no known homologs outside of nematodes; in two-hybrid assays, LST-1 does not interact with control baits, but does interact with GPA-6, LAG-1, MPK-1 and K06A1.4, suggesting broad or unspecific interaction activity; however, T22A3.3 solely binds the normal form of GPA-6, without binding its constitutively active mutant form; LST-1 is expressed in head neuro…	cDNA	N/A	2892.34	424	SGPPPLMRTPSSGFS	187	4
wS06	B0336.6	1	WBGene00015146	abi-1	B0336.6 encodes an Abl interactor ortholog, with an SH3 domain, required for embryonic development; mammalian Abl interactors are associated with synaptosomes, growth cone particles, and macropinocytic vesicles, and may regulate Rac-dependent cytoskeletal reorganization and Abl kinase activity; B0336.6's orthologs include human SSH3BP1 (ABI1; OMIM:603050, mutated in acute myeloid leukemia), ABI-2…	M04F3.5	WBGene00019771	M04F3.5	N/A	Both	N/A	1314190	15	SRPPPPARRTSQITA	573	124	Yes
wS06	B0336.6	1	WBGene00015146	abi-1	B0336.6 encodes an Abl interactor ortholog, with an SH3 domain, required for embryonic development; mammalian Abl interactors are associated with synaptosomes, growth cone particles, and macropinocytic vesicles, and may regulate Rac-dependent cytoskeletal reorganization and Abl kinase activity; B0336.6's orthologs include human SSH3BP1 (ABI1; OMIM:603050, mutated in acute myeloid leukemia), ABI-2…	M57.1	WBGene00019777	M57.1	N/A	ORFeome	N/A	0.0329	14254	ILPPELVITALQTFL	575	0	Yes
wS06	B0336.6	1	WBGene00015146	abi-1	B0336.6 encodes an Abl interactor ortholog, with an SH3 domain, required for embryonic development; mammalian Abl interactors are associated with synaptosomes, growth cone particles, and macropinocytic vesicles, and may regulate Rac-dependent cytoskeletal reorganization and Abl kinase activity; B0336.6's orthologs include human SSH3BP1 (ABI1; OMIM:603050, mutated in acute myeloid leukemia), ABI-2…	F10E9.6	WBGene00003243	mig-10	mig-10 encodes proteins that contain, from N- to C-terminus, an RA-like (Ras association) domain, a PH (pleckstrin homology) domain, and a proline-rich motif, and that are homologous to the vertebrate RIAM, lamellopodin, and GRB7, 10, and 14 cytoplasmic adaptor proteins; during development, mig-10 activity is required for cell migration and axon outgrowth; in regulating axon outgrowth, mig-10 lik…	Both	N/A	11261.4	215	TLPPPPPALSYHQTP	200	8	Yes
wS06	B0336.6	1	WBGene00015146	abi-1	B0336.6 encodes an Abl interactor ortholog, with an SH3 domain, required for embryonic development; mammalian Abl interactors are associated with synaptosomes, growth cone particles, and macropinocytic vesicles, and may regulate Rac-dependent cytoskeletal reorganization and Abl kinase activity; B0336.6's orthologs include human SSH3BP1 (ABI1; OMIM:603050, mutated in acute myeloid leukemia), ABI-2…	C08B11.5	WBGene00004723	sap-49	sap-49 encodes the C. elegans ortholog of mammalian SAP49, a component of the SF3b splicing factor, a U2 snRNP-associated protein complex; loss of sap-49 activity via RNAi results in embryonic lethality, a protruding vulva, reduced levels of gene expression (as assessed by a gfp reporter), and early onset of foci formation in strains expressing polyglutamine-YFP; SAP-49 exhibits sequence-specific…	cDNA	N/A	1228610	18	MPPPPPPRYPSAGPG	347	7
wS06	B0336.6	1	WBGene00015146	abi-1	B0336.6 encodes an Abl interactor ortholog, with an SH3 domain, required for embryonic development; mammalian Abl interactors are associated with synaptosomes, growth cone particles, and macropinocytic vesicles, and may regulate Rac-dependent cytoskeletal reorganization and Abl kinase activity; B0336.6's orthologs include human SSH3BP1 (ABI1; OMIM:603050, mutated in acute myeloid leukemia), ABI-2…	F35G12.3	WBGene00004762	sel-5	sel-5 encodes a serine/threonine kinase most similar to mammalian GAK1 and Saccharomyces cerevisiae Pak1p; SEL-5 is required for LIN-12/Notch-mediated signaling events that instruct cells of equivalent developmental potential to adopt distinct fates; sel-5 encodes two protein kinase isoforms generated from alternatively spliced mRNAs and appears to influence cell fate decisions by acting before o…	cDNA	N/A	972.877	683	ISPVPPVGLPHLRLP	419	8
wS06	B0336.6	1	WBGene00015146	abi-1	B0336.6 encodes an Abl interactor ortholog, with an SH3 domain, required for embryonic development; mammalian Abl interactors are associated with synaptosomes, growth cone particles, and macropinocytic vesicles, and may regulate Rac-dependent cytoskeletal reorganization and Abl kinase activity; B0336.6's orthologs include human SSH3BP1 (ABI1; OMIM:603050, mutated in acute myeloid leukemia), ABI-2…	Y38C1BA.2	WBGene00004913	snn-1	N/A	ORFeome	N/A	1468.41	579	PAPAVPTRRLPPHPS	402	4
wS06	B0336.6	1	WBGene00015146	abi-1	B0336.6 encodes an Abl interactor ortholog, with an SH3 domain, required for embryonic development; mammalian Abl interactors are associated with synaptosomes, growth cone particles, and macropinocytic vesicles, and may regulate Rac-dependent cytoskeletal reorganization and Abl kinase activity; B0336.6's orthologs include human SSH3BP1 (ABI1; OMIM:603050, mutated in acute myeloid leukemia), ABI-2…	F29F11.1	WBGene00005022	sqv-4	sqv-4 encodes a UDP-glucose 6-dehydrogenase, biochemically active in vitro, that is required for cytokinesis of one-cell embryos and for vulval morphogenesis; SQV-4 is orthologous to Drosophila SUGARLESS, human UGDH (OMIM:603370), and zebrafish JEKYLL; SQV-4 is expressed in many cell types, notably oocytes and uterine, seam, pharyngeal, and spermathecal cells, with expression being prominent in 1…	cDNA	N/A	0.0224	15013	SSPEGLQAVAELVRI	191	2
wS06	B0336.6	1	WBGene00015146	abi-1	B0336.6 encodes an Abl interactor ortholog, with an SH3 domain, required for embryonic development; mammalian Abl interactors are associated with synaptosomes, growth cone particles, and macropinocytic vesicles, and may regulate Rac-dependent cytoskeletal reorganization and Abl kinase activity; B0336.6's orthologs include human SSH3BP1 (ABI1; OMIM:603050, mutated in acute myeloid leukemia), ABI-2…	M01E11.7	WBGene00006508	tag-163	N/A	cDNA	N/A	581576	30	KPPTPPPRESSASPV	444	1
wS06	B0336.6	1	WBGene00015146	abi-1	B0336.6 encodes an Abl interactor ortholog, with an SH3 domain, required for embryonic development; mammalian Abl interactors are associated with synaptosomes, growth cone particles, and macropinocytic vesicles, and may regulate Rac-dependent cytoskeletal reorganization and Abl kinase activity; B0336.6's orthologs include human SSH3BP1 (ABI1; OMIM:603050, mutated in acute myeloid leukemia), ABI-2…	JC8.10	WBGene00006763	unc-26	unc-26 encodes synaptojanin, a polyphosphoinositide phosphatase orthologous to human synaptojanin 1 (OMIM:604297, 309000, which when mutated leads to Lowe oculocerebrorenal syndrome); UNC-26 is required for normal locomotion, pharyngeal pumping, and defecation, and specifically, appears to function in multiple steps of synaptic vesicle recycling; UNC-26 may also play a role in cytoskeletal organi…	cDNA	N/A	318651	40	TIPLPPTRGASVGPG	1080	6
wS06	B0336.6	1	WBGene00015146	abi-1	B0336.6 encodes an Abl interactor ortholog, with an SH3 domain, required for embryonic development; mammalian Abl interactors are associated with synaptosomes, growth cone particles, and macropinocytic vesicles, and may regulate Rac-dependent cytoskeletal reorganization and Abl kinase activity; B0336.6's orthologs include human SSH3BP1 (ABI1; OMIM:603050, mutated in acute myeloid leukemia), ABI-2…	Y43F8C.6	WBGene00012828	Y43F8C.6	N/A	cDNA	N/A	3791.92	371	SAPPPLPRGVVPTTT	365	4
wS06	B0336.6	1	WBGene00015146	abi-1	B0336.6 encodes an Abl interactor ortholog, with an SH3 domain, required for embryonic development; mammalian Abl interactors are associated with synaptosomes, growth cone particles, and macropinocytic vesicles, and may regulate Rac-dependent cytoskeletal reorganization and Abl kinase activity; B0336.6's orthologs include human SSH3BP1 (ABI1; OMIM:603050, mutated in acute myeloid leukemia), ABI-2…	Y50D4A.4	WBGene00021738	Y50D4A.4	N/A	ORFeome	N/A	0.3403	9127	HQPPPALYTNFWFTF	273	0	Yes
wS44	M79.1	1	WBGene00000018	abl-1	abl-1 encodes, by alternative splicing, three isoforms of a Src homology (SH) 2 and 3 domain-containing non-receptor tyrosine kinase orthologous to human ABL1 (OMIM:189980, mutated in chronic myeloid leukemia) and ABL2 (OMIM:164690); ABL-1 inhibits germline apoptosis induced by radiation or by natural aging, but it has no effect on apoptosis induced by starvation or by chemical mutagens (ethylnit…	T11B7.4	WBGene00001132	alp-1	N/A	Both	N/A					20	Yes
wS44	M79.1	1	WBGene00000018	abl-1	abl-1 encodes, by alternative splicing, three isoforms of a Src homology (SH) 2 and 3 domain-containing non-receptor tyrosine kinase orthologous to human ABL1 (OMIM:189980, mutated in chronic myeloid leukemia) and ABL2 (OMIM:164690); ABL-1 inhibits germline apoptosis induced by radiation or by natural aging, but it has no effect on apoptosis induced by starvation or by chemical mutagens (ethylnit…	T16H12.5	WBGene00011815	bath-43	The T16H12.5 gene encodes a protein with a meprin-associated Traf homology (MATH) domain that may be involved in apoptosis.	cDNA	N/A					11
wS44	M79.1	1	WBGene00000018	abl-1	abl-1 encodes, by alternative splicing, three isoforms of a Src homology (SH) 2 and 3 domain-containing non-receptor tyrosine kinase orthologous to human ABL1 (OMIM:189980, mutated in chronic myeloid leukemia) and ABL2 (OMIM:164690); ABL-1 inhibits germline apoptosis induced by radiation or by natural aging, but it has no effect on apoptosis induced by starvation or by chemical mutagens (ethylnit…	C05D10.4	WBGene00015480	C05D10.4	N/A	ORFeome	N/A					6	Yes
wS44	M79.1	1	WBGene00000018	abl-1	abl-1 encodes, by alternative splicing, three isoforms of a Src homology (SH) 2 and 3 domain-containing non-receptor tyrosine kinase orthologous to human ABL1 (OMIM:189980, mutated in chronic myeloid leukemia) and ABL2 (OMIM:164690); ABL-1 inhibits germline apoptosis induced by radiation or by natural aging, but it has no effect on apoptosis induced by starvation or by chemical mutagens (ethylnit…	C06G1.5	WBGene00015548	C06G1.5	N/A	ORFeome	N/A					0	Yes
wS44	M79.1	1	WBGene00000018	abl-1	abl-1 encodes, by alternative splicing, three isoforms of a Src homology (SH) 2 and 3 domain-containing non-receptor tyrosine kinase orthologous to human ABL1 (OMIM:189980, mutated in chronic myeloid leukemia) and ABL2 (OMIM:164690); ABL-1 inhibits germline apoptosis induced by radiation or by natural aging, but it has no effect on apoptosis induced by starvation or by chemical mutagens (ethylnit…	C39D10.7	WBGene00016534	C39D10.7	C39D10.7 encodes a large (1185-residue) protein with 11 chitin-binding peritrophin-A domains; C39D10.7 transcripts are enriched in hermaphrodites; like CEJ-1 and CPG-2, C39D10.7 might participate in eggshell synthesis and early embryonic development, and C39D10.7's multiple peritrophin-A domains might enable mechanical cross-linking of chitin; however, C39D10.7 alone has no visible function in ma…	cDNA	N/A					6
wS44	M79.1	1	WBGene00000018	abl-1	abl-1 encodes, by alternative splicing, three isoforms of a Src homology (SH) 2 and 3 domain-containing non-receptor tyrosine kinase orthologous to human ABL1 (OMIM:189980, mutated in chronic myeloid leukemia) and ABL2 (OMIM:164690); ABL-1 inhibits germline apoptosis induced by radiation or by natural aging, but it has no effect on apoptosis induced by starvation or by chemical mutagens (ethylnit…	F22E12.4	WBGene00001178	egl-9	egl-9 encodes a dioxygenase that negatively regulates hypoxia inducible factor (hif-1) by hydroxylating prolyl residues in HIF-1.	ORFeome	N/A					2
wS44	M79.1	1	WBGene00000018	abl-1	abl-1 encodes, by alternative splicing, three isoforms of a Src homology (SH) 2 and 3 domain-containing non-receptor tyrosine kinase orthologous to human ABL1 (OMIM:189980, mutated in chronic myeloid leukemia) and ABL2 (OMIM:164690); ABL-1 inhibits germline apoptosis induced by radiation or by natural aging, but it has no effect on apoptosis induced by starvation or by chemical mutagens (ethylnit…	ZK1248.3	WBGene00001224	ehs-1	The ehs-1 gene encodes an ortholog of mammalian EPS15 that probably functions in endocytosis.	Both	N/A					22	Yes
wS44	M79.1	1	WBGene00000018	abl-1	abl-1 encodes, by alternative splicing, three isoforms of a Src homology (SH) 2 and 3 domain-containing non-receptor tyrosine kinase orthologous to human ABL1 (OMIM:189980, mutated in chronic myeloid leukemia) and ABL2 (OMIM:164690); ABL-1 inhibits germline apoptosis induced by radiation or by natural aging, but it has no effect on apoptosis induced by starvation or by chemical mutagens (ethylnit…	Y57G11C.24	WBGene00001330	eps-8	eps-8 is predicted to encode five protein isoforms with similarity to mouse epidermal growth factor receptor kinase substrate that affects embryonic viability, growth, locomotion, osmoregulation, and larval viability; interacts with GEX-3 in yeast two-hybrid assays.	Both	N/A					10	Yes
wS44	M79.1	1	WBGene00000018	abl-1	abl-1 encodes, by alternative splicing, three isoforms of a Src homology (SH) 2 and 3 domain-containing non-receptor tyrosine kinase orthologous to human ABL1 (OMIM:189980, mutated in chronic myeloid leukemia) and ABL2 (OMIM:164690); ABL-1 inhibits germline apoptosis induced by radiation or by natural aging, but it has no effect on apoptosis induced by starvation or by chemical mutagens (ethylnit…	F23B12.5	WBGene00009082	F23B12.5	F23B12.5 is orthologous to the human gene DIHYDROLIPOAMIDE DEHYDROGENASE (DLD; OMIM:109720), which when mutated leads to lactic acidosis due to lipoamide dehydrogenase deficiency; F23B12.5 protein is predicted to be mitochondrial.	cDNA	N/A					2
wS44	M79.1	1	WBGene00000018	abl-1	abl-1 encodes, by alternative splicing, three isoforms of a Src homology (SH) 2 and 3 domain-containing non-receptor tyrosine kinase orthologous to human ABL1 (OMIM:189980, mutated in chronic myeloid leukemia) and ABL2 (OMIM:164690); ABL-1 inhibits germline apoptosis induced by radiation or by natural aging, but it has no effect on apoptosis induced by starvation or by chemical mutagens (ethylnit…	F29G6.3	WBGene00009259	F29G6.3	N/A	cDNA	N/A					10
wS44	M79.1	1	WBGene00000018	abl-1	abl-1 encodes, by alternative splicing, three isoforms of a Src homology (SH) 2 and 3 domain-containing non-receptor tyrosine kinase orthologous to human ABL1 (OMIM:189980, mutated in chronic myeloid leukemia) and ABL2 (OMIM:164690); ABL-1 inhibits germline apoptosis induced by radiation or by natural aging, but it has no effect on apoptosis induced by starvation or by chemical mutagens (ethylnit…	F32D8.7	WBGene00009331	F32D8.7	N/A	cDNA	N/A					18
wS44	M79.1	1	WBGene00000018	abl-1	abl-1 encodes, by alternative splicing, three isoforms of a Src homology (SH) 2 and 3 domain-containing non-receptor tyrosine kinase orthologous to human ABL1 (OMIM:189980, mutated in chronic myeloid leukemia) and ABL2 (OMIM:164690); ABL-1 inhibits germline apoptosis induced by radiation or by natural aging, but it has no effect on apoptosis induced by starvation or by chemical mutagens (ethylnit…	F44D12.1	WBGene00009678	F44D12.1	N/A	ORFeome	N/A					6
wS44	M79.1	1	WBGene00000018	abl-1	abl-1 encodes, by alternative splicing, three isoforms of a Src homology (SH) 2 and 3 domain-containing non-receptor tyrosine kinase orthologous to human ABL1 (OMIM:189980, mutated in chronic myeloid leukemia) and ABL2 (OMIM:164690); ABL-1 inhibits germline apoptosis induced by radiation or by natural aging, but it has no effect on apoptosis induced by starvation or by chemical mutagens (ethylnit…	F59E12.9	WBGene00019124	F59E12.9	N/A	cDNA	N/A					2
wS44	M79.1	1	WBGene00000018	abl-1	abl-1 encodes, by alternative splicing, three isoforms of a Src homology (SH) 2 and 3 domain-containing non-receptor tyrosine kinase orthologous to human ABL1 (OMIM:189980, mutated in chronic myeloid leukemia) and ABL2 (OMIM:164690); ABL-1 inhibits germline apoptosis induced by radiation or by natural aging, but it has no effect on apoptosis induced by starvation or by chemical mutagens (ethylnit…	C26E6.2	WBGene00016138	flh-2	N/A	ORFeome	N/A					4
wS44	M79.1	1	WBGene00000018	abl-1	abl-1 encodes, by alternative splicing, three isoforms of a Src homology (SH) 2 and 3 domain-containing non-receptor tyrosine kinase orthologous to human ABL1 (OMIM:189980, mutated in chronic myeloid leukemia) and ABL2 (OMIM:164690); ABL-1 inhibits germline apoptosis induced by radiation or by natural aging, but it has no effect on apoptosis induced by starvation or by chemical mutagens (ethylnit…	T17H7.4	WBGene00001573	gei-16	gei-16 can encode a protein with similarity to the B20 antigen of the parasitic nematode Onchocerca volvulus; GEI-16 is required for ventral enclosure and elongation during embryonic development, larval development, and normal rates of postembryonic growth; GEI-16 interacts with GEX-3, a homolog of mammalian protein ligands of the small GTPase Rac1 that is also essential for embryonic morphogenes…	ORFeome	N/A					23	Yes
wS44	M79.1	1	WBGene00000018	abl-1	abl-1 encodes, by alternative splicing, three isoforms of a Src homology (SH) 2 and 3 domain-containing non-receptor tyrosine kinase orthologous to human ABL1 (OMIM:189980, mutated in chronic myeloid leukemia) and ABL2 (OMIM:164690); ABL-1 inhibits germline apoptosis induced by radiation or by natural aging, but it has no effect on apoptosis induced by starvation or by chemical mutagens (ethylnit…	B0457.1	WBGene00002251	lat-1	lat-1 encodes a predicted latrophilin that affects embryonic elongation, pharyngeal development, and reproductive organ formation; apically localized in developing epithelia and localized to presynaptic surfaces in neurons.	cDNA	N/A					19
wS44	M79.1	1	WBGene00000018	abl-1	abl-1 encodes, by alternative splicing, three isoforms of a Src homology (SH) 2 and 3 domain-containing non-receptor tyrosine kinase orthologous to human ABL1 (OMIM:189980, mutated in chronic myeloid leukemia) and ABL2 (OMIM:164690); ABL-1 inhibits germline apoptosis induced by radiation or by natural aging, but it has no effect on apoptosis induced by starvation or by chemical mutagens (ethylnit…	Y71G12B.9	WBGene00022149	lin-65	lin-65 is a encodes, by alternative splicing, two isoforms of a large (~600-residue), acid-rich, but unfamiliar protein that acts with the B class of synMuv genes (such as lin-35/Rb) to repress vulval induction, and that is required for fertility; LIN-65 isoforms share a ~400-residue N-terminal domain of low-complexity sequence which is probably nonglobular; in the longer LIN-65 isoform, there fo…	Both	N/A					5	Yes
wS44	M79.1	1	WBGene00000018	abl-1	abl-1 encodes, by alternative splicing, three isoforms of a Src homology (SH) 2 and 3 domain-containing non-receptor tyrosine kinase orthologous to human ABL1 (OMIM:189980, mutated in chronic myeloid leukemia) and ABL2 (OMIM:164690); ABL-1 inhibits germline apoptosis induced by radiation or by natural aging, but it has no effect on apoptosis induced by starvation or by chemical mutagens (ethylnit…	T22A3.3	WBGene00003083	lst-1	lst-1 encodes an unfamiliar protein with no known homologs outside of nematodes; in two-hybrid assays, LST-1 does not interact with control baits, but does interact with GPA-6, LAG-1, MPK-1 and K06A1.4, suggesting broad or unspecific interaction activity; however, T22A3.3 solely binds the normal form of GPA-6, without binding its constitutively active mutant form; LST-1 is expressed in head neuro…	cDNA	N/A					2
wS44	M79.1	1	WBGene00000018	abl-1	abl-1 encodes, by alternative splicing, three isoforms of a Src homology (SH) 2 and 3 domain-containing non-receptor tyrosine kinase orthologous to human ABL1 (OMIM:189980, mutated in chronic myeloid leukemia) and ABL2 (OMIM:164690); ABL-1 inhibits germline apoptosis induced by radiation or by natural aging, but it has no effect on apoptosis induced by starvation or by chemical mutagens (ethylnit…	Y37A1B.2	WBGene00003086	lst-4	N/A	Both	N/A					3
wS44	M79.1	1	WBGene00000018	abl-1	abl-1 encodes, by alternative splicing, three isoforms of a Src homology (SH) 2 and 3 domain-containing non-receptor tyrosine kinase orthologous to human ABL1 (OMIM:189980, mutated in chronic myeloid leukemia) and ABL2 (OMIM:164690); ABL-1 inhibits germline apoptosis induced by radiation or by natural aging, but it has no effect on apoptosis induced by starvation or by chemical mutagens (ethylnit…	M57.1	WBGene00019777	M57.1	N/A	ORFeome	N/A					0	Yes
wS44	M79.1	1	WBGene00000018	abl-1	abl-1 encodes, by alternative splicing, three isoforms of a Src homology (SH) 2 and 3 domain-containing non-receptor tyrosine kinase orthologous to human ABL1 (OMIM:189980, mutated in chronic myeloid leukemia) and ABL2 (OMIM:164690); ABL-1 inhibits germline apoptosis induced by radiation or by natural aging, but it has no effect on apoptosis induced by starvation or by chemical mutagens (ethylnit…	Y69A2AR.30	WBGene00003161	mdf-2	mdf-2 encodes the C. elegans ortholog of the Mad2p spindle assembly checkpoint protein; mdf-2 activity is essential for regulation of the anaphase-promoting complex (APC) during oocyte meiosis I as well as for normal brood size, growth rates, and embryonic, larval, and vulval development; in addition, mdf-2 is essential for mitotic spindle checkpoint activity in response to anoxia, in which micro…	cDNA	N/A					4
wS44	M79.1	1	WBGene00000018	abl-1	abl-1 encodes, by alternative splicing, three isoforms of a Src homology (SH) 2 and 3 domain-containing non-receptor tyrosine kinase orthologous to human ABL1 (OMIM:189980, mutated in chronic myeloid leukemia) and ABL2 (OMIM:164690); ABL-1 inhibits germline apoptosis induced by radiation or by natural aging, but it has no effect on apoptosis induced by starvation or by chemical mutagens (ethylnit…	R12B2.5	WBGene00007016	mdt-15	mdt-15 encodes, by alternative splicing, two isoforms of a Mediator subunit orthologous to human MED15 (OMIM:607372, deleted in DiGeorge syndrome); together with NHR-49 and SBP-1, MDT-15 is required for normal fat accumulation, for expression of fatty acid (FA) desaturase genes (fat-5, fat-6, and fat-7), for normal levels of mono- and polyunsaturated FAs (PUFAs), and for viability, fecundity, mob…	ORFeome	N/A					0	Yes
wS44	M79.1	1	WBGene00000018	abl-1	abl-1 encodes, by alternative splicing, three isoforms of a Src homology (SH) 2 and 3 domain-containing non-receptor tyrosine kinase orthologous to human ABL1 (OMIM:189980, mutated in chronic myeloid leukemia) and ABL2 (OMIM:164690); ABL-1 inhibits germline apoptosis induced by radiation or by natural aging, but it has no effect on apoptosis induced by starvation or by chemical mutagens (ethylnit…	T05C12.6	WBGene00003241	mig-5	mig-5 encodes one of three C. elegans Dishevelled homologs; as part of both canonical and non-canonical Wnt signaling pathways, mig-5 activity is required maternally and embryonically for cell migration, cell fate specification, and proper spindle orientation in the early embryo; cells affected by mig-5 mutations include the distal tip cells (DTCs), the QL neuroblast descendants (QL.d), the vulva…	ORFeome	N/A					3	Yes
wS44	M79.1	1	WBGene00000018	abl-1	abl-1 encodes, by alternative splicing, three isoforms of a Src homology (SH) 2 and 3 domain-containing non-receptor tyrosine kinase orthologous to human ABL1 (OMIM:189980, mutated in chronic myeloid leukemia) and ABL2 (OMIM:164690); ABL-1 inhibits germline apoptosis induced by radiation or by natural aging, but it has no effect on apoptosis induced by starvation or by chemical mutagens (ethylnit…	B0379.3	WBGene00003508	mut-16	mut-16 encodes a glutamine/asparagine (Q/N)-rich domain-containing protein that lacks obvious homologs outside of other nematode species; MUT-16 activity is required for RNA-mediated interference (RNAi), transgene silencing in germ-line and somatic tissues, and for maintaining low levels of transposon mobilization; MUT-16 is thus predicted to play a role in chromatin organizataion and/or regulati…	cDNA	N/A					3
wS44	M79.1	1	WBGene00000018	abl-1	abl-1 encodes, by alternative splicing, three isoforms of a Src homology (SH) 2 and 3 domain-containing non-receptor tyrosine kinase orthologous to human ABL1 (OMIM:189980, mutated in chronic myeloid leukemia) and ABL2 (OMIM:164690); ABL-1 inhibits germline apoptosis induced by radiation or by natural aging, but it has no effect on apoptosis induced by starvation or by chemical mutagens (ethylnit…	Y113G7B.23	WBGene00004203	psa-1	psa-1 encodes an ortholog of SWI3, a component of the SWI/SNF complex that is conserved from yeast to mammals and that is involved in chromatin remodeling; psa-1 is probably required during mitosis of the T cells for asymmetric cell division, and in addition, is required for embryonic and larval development, as well as normal levels of fertility; psa-1 exhibits strong genetic interactions with li…	ORFeome	N/A					4	Yes
wS44	M79.1	1	WBGene00000018	abl-1	abl-1 encodes, by alternative splicing, three isoforms of a Src homology (SH) 2 and 3 domain-containing non-receptor tyrosine kinase orthologous to human ABL1 (OMIM:189980, mutated in chronic myeloid leukemia) and ABL2 (OMIM:164690); ABL-1 inhibits germline apoptosis induced by radiation or by natural aging, but it has no effect on apoptosis induced by starvation or by chemical mutagens (ethylnit…	F25B5.7	WBGene00017778	psf-1	F25B5.7 encodes an ortholog of Drosophila NONA and of human NONO (OMIM:300084) and SFPQ (OMIM: 605199); fly NONA and human NONO are putative DNA- or RNA-binding proteins required for normal rhythmic behaviors; fly NONA is also required for embryonic development and visual behavior, and forms a complex with the mRNA export factor NXF1.	cDNA	N/A					6
wS44	M79.1	1	WBGene00000018	abl-1	abl-1 encodes, by alternative splicing, three isoforms of a Src homology (SH) 2 and 3 domain-containing non-receptor tyrosine kinase orthologous to human ABL1 (OMIM:189980, mutated in chronic myeloid leukemia) and ABL2 (OMIM:164690); ABL-1 inhibits germline apoptosis induced by radiation or by natural aging, but it has no effect on apoptosis induced by starvation or by chemical mutagens (ethylnit…	R06F6.12	WBGene00023418	R06F6.12	N/A	cDNA	N/A					18
wS44	M79.1	1	WBGene00000018	abl-1	abl-1 encodes, by alternative splicing, three isoforms of a Src homology (SH) 2 and 3 domain-containing non-receptor tyrosine kinase orthologous to human ABL1 (OMIM:189980, mutated in chronic myeloid leukemia) and ABL2 (OMIM:164690); ABL-1 inhibits germline apoptosis induced by radiation or by natural aging, but it has no effect on apoptosis induced by starvation or by chemical mutagens (ethylnit…	R144.2	WBGene00020092	R144.2	N/A	cDNA	N/A					6
wS44	M79.1	1	WBGene00000018	abl-1	abl-1 encodes, by alternative splicing, three isoforms of a Src homology (SH) 2 and 3 domain-containing non-receptor tyrosine kinase orthologous to human ABL1 (OMIM:189980, mutated in chronic myeloid leukemia) and ABL2 (OMIM:164690); ABL-1 inhibits germline apoptosis induced by radiation or by natural aging, but it has no effect on apoptosis induced by starvation or by chemical mutagens (ethylnit…	C27B7.4	WBGene00007761	rad-26	N/A	cDNA	N/A					3
wS44	M79.1	1	WBGene00000018	abl-1	abl-1 encodes, by alternative splicing, three isoforms of a Src homology (SH) 2 and 3 domain-containing non-receptor tyrosine kinase orthologous to human ABL1 (OMIM:189980, mutated in chronic myeloid leukemia) and ABL2 (OMIM:164690); ABL-1 inhibits germline apoptosis induced by radiation or by natural aging, but it has no effect on apoptosis induced by starvation or by chemical mutagens (ethylnit…	Y43C5A.6	WBGene00004297	rad-51	rad-51 encodes two isoforms of a protein orthologous to S. cerevisiae Rad51p and Dmc1p, and to E. coli RecA, and paralogous to C30A5.2; RAD-51 proteins are probably required for meiotic recombination; while dispensable for viability and meiotic synapsis, RAD-51A/B are required for normal chromosomal morphology, univalent formation, dissociation of chiasmata, hyperresistance of meiotic pachytene n…	ORFeome	N/A					0	Yes
wS44	M79.1	1	WBGene00000018	abl-1	abl-1 encodes, by alternative splicing, three isoforms of a Src homology (SH) 2 and 3 domain-containing non-receptor tyrosine kinase orthologous to human ABL1 (OMIM:189980, mutated in chronic myeloid leukemia) and ABL2 (OMIM:164690); ABL-1 inhibits germline apoptosis induced by radiation or by natural aging, but it has no effect on apoptosis induced by starvation or by chemical mutagens (ethylnit…	F46F6.1	WBGene00004375	rme-4	N/A	cDNA	N/A					6
wS44	M79.1	1	WBGene00000018	abl-1	abl-1 encodes, by alternative splicing, three isoforms of a Src homology (SH) 2 and 3 domain-containing non-receptor tyrosine kinase orthologous to human ABL1 (OMIM:189980, mutated in chronic myeloid leukemia) and ABL2 (OMIM:164690); ABL-1 inhibits germline apoptosis induced by radiation or by natural aging, but it has no effect on apoptosis induced by starvation or by chemical mutagens (ethylnit…	C08B11.5	WBGene00004723	sap-49	sap-49 encodes the C. elegans ortholog of mammalian SAP49, a component of the SF3b splicing factor, a U2 snRNP-associated protein complex; loss of sap-49 activity via RNAi results in embryonic lethality, a protruding vulva, reduced levels of gene expression (as assessed by a gfp reporter), and early onset of foci formation in strains expressing polyglutamine-YFP; SAP-49 exhibits sequence-specific…	cDNA	N/A					2
wS44	M79.1	1	WBGene00000018	abl-1	abl-1 encodes, by alternative splicing, three isoforms of a Src homology (SH) 2 and 3 domain-containing non-receptor tyrosine kinase orthologous to human ABL1 (OMIM:189980, mutated in chronic myeloid leukemia) and ABL2 (OMIM:164690); ABL-1 inhibits germline apoptosis induced by radiation or by natural aging, but it has no effect on apoptosis induced by starvation or by chemical mutagens (ethylnit…	D1054.13	WBGene00008379	secs-1	N/A	Both	N/A					33	Yes
wS44	M79.1	1	WBGene00000018	abl-1	abl-1 encodes, by alternative splicing, three isoforms of a Src homology (SH) 2 and 3 domain-containing non-receptor tyrosine kinase orthologous to human ABL1 (OMIM:189980, mutated in chronic myeloid leukemia) and ABL2 (OMIM:164690); ABL-1 inhibits germline apoptosis induced by radiation or by natural aging, but it has no effect on apoptosis induced by starvation or by chemical mutagens (ethylnit…	C30B5.1	WBGene00016243	tag-319	N/A	cDNA	N/A					11	Yes
wS44	M79.1	1	WBGene00000018	abl-1	abl-1 encodes, by alternative splicing, three isoforms of a Src homology (SH) 2 and 3 domain-containing non-receptor tyrosine kinase orthologous to human ABL1 (OMIM:189980, mutated in chronic myeloid leukemia) and ABL2 (OMIM:164690); ABL-1 inhibits germline apoptosis induced by radiation or by natural aging, but it has no effect on apoptosis induced by starvation or by chemical mutagens (ethylnit…	C07G1.4	WBGene00006957	wsp-1	wsp-1 encodes a homolog of human WASP that interacts with Arp2/3 and is required for hypodermal cell migration during morphogenesis (ventral enclosure); when mutated, human WASP leads to Wiskott-Aldrich syndrome (OMIM:301000).	ORFeome	N/A					1	Yes
wS44	M79.1	1	WBGene00000018	abl-1	abl-1 encodes, by alternative splicing, three isoforms of a Src homology (SH) 2 and 3 domain-containing non-receptor tyrosine kinase orthologous to human ABL1 (OMIM:189980, mutated in chronic myeloid leukemia) and ABL2 (OMIM:164690); ABL-1 inhibits germline apoptosis induced by radiation or by natural aging, but it has no effect on apoptosis induced by starvation or by chemical mutagens (ethylnit…	Y106G6D.7	WBGene00013703	Y106G6D.7	N/A	Both	N/A					3
wS44	M79.1	1	WBGene00000018	abl-1	abl-1 encodes, by alternative splicing, three isoforms of a Src homology (SH) 2 and 3 domain-containing non-receptor tyrosine kinase orthologous to human ABL1 (OMIM:189980, mutated in chronic myeloid leukemia) and ABL2 (OMIM:164690); ABL-1 inhibits germline apoptosis induced by radiation or by natural aging, but it has no effect on apoptosis induced by starvation or by chemical mutagens (ethylnit…	Y53H1A.1	WBGene00013177	Y53H1A.1	N/A	ORFeome	N/A					14	Yes
wS44	M79.1	1	WBGene00000018	abl-1	abl-1 encodes, by alternative splicing, three isoforms of a Src homology (SH) 2 and 3 domain-containing non-receptor tyrosine kinase orthologous to human ABL1 (OMIM:189980, mutated in chronic myeloid leukemia) and ABL2 (OMIM:164690); ABL-1 inhibits germline apoptosis induced by radiation or by natural aging, but it has no effect on apoptosis induced by starvation or by chemical mutagens (ethylnit…	W05H7.4	WBGene00021047	zfp-3	N/A	ORFeome	N/A					2	Yes
Hub08	T11B7.4	ORF	WBGene00001132	alp-1	N/A	T11B7.4	WBGene00001132	alp-1	N/A	cDNA	WI8					1
Hub08	T11B7.4	ORF	WBGene00001132	alp-1	N/A	W04D2.1	WBGene00000228	atn-1	atn-1 encodes an alpha-actinin homolog.	cDNA	N/A					2
Hub08	T11B7.4	ORF	WBGene00001132	alp-1	N/A	C05D10.4	WBGene00015480	C05D10.4	N/A	Both	N/A					12
Hub08	T11B7.4	ORF	WBGene00001132	alp-1	N/A	C09G1.4	WBGene00007486	C09G1.4	N/A	cDNA	WI8/Wormnet					1
Hub08	T11B7.4	ORF	WBGene00001132	alp-1	N/A	Y57G11C.24	WBGene00001330	eps-8	eps-8 is predicted to encode five protein isoforms with similarity to mouse epidermal growth factor receptor kinase substrate that affects embryonic viability, growth, locomotion, osmoregulation, and larval viability; interacts with GEX-3 in yeast two-hybrid assays.	cDNA	N/A					2
Hub08	T11B7.4	ORF	WBGene00001132	alp-1	N/A	F08F8.9	WBGene00017274	F08F8.9	N/A	Both	N/A					5
Hub08	T11B7.4	ORF	WBGene00001132	alp-1	N/A	F29G6.3	WBGene00009259	F29G6.3	N/A	cDNA	WI8/Wormnet					1
Hub08	T11B7.4	ORF	WBGene00001132	alp-1	N/A	F35B3.7	WBGene00018033	F35B3.7	N/A	ORFeome	N/A					3
Hub08	T11B7.4	ORF	WBGene00001132	alp-1	N/A	F44D12.1	WBGene00009678	F44D12.1	N/A	cDNA	N/A					2
Hub08	T11B7.4	ORF	WBGene00001132	alp-1	N/A	F53B3.3	WBGene00018742	F53B3.3	N/A	cDNA	WI8/Wormnet					1
Hub08	T11B7.4	ORF	WBGene00001132	alp-1	N/A	F28F5.3	WBGene00017904	lim-8	N/A	Both	N/A					6
Hub08	T11B7.4	ORF	WBGene00001132	alp-1	N/A	Y71G12B.9	WBGene00022149	lin-65	lin-65 is a encodes, by alternative splicing, two isoforms of a large (~600-residue), acid-rich, but unfamiliar protein that acts with the B class of synMuv genes (such as lin-35/Rb) to repress vulval induction, and that is required for fertility; LIN-65 isoforms share a ~400-residue N-terminal domain of low-complexity sequence which is probably nonglobular; in the longer LIN-65 isoform, there fo…	Both	N/A					6
Hub08	T11B7.4	ORF	WBGene00001132	alp-1	N/A	T05C12.6	WBGene00003241	mig-5	mig-5 encodes one of three C. elegans Dishevelled homologs; as part of both canonical and non-canonical Wnt signaling pathways, mig-5 activity is required maternally and embryonically for cell migration, cell fate specification, and proper spindle orientation in the early embryo; cells affected by mig-5 mutations include the distal tip cells (DTCs), the QL neuroblast descendants (QL.d), the vulva…	cDNA	N/A					2
Hub08	T11B7.4	ORF	WBGene00001132	alp-1	N/A	T08D10.1	WBGene00011614	nfya-1	N/A	cDNA	N/A					3
Hub08	T11B7.4	ORF	WBGene00001132	alp-1	N/A	Y53C12B.3	WBGene00003785	nos-3	nos-3 encodes a homolog of Drosophila NANOS that physically interacts with FBF-1 (similar, though not orthologous, to Drosophila PUMILIO); NOS-3 is required in development of the hermaphrodite germ-line to promote the switch from sperm to oocyte production, perhaps by forming a complex with FBF-1 that controls fem-3 mRNA.	cDNA	WI8/Wormnet					1
Hub08	T11B7.4	ORF	WBGene00001132	alp-1	N/A	T23F11.4	WBGene00011956	T23F11.4	N/A	ORFeome	N/A					2
Hub08	T11B7.4	ORF	WBGene00001132	alp-1	N/A	Y61A9LA.9	WBGene00022020	Y61A9LA.9	N/A	cDNA	N/A					4
Hub08	T11B7.4	ORF	WBGene00001132	alp-1	N/A	W05H7.4	WBGene00021047	zfp-3	N/A	cDNA	N/A					3
Hub08	T11B7.4	ORF	WBGene00001132	alp-1	N/A	ZK121.2	WBGene00022664	ZK121.2	N/A	cDNA	N/A					3
Hub08	T11B7.4	ORF	WBGene00001132	alp-1	N/A	ZK1307.9	WBGene00014250	ZK1307.9	N/A	Both	N/A					20
Hub08	T11B7.4	ORF	WBGene00001132	alp-1	N/A	T09A5.12	WBGene00011639	ztf-17	N/A	cDNA	N/A					4
wS35	F58G6.1	1	WBGene00010272	amph-1	N/A	T24H10.7	WBGene00012005	jun-1	N/A	ORFeome	N/A	5506.06	420	LKAPKAPTRRRKNSK	22	1
wS35	F58G6.1	1	WBGene00010272	amph-1	N/A	B0286.3	WBGene00015116	B0286.3	Phosphoribosylamidoimidazole-succinocarboxamide synthase	ORFeome	N/A	24.4257	6733	PVINCPPPSESTSLD	349	2
wS31	F46F3.4	1	WBGene00000146	ape-1	ape-1 encodes an ortholog of inhibitory p53-interacting protein (iASPP); APE-1 binds CEP-1 in vitro, and shares 38% amino-acid identity in its ankyrin repeats and SH3 domain to iASPP, with many iASPP residues contacting p53 being conserved; RNAi of ape-1 induces CEP-1- and HUS-1-dependent apoptosis in the germline, consistent with inhibition of the CEP-1/HUS-1 DNA damage checkpoint by APE-1 in th…	R10E12.1	WBGene00007010	alx-1	alx-1 encodes one of two C. elegans Bro1 domain-containing proteins; during development, ALX-1 functions in the regulation of protein trafficking via endocytic recycling of clathrin-independent cargo and membrane-protein degradation; ALX-1 physically interacts with RME-1, a component of recycling endosomes that regulates endocytic recycling of receptor proteins, and LIN-12/Notch whose downregulat…	cDNA	N/A					32
wS31	F46F3.4	1	WBGene00000146	ape-1	ape-1 encodes an ortholog of inhibitory p53-interacting protein (iASPP); APE-1 binds CEP-1 in vitro, and shares 38% amino-acid identity in its ankyrin repeats and SH3 domain to iASPP, with many iASPP residues contacting p53 being conserved; RNAi of ape-1 induces CEP-1- and HUS-1-dependent apoptosis in the germline, consistent with inhibition of the CEP-1/HUS-1 DNA damage checkpoint by APE-1 in th…	C43G2.2	WBGene00016611	bicd-1	N/A	cDNA	N/A					6
wS31	F46F3.4	1	WBGene00000146	ape-1	ape-1 encodes an ortholog of inhibitory p53-interacting protein (iASPP); APE-1 binds CEP-1 in vitro, and shares 38% amino-acid identity in its ankyrin repeats and SH3 domain to iASPP, with many iASPP residues contacting p53 being conserved; RNAi of ape-1 induces CEP-1- and HUS-1-dependent apoptosis in the germline, consistent with inhibition of the CEP-1/HUS-1 DNA damage checkpoint by APE-1 in th…	C11E4.6	WBGene00007520	C11E4.6	N/A	cDNA	N/A					24
wS31	F46F3.4	1	WBGene00000146	ape-1	ape-1 encodes an ortholog of inhibitory p53-interacting protein (iASPP); APE-1 binds CEP-1 in vitro, and shares 38% amino-acid identity in its ankyrin repeats and SH3 domain to iASPP, with many iASPP residues contacting p53 being conserved; RNAi of ape-1 induces CEP-1- and HUS-1-dependent apoptosis in the germline, consistent with inhibition of the CEP-1/HUS-1 DNA damage checkpoint by APE-1 in th…	F09E10.3	WBGene00000988	dhs-25	dhs-25 encodes a short-chain dehydrogenase predicted to be mitochondrial.	cDNA	N/A					4
wS31	F46F3.4	1	WBGene00000146	ape-1	ape-1 encodes an ortholog of inhibitory p53-interacting protein (iASPP); APE-1 binds CEP-1 in vitro, and shares 38% amino-acid identity in its ankyrin repeats and SH3 domain to iASPP, with many iASPP residues contacting p53 being conserved; RNAi of ape-1 induces CEP-1- and HUS-1-dependent apoptosis in the germline, consistent with inhibition of the CEP-1/HUS-1 DNA damage checkpoint by APE-1 in th…	F38E9.1	WBGene00018184	F38E9.1	N/A	cDNA	N/A					7
wS31	F46F3.4	1	WBGene00000146	ape-1	ape-1 encodes an ortholog of inhibitory p53-interacting protein (iASPP); APE-1 binds CEP-1 in vitro, and shares 38% amino-acid identity in its ankyrin repeats and SH3 domain to iASPP, with many iASPP residues contacting p53 being conserved; RNAi of ape-1 induces CEP-1- and HUS-1-dependent apoptosis in the germline, consistent with inhibition of the CEP-1/HUS-1 DNA damage checkpoint by APE-1 in th…	F32D1.1	WBGene00017981	figl-1	F32D1.1 encodes an homolog of human SPASTIN (OMIM:604277, mutated in spastic paraplegia), FIDGETIN (OMIM:605295, mutated in fidget mice), and FIDGETIN-LIKE-1, and of Drosophila SPASTIN; recombinant F32D1.1 protein has N-ethylmaleimide-sensitive ATPase activity in vitro, which is strongly dependent on the C368 residue immediately C-terminal to its Walker A motif; F32D1.1 is required for persistenc…	cDNA	N/A					43
wS31	F46F3.4	1	WBGene00000146	ape-1	ape-1 encodes an ortholog of inhibitory p53-interacting protein (iASPP); APE-1 binds CEP-1 in vitro, and shares 38% amino-acid identity in its ankyrin repeats and SH3 domain to iASPP, with many iASPP residues contacting p53 being conserved; RNAi of ape-1 induces CEP-1- and HUS-1-dependent apoptosis in the germline, consistent with inhibition of the CEP-1/HUS-1 DNA damage checkpoint by APE-1 in th…	R144.2	WBGene00020092	R144.2	N/A	cDNA	N/A					2
wS31	F46F3.4	1	WBGene00000146	ape-1	ape-1 encodes an ortholog of inhibitory p53-interacting protein (iASPP); APE-1 binds CEP-1 in vitro, and shares 38% amino-acid identity in its ankyrin repeats and SH3 domain to iASPP, with many iASPP residues contacting p53 being conserved; RNAi of ape-1 induces CEP-1- and HUS-1-dependent apoptosis in the germline, consistent with inhibition of the CEP-1/HUS-1 DNA damage checkpoint by APE-1 in th…	T23G11.7	WBGene00011972	T23G11.7	N/A	cDNA	N/A					35
wS31	F46F3.4	1	WBGene00000146	ape-1	ape-1 encodes an ortholog of inhibitory p53-interacting protein (iASPP); APE-1 binds CEP-1 in vitro, and shares 38% amino-acid identity in its ankyrin repeats and SH3 domain to iASPP, with many iASPP residues contacting p53 being conserved; RNAi of ape-1 induces CEP-1- and HUS-1-dependent apoptosis in the germline, consistent with inhibition of the CEP-1/HUS-1 DNA damage checkpoint by APE-1 in th…	T08G5.5	WBGene00011625	vps-39	N/A	cDNA	N/A					19
wS08	C01C7.1	1	WBGene00000186	ark-1	ark-1 encodes a homolog of the nonreceptor tyrosine kinase ACK which inhibits signalling through the EGF receptor homolog LET-23, both in (RAS-dependent) vulval development and in (RAS-independent) ovulation.	B0286.3	WBGene00015116	B0286.3	N/A	ORFeome	N/A					3
wS08	C01C7.1	1	WBGene00000186	ark-1	ark-1 encodes a homolog of the nonreceptor tyrosine kinase ACK which inhibits signalling through the EGF receptor homolog LET-23, both in (RAS-dependent) vulval development and in (RAS-independent) ovulation.	Y73F8A.8	WBGene00004170	pqn-90	The protein product of this gene is predicted to contain a glutamine/asparagine (Q/N)-rich ('prion') domain, by the algorithm of Michelitsch and Weissman (as of the WS77 release of WormBase, i.e., in wormpep77).	ORFeome	N/A					6
wS08	C01C7.1	1	WBGene00000186	ark-1	ark-1 encodes a homolog of the nonreceptor tyrosine kinase ACK which inhibits signalling through the EGF receptor homolog LET-23, both in (RAS-dependent) vulval development and in (RAS-independent) ovulation.	Y77E11A.2	WBGene00022307	Y77E11A.2	N/A	cDNA	N/A					6
wS02	B0303.7	1	WBGene00015128	B0303.7	N/A	C04A11.4	WBGene00000074	adm-2	adm-2 encodes a protein containing a snake venom disintegrin-domain and a metalloprotease-like domain (i.e., a protein of the ADAM family); like ADM-1, ADM-2 is homologous to a mammalian sperm glycoprotein (PH-30/fertilin) implicated in sperm-egg fusion, and ADM-2 might thus be a fusogenic protein mediating the merging of plasma membranes during development.	cDNA	N/A	28500.2	418	PNVQPPPVPRPSDDV	839	10
wS02	B0303.7	1	WBGene00015128	B0303.7	N/A	R10E12.1	WBGene00007010	alx-1	alx-1 encodes one of two C. elegans Bro1 domain-containing proteins; during development, ALX-1 functions in the regulation of protein trafficking via endocytic recycling of clathrin-independent cargo and membrane-protein degradation; ALX-1 physically interacts with RME-1, a component of recycling endosomes that regulates endocytic recycling of receptor proteins, and LIN-12/Notch whose downregulat…	cDNA	N/A	1306350	85	NAPPRPPPPRPAAPS	752	9
wS02	B0303.7	1	WBGene00015128	B0303.7	N/A	F56D2.7	WBGene00000420	ced-6	ced-6 encodes an Src homology (SH) 3 and phosphotyrosine-binding (PTB) domain-containing adaptor protein, orthologous to human CED-6/GULP, that is required for cell corpse engulfment during apoptosis; CED-6 is bound by the phosphotyrosine binding motif in the cytoplasmic tail of the transmembrane protein CED-1, and and within phagocytic cells this interaction may be part of a signal transduction …	ORFeome	N/A	40614.2	375	PALAPPPPVAPRRNP	324	1
wS02	B0303.7	1	WBGene00015128	B0303.7	N/A	F56C3.9	WBGene00018946	F56C3.9	N/A	ORFeome	N/A	8.5114	4368	QYRPYTEKPRPQMFF	181	6
wS02	B0303.7	1	WBGene00015128	B0303.7	N/A	F32D1.1	WBGene00017981	figl-1	F32D1.1 encodes an homolog of human SPASTIN (OMIM:604277, mutated in spastic paraplegia), FIDGETIN (OMIM:605295, mutated in fidget mice), and FIDGETIN-LIKE-1, and of Drosophila SPASTIN; recombinant F32D1.1 protein has N-ethylmaleimide-sensitive ATPase activity in vitro, which is strongly dependent on the C368 residue immediately C-terminal to its Walker A motif; F32D1.1 is required for persistenc…	Both	N/A	44.386	2787	GSLAGIPPARRAPDI	242	130
wS03	B0303.7	2	WBGene00015128	B0303.7	N/A	C09G1.4	WBGene00007486	C09G1.4	N/A	ORFeome	N/A					8
wS03	B0303.7	2	WBGene00015128	B0303.7	N/A	C02C6.1	WBGene00001130	dyn-1	dyn-1 encodes the C. elegans ortholog of the dynamin GTPase; dyn-1 activity is required for endocytosis, synaptic vesicle recycling, cytokinesis, and the CED-1 pathway that regulates engulfment and degradation of apoptotic cells; mutations in dyn-1 affect locomotion, egg-laying, defecation, and embryonic development, indicating that dyn-1's endocytic function is required for a number of diverse p…	cDNA	N/A					13
wS03	B0303.7	2	WBGene00015128	B0303.7	N/A	F29G6.3	WBGene00009259	F29G6.3	N/A	cDNA	N/A					29
wS03	B0303.7	2	WBGene00015128	B0303.7	N/A	F42C5.10	WBGene00018350	F42C5.10	N/A	cDNA	N/A					5
wS03	B0303.7	2	WBGene00015128	B0303.7	N/A	H02I12.5	WBGene00010353	H02I12.5	N/A	Both	N/A					12
wS03	B0303.7	2	WBGene00015128	B0303.7	N/A	ZC504.4	WBGene00003247	mig-15	The mig-15 gene encodes a Nck-interacting kinase (NIK) that is required to inhibit premature branching of commissures.	cDNA	N/A					22
wS03	B0303.7	2	WBGene00015128	B0303.7	N/A	R02F2.5	WBGene00019834	R02F2.5	N/A	cDNA	N/A					8
wS03	B0303.7	2	WBGene00015128	B0303.7	N/A	F54B11.3	WBGene00006816	unc-84	unc-84 encodes a transmembrane protein that contains a SUN domain with homology to S. pombe Sad1 and affects nuclear migration and anchoring of various cell types together with UNC-83 and ANC-1, thereby affecting coordinated locomotion, vulval formation, and egg laying; UNC-84 is localized to the nuclear envelope and requires LMN-1 for this localization, and it is expressed in the nuclear envelop…	cDNA	N/A					2
wS04	B0303.7	3	WBGene00015128	B0303.7	N/A	B0286.3	WBGene00015116	B0286.3	Phosphoribosylamidoimidazole-succinocarboxamide synthase	ORFeome	N/A					8
wS04	B0303.7	3	WBGene00015128	B0303.7	N/A	F23B12.5	WBGene00009082	F23B12.5	F23B12.5 is orthologous to the human gene DIHYDROLIPOAMIDE DEHYDROGENASE (DLD; OMIM:109720), which when mutated leads to lactic acidosis due to lipoamide dehydrogenase deficiency; F23B12.5 protein is predicted to be mitochondrial.	cDNA	N/A					2
wS04	B0303.7	3	WBGene00015128	B0303.7	N/A	W02C12.3	WBGene00020930	hlh-30	W02C12.3 is orthologous to the human gene TRANSCRIPTION FACTOR BINDING TO IGHM ENHANCER 3 (TFE3; OMIM:314310), which when mutated leads to disease	ORFeome	N/A					4
wS04	B0303.7	3	WBGene00015128	B0303.7	N/A	Y73F8A.8	WBGene00004170	pqn-90	The protein product of this gene is predicted to contain a glutamine/asparagine (Q/N)-rich ('prion') domain, by the algorithm of Michelitsch and Weissman (as of the WS77 release of WormBase, i.e., in wormpep77).	ORFeome	N/A					8
wS04	B0303.7	3	WBGene00015128	B0303.7	N/A	R02F2.5	WBGene00019834	R02F2.5	N/A	cDNA	N/A					2
wS04	B0303.7	3	WBGene00015128	B0303.7	N/A	ZK1053.5	WBGene00014200	scrm-2	scrm-2 encodes a putative phospholipid scramblase homologous to human PLSCR1-5, and paralogous to other C. elegans SCRMs (e.g., SCRM-1); in apoptotic germline cells, SCRM-2 is fully dispensable for normally rapid engulfment and largely dispensable for phosphatidylserine exposure; SCRM-2 does not bind WAH-1 in vitro, and scrm-2(tm650) mutants have no obvious phenotype.	ORFeome	N/A					2
wS05	B0303.7	4	WBGene00015128	B0303.7	N/A	F09E10.3	WBGene00000988	dhs-25	dhs-25 encodes a short-chain dehydrogenase predicted to be mitochondrial.	cDNA	N/A					11
wS05	B0303.7	4	WBGene00015128	B0303.7	N/A	C02C6.1	WBGene00001130	dyn-1	dyn-1 encodes the C. elegans ortholog of the dynamin GTPase; dyn-1 activity is required for endocytosis, synaptic vesicle recycling, cytokinesis, and the CED-1 pathway that regulates engulfment and degradation of apoptotic cells; mutations in dyn-1 affect locomotion, egg-laying, defecation, and embryonic development, indicating that dyn-1's endocytic function is required for a number of diverse p…	ORFeome	N/A					2
wS05	B0303.7	4	WBGene00015128	B0303.7	N/A	ZK370.3	WBGene00022717	hipr-1	N/A	cDNA	N/A					2
wS05	B0303.7	4	WBGene00015128	B0303.7	N/A	T11B7.1	WBGene00011706	T11B7.1	N/A	ORFeome	N/A					24
Hub01	C09G1.4	ORF	WBGene00007486	C09G1.4	N/A	C09G1.4	WBGene00007486	C09G1.4	N/A	cDNA	N/A					3
Hub01	C09G1.4	ORF	WBGene00007486	C09G1.4	N/A	F57C9.4	WBGene00019011	F57C9.4	N/A	cDNA	N/A					4
Hub01	C09G1.4	ORF	WBGene00007486	C09G1.4	N/A	K09B11.9	WBGene00010713	K09B11.9	K09B11.9 encodes the C. elegans ortholog of the Uso1/p115 vesicle tethering protein that in yeast has been shown to function in endoplasmic reticulum-to-Golgi transport; RNAi screens indicate that K09B11.9 activity is required for normal fat content and distal tip cell migration.	cDNA	N/A					4
Hub01	C09G1.4	ORF	WBGene00007486	C09G1.4	N/A	Y46G5A.10	WBGene00012901	Y46G5A.10	N/A	ORFeome	N/A					3
wS16	C26C6.8	1	WBGene00007742	C26C6.8	N/A	F32G8.6	WBGene00000298	cat-4	cat-4 encodes an ortholog of the human GTP cyclohydrolase I gene (GCH1; OMIM:600225), which when mutated leads to dystonia; CAT-4 is involved in serotonin and dopamine biosynthesis that affects movement, mating behavior, foraging behavior, and cell migration; CAT-4 acts in the same genetic pathway as flp-1.	ORFeome	N/A					8
wS16	C26C6.8	1	WBGene00007742	C26C6.8	N/A	C31H1.6	WBGene00016289	lntl-1	lntl-1 encodes a novel protein, conserved amongst nematodes; in C. elegans, LNTL-1 is most closely related to LIN-24, a protein containing a domain found in bacterial toxins such as the Bacillus sphaericus Mtx3 mosquitocidal toxin; animals containing a loss-of-function lntl-1 mutation, as well as animals doubly mutant for lntl-1 and lin-24, appear wild type.	ORFeome	N/A					2
wS17	C26C6.8	2	WBGene00007742	C26C6.8	N/A	R10E12.1	WBGene00007010	alx-1	alx-1 encodes one of two C. elegans Bro1 domain-containing proteins; during development, ALX-1 functions in the regulation of protein trafficking via endocytic recycling of clathrin-independent cargo and membrane-protein degradation; ALX-1 physically interacts with RME-1, a component of recycling endosomes that regulates endocytic recycling of receptor proteins, and LIN-12/Notch whose downregulat…	cDNA	N/A					2
wS17	C26C6.8	2	WBGene00007742	C26C6.8	N/A	B0286.3	WBGene00015116	B0286.3	N/A	ORFeome	N/A					4
wS17	C26C6.8	2	WBGene00007742	C26C6.8	N/A	F13G3.4	WBGene00008764	dylt-1	dylt-1 encodes a putative dynein light chain subunit that inhibits DHC-1 in vivo, but is otherwise dispensable for viability; DYLT-1 is paralogous to DYLT-3, and orthologous to human DYNLT1 and DYNLT3 (OMIM: 300302); dylt-1(RNAi) and dylt-1(ok417) both suppress the lethality of conditional dhc-1 mutations, and dylt-1(RNAi) suppresses dhc-1(or195) spindle length and cytokinesis defects as well, in…	ORFeome	N/A					5
wS17	C26C6.8	2	WBGene00007742	C26C6.8	N/A	F54D5.15	WBGene00010057	F54D5.15	N/A	cDNA	N/A					2
wS17	C26C6.8	2	WBGene00007742	C26C6.8	N/A	ZK270.2	WBGene00001488	frm-1	N/A	cDNA	N/A					3
wS17	C26C6.8	2	WBGene00007742	C26C6.8	N/A	Y73F8A.8	WBGene00004170	pqn-90	The protein product of this gene is predicted to contain a glutamine/asparagine (Q/N)-rich ('prion') domain, by the algorithm of Michelitsch and Weissman (as of the WS77 release of WormBase, i.e., in wormpep77).	ORFeome	N/A					7
wS17	C26C6.8	2	WBGene00007742	C26C6.8	N/A	Y59A8B.10	WBGene00013347	Y59A8B.10	N/A	cDNA	N/A					4
wS17	C26C6.8	2	WBGene00007742	C26C6.8	N/A	Y77E11A.2	WBGene00022307	Y77E11A.2	N/A	cDNA	N/A					2
wS40	C36E8.4	1	WBGene00007983	C36E8.4	N/A	C01G12.1	WBGene00007242	C01G12.1	N/A	cDNA	N/A					3
wS40	C36E8.4	1	WBGene00007983	C36E8.4	N/A	ZK1248.3	WBGene00001224	ehs-1	The ehs-1 gene encodes an ortholog of mammalian EPS15 that probably functions in endocytosis.	ORFeome	N/A					11
wS40	C36E8.4	1	WBGene00007983	C36E8.4	N/A	T20B12.2	WBGene00006542	tbp-1	tbp-1 encodes the C. elegans ortholog of the human TATA-box-binding protein (TBP; OMIM:600075; mutated in spinocerebellar ataxia 17); consistent with its proposed role in transcriptional regulation, TBP-1 has been shown to provide TFIID-like basal transcription activity in human and C. elegans extracts, to bind specifically to a TATA box sequence, and to interact with TFIIA and TFIIB transcriptio…	Both	N/A					5
wS40	C36E8.4	1	WBGene00007983	C36E8.4	N/A	C07G1.4	WBGene00006957	wsp-1	wsp-1 encodes a homolog of human WASP that interacts with Arp2/3 and is required for hypodermal cell migration during morphogenesis (ventral enclosure); when mutated, human WASP leads to Wiskott-Aldrich syndrome (OMIM:301000).	ORFeome	N/A					2
wS21	C46H3.2	1	WBGene00016725	C46H3.2	N/A	B0286.3	WBGene00015116	B0286.3	N/A	ORFeome	N/A					2
wS80	C50F2.8	1	WBGene00016841	C50F2.8	N/A	F47G6.1	WBGene00001115	dyb-1	The dyb-1 gene encodes a homolog of mammalian alpha-dystrobrevin (DTNA; OMIM:601239), mutation of which can lead to left ventricular noncompaction with congenital heart defects.	ORFeome	N/A					3
wS80	C50F2.8	1	WBGene00016841	C50F2.8	N/A	F53G12.4	WBGene00018772	F53G12.4	N/A	ORFeome	N/A					5
wS49	T28F2.5	1	WBGene00000368	ccb-1	ccb-1 encodes a homolog of the beta subunits of dihydropyridine sensitive L-type calcium channels that, in RNAi screens, is dispensable for viability or grossly normal morphology; a mutant allele of ccb-1 exists, but its phenotype has not yet been described.	W04D2.1	WBGene00000228	atn-1	atn-1 encodes an alpha-actinin homolog.	cDNA	N/A					5
wS49	T28F2.5	1	WBGene00000368	ccb-1	ccb-1 encodes a homolog of the beta subunits of dihydropyridine sensitive L-type calcium channels that, in RNAi screens, is dispensable for viability or grossly normal morphology; a mutant allele of ccb-1 exists, but its phenotype has not yet been described.	B0286.3	WBGene00015116	B0286.3	N/A	ORFeome	N/A					2
wS49	T28F2.5	1	WBGene00000368	ccb-1	ccb-1 encodes a homolog of the beta subunits of dihydropyridine sensitive L-type calcium channels that, in RNAi screens, is dispensable for viability or grossly normal morphology; a mutant allele of ccb-1 exists, but its phenotype has not yet been described.	Y73F8A.8	WBGene00004170	pqn-90	The protein product of this gene is predicted to contain a glutamine/asparagine (Q/N)-rich ('prion') domain, by the algorithm of Michelitsch and Weissman (as of the WS77 release of WormBase, i.e., in wormpep77).	ORFeome	N/A					2
wS50	W10C8.1	1	WBGene00021125	ccb-2	N/A	Y73F8A.8	WBGene00004170	pqn-90	The protein product of this gene is predicted to contain a glutamine/asparagine (Q/N)-rich ('prion') domain, by the algorithm of Michelitsch and Weissman (as of the WS77 release of WormBase, i.e., in wormpep77).	ORFeome	N/A					5
wS66	Y41D4B.13	1	WBGene00000416	ced-2	The ced-2 gene encodes a Src homology (SH) 2 and 3-containing adaptor protein, homologous to human CrkII, that is required for phagocytosis during programmed cell death and for migration of the distal tip cells of the somatic gonad; CED-2 functions in the engulfing cell during apoptosis and interacts with CED-5/DOCK180 to activate CED-10/Rac and promote formation of the polarized cell extensions …	B0286.3	WBGene00015116	B0286.3	Phosphoribosylamidoimidazole-succinocarboxamide synthase	ORFeome	N/A	0.4084	12767	GPVIAGNSSLPVINC	339	2
wS66	Y41D4B.13	1	WBGene00000416	ced-2	The ced-2 gene encodes a Src homology (SH) 2 and 3-containing adaptor protein, homologous to human CrkII, that is required for phagocytosis during programmed cell death and for migration of the distal tip cells of the somatic gonad; CED-2 functions in the engulfing cell during apoptosis and interacts with CED-5/DOCK180 to activate CED-10/Rac and promote formation of the polarized cell extensions …	T20G5.1	WBGene00011867	chc-1	chc-1 encodes the C. elegans clathrin heavy chain ortholog; loss of chc-1 activity via RNAi results in defects in receptor-mediated yolk endocytosis and thus, embryonic lethality.	cDNA	N/A	1.0825	9906	QCPSTGPGPSPLLQY	401	46
wS66	Y41D4B.13	1	WBGene00000416	ced-2	The ced-2 gene encodes a Src homology (SH) 2 and 3-containing adaptor protein, homologous to human CrkII, that is required for phagocytosis during programmed cell death and for migration of the distal tip cells of the somatic gonad; CED-2 functions in the engulfing cell during apoptosis and interacts with CED-5/DOCK180 to activate CED-10/Rac and promote formation of the polarized cell extensions …	T25F10.6	WBGene00020808	T25F10.6	N/A	cDNA	N/A	0.7058	11401	AASPRAAAPPASLKS	43	2
wS65	Y41D4B.13	2	WBGene00000416	ced-2	The ced-2 gene encodes a Src homology (SH) 2 and 3-containing adaptor protein, homologous to human CrkII, that is required for phagocytosis during programmed cell death and for migration of the distal tip cells of the somatic gonad; CED-2 functions in the engulfing cell during apoptosis and interacts with CED-5/DOCK180 to activate CED-10/Rac and promote formation of the polarized cell extensions …	F52C6.3	WBGene00018660	F52C6.3	N/A	ORFeome	N/A					6
wS09	C02F4.1	1	WBGene00000419	ced-5	The ced-5 gene a homolog of the human protein DOCK180 that is required for the cell engulfment stage of programmed cell death.	F42H10.5	WBGene00018369	F42H10.5	N/A	ORFeome	N/A					2
wS15	C25F6.2	1	WBGene00001006	dlg-1	dlg-1 encodes a MAGUK protein, orthologous to Drosophila disks large, that is physically located to adherens junctions in all epithelia and that is genetically required for organization of the embryonic gut epithelium into an coherent tube.	B0286.3	WBGene00015116	B0286.3	N/A	ORFeome	N/A					3
wS15	C25F6.2	1	WBGene00001006	dlg-1	dlg-1 encodes a MAGUK protein, orthologous to Drosophila disks large, that is physically located to adherens junctions in all epithelia and that is genetically required for organization of the embryonic gut epithelium into an coherent tube.	C27A12.2	WBGene00016154	C27A12.2	N/A	cDNA	N/A					2
wS15	C25F6.2	1	WBGene00001006	dlg-1	dlg-1 encodes a MAGUK protein, orthologous to Drosophila disks large, that is physically located to adherens junctions in all epithelia and that is genetically required for organization of the embryonic gut epithelium into an coherent tube.	C34C12.4	WBGene00007923	C34C12.4	N/A	ORFeome	N/A					2
wS15	C25F6.2	1	WBGene00001006	dlg-1	dlg-1 encodes a MAGUK protein, orthologous to Drosophila disks large, that is physically located to adherens junctions in all epithelia and that is genetically required for organization of the embryonic gut epithelium into an coherent tube.	T05C12.6	WBGene00003241	mig-5	mig-5 encodes one of three C. elegans Dishevelled homologs; as part of both canonical and non-canonical Wnt signaling pathways, mig-5 activity is required maternally and embryonically for cell migration, cell fate specification, and proper spindle orientation in the early embryo; cells affected by mig-5 mutations include the distal tip cells (DTCs), the QL neuroblast descendants (QL.d), the vulva…	ORFeome	N/A					2
wS15	C25F6.2	1	WBGene00001006	dlg-1	dlg-1 encodes a MAGUK protein, orthologous to Drosophila disks large, that is physically located to adherens junctions in all epithelia and that is genetically required for organization of the embryonic gut epithelium into an coherent tube.	R02F2.5	WBGene00019834	R02F2.5	N/A	ORFeome	N/A					2
wS15	C25F6.2	1	WBGene00001006	dlg-1	dlg-1 encodes a MAGUK protein, orthologous to Drosophila disks large, that is physically located to adherens junctions in all epithelia and that is genetically required for organization of the embryonic gut epithelium into an coherent tube.	ZC395.8	WBGene00022598	ztf-8	N/A	Both	N/A					41
Hub02	C02C6.1	ORF	WBGene00001130	dyn-1	dyn-1 encodes the C. elegans ortholog of the dynamin GTPase; dyn-1 activity is required for endocytosis, synaptic vesicle recycling, cytokinesis, and the CED-1 pathway that regulates engulfment and degradation of apoptotic cells; mutations in dyn-1 affect locomotion, egg-laying, defecation, and embryonic development, indicating that dyn-1's endocytic function is required for a number of diverse p…	Y23H5A.5	WBGene00000832	ctn-1	ctn-1 encodes a protein that belongs to the alpha-catulin family of catenin-like proteins; the precise function of ctn-1 is not yet known; the CTN-1 promoter-GFP fusion protein is expressed in body wall, vulval and anal muscle tissues.	Both	N/A					3
Hub02	C02C6.1	ORF	WBGene00001130	dyn-1	dyn-1 encodes the C. elegans ortholog of the dynamin GTPase; dyn-1 activity is required for endocytosis, synaptic vesicle recycling, cytokinesis, and the CED-1 pathway that regulates engulfment and degradation of apoptotic cells; mutations in dyn-1 affect locomotion, egg-laying, defecation, and embryonic development, indicating that dyn-1's endocytic function is required for a number of diverse p…	C02C6.1	WBGene00001130	dyn-1	dyn-1 encodes the C. elegans ortholog of the dynamin GTPase; dyn-1 activity is required for endocytosis, synaptic vesicle recycling, cytokinesis, and the CED-1 pathway that regulates engulfment and degradation of apoptotic cells; mutations in dyn-1 affect locomotion, egg-laying, defecation, and embryonic development, indicating that dyn-1's endocytic function is required for a number of diverse p…	cDNA	N/A					3
Hub02	C02C6.1	ORF	WBGene00001130	dyn-1	dyn-1 encodes the C. elegans ortholog of the dynamin GTPase; dyn-1 activity is required for endocytosis, synaptic vesicle recycling, cytokinesis, and the CED-1 pathway that regulates engulfment and degradation of apoptotic cells; mutations in dyn-1 affect locomotion, egg-laying, defecation, and embryonic development, indicating that dyn-1's endocytic function is required for a number of diverse p…	K12C11.2	WBGene00004888	smo-1	smo-1 encodes the C. elegans ortholog of SUMO, a small ubiquitin-like moiety that, when attached to protein substrates, regulates their subcellular localization and activity.	cDNA	Mishra 2004 (PMID: 15123615)					1
Hub02	C02C6.1	ORF	WBGene00001130	dyn-1	dyn-1 encodes the C. elegans ortholog of the dynamin GTPase; dyn-1 activity is required for endocytosis, synaptic vesicle recycling, cytokinesis, and the CED-1 pathway that regulates engulfment and degradation of apoptotic cells; mutations in dyn-1 affect locomotion, egg-laying, defecation, and embryonic development, indicating that dyn-1's endocytic function is required for a number of diverse p…	Y65B4BR.4	WBGene00007009	wwp-1	wwp-1 encodes, by alternative splicing, two isoforms of a putative E3 ubiquitin ligase orthologous to budding yeast Rsp5, Drosophila SU(DX), and human WWP1 (OMIM:602307) and WWP2 (OMIM:602308); WWP-1 is required for proteolysis of the intracellular LIN-12 domain in primary ventral precursor cells, and for protection of germ cells against ionizing radiation or camptothecin, as well as for normal a…	cDNA	WI8					1
wS75	Y57G11C.24	1	WBGene00001330	eps-8	eps-8 is predicted to encode five protein isoforms with similarity to mouse epidermal growth factor receptor kinase substrate that affects embryonic viability, growth, locomotion, osmoregulation, and larval viability; interacts with GEX-3 in yeast two-hybrid assays.	C05D10.4	WBGene00015480	C05D10.4	N/A	ORFeome	N/A					8
Hub03	Y57G11C.24	ORF	WBGene00001330	eps-8	eps-8 is predicted to encode five protein isoforms with similarity to mouse epidermal growth factor receptor kinase substrate that affects embryonic viability, growth, locomotion, osmoregulation, and larval viability; interacts with GEX-3 in yeast two-hybrid assays.	ZK265.4	WBGene00000433	ceh-8	ceh-8 encodes a paired-like homeodomain protein of the Q50 class orthologous to the Rx homeobox protein of humans (RAX; OMIM:601881) and Drosophila (CG10052-PA); CEH-8 and RX belong to one of at least 18 distinct families of paired-like homeodomain proteins, including 12 families in the Q50 class.	cDNA	N/A					3
Hub03	Y57G11C.24	ORF	WBGene00001330	eps-8	eps-8 is predicted to encode five protein isoforms with similarity to mouse epidermal growth factor receptor kinase substrate that affects embryonic viability, growth, locomotion, osmoregulation, and larval viability; interacts with GEX-3 in yeast two-hybrid assays.	F58E10.5	WBGene00001311	end-3	end-3 encodes a GATA zinc finger protein, paralogous to end-1, that helps specify mesoendodermal (as opposed to mesectodermal) lineages derived from the E blastomere.	cDNA	N/A					2
Hub03	Y57G11C.24	ORF	WBGene00001330	eps-8	eps-8 is predicted to encode five protein isoforms with similarity to mouse epidermal growth factor receptor kinase substrate that affects embryonic viability, growth, locomotion, osmoregulation, and larval viability; interacts with GEX-3 in yeast two-hybrid assays.	Y57G11C.24	WBGene00001330	eps-8	eps-8 is predicted to encode five protein isoforms with similarity to mouse epidermal growth factor receptor kinase substrate that affects embryonic viability, growth, locomotion, osmoregulation, and larval viability; interacts with GEX-3 in yeast two-hybrid assays.	cDNA	N/A					3
Hub03	Y57G11C.24	ORF	WBGene00001330	eps-8	eps-8 is predicted to encode five protein isoforms with similarity to mouse epidermal growth factor receptor kinase substrate that affects embryonic viability, growth, locomotion, osmoregulation, and larval viability; interacts with GEX-3 in yeast two-hybrid assays.	F32B4.4	WBGene00009314	F32B4.4	N/A	cDNA	N/A					2
Hub03	Y57G11C.24	ORF	WBGene00001330	eps-8	eps-8 is predicted to encode five protein isoforms with similarity to mouse epidermal growth factor receptor kinase substrate that affects embryonic viability, growth, locomotion, osmoregulation, and larval viability; interacts with GEX-3 in yeast two-hybrid assays.	F46G10.1	WBGene00009796	F46G10.1	N/A	cDNA	N/A					10
Hub03	Y57G11C.24	ORF	WBGene00001330	eps-8	eps-8 is predicted to encode five protein isoforms with similarity to mouse epidermal growth factor receptor kinase substrate that affects embryonic viability, growth, locomotion, osmoregulation, and larval viability; interacts with GEX-3 in yeast two-hybrid assays.	F53B3.3	WBGene00018742	F53B3.3	N/A	cDNA	N/A					2
Hub03	Y57G11C.24	ORF	WBGene00001330	eps-8	eps-8 is predicted to encode five protein isoforms with similarity to mouse epidermal growth factor receptor kinase substrate that affects embryonic viability, growth, locomotion, osmoregulation, and larval viability; interacts with GEX-3 in yeast two-hybrid assays.	F54C9.11	WBGene00010045	F54C9.11	N/A	cDNA	N/A					2
Hub03	Y57G11C.24	ORF	WBGene00001330	eps-8	eps-8 is predicted to encode five protein isoforms with similarity to mouse epidermal growth factor receptor kinase substrate that affects embryonic viability, growth, locomotion, osmoregulation, and larval viability; interacts with GEX-3 in yeast two-hybrid assays.	F54D5.3	WBGene00010049	F54D5.3	N/A	cDNA	N/A					2
Hub03	Y57G11C.24	ORF	WBGene00001330	eps-8	eps-8 is predicted to encode five protein isoforms with similarity to mouse epidermal growth factor receptor kinase substrate that affects embryonic viability, growth, locomotion, osmoregulation, and larval viability; interacts with GEX-3 in yeast two-hybrid assays.	F59F3.6	WBGene00010335	F59F3.6	N/A	cDNA	N/A					2
Hub03	Y57G11C.24	ORF	WBGene00001330	eps-8	eps-8 is predicted to encode five protein isoforms with similarity to mouse epidermal growth factor receptor kinase substrate that affects embryonic viability, growth, locomotion, osmoregulation, and larval viability; interacts with GEX-3 in yeast two-hybrid assays.	H12D21.6	WBGene00010382	H12D21.6	N/A	cDNA	N/A					2
Hub03	Y57G11C.24	ORF	WBGene00001330	eps-8	eps-8 is predicted to encode five protein isoforms with similarity to mouse epidermal growth factor receptor kinase substrate that affects embryonic viability, growth, locomotion, osmoregulation, and larval viability; interacts with GEX-3 in yeast two-hybrid assays.	F28F5.3	WBGene00017904	lim-8	N/A	cDNA	N/A					4
Hub03	Y57G11C.24	ORF	WBGene00001330	eps-8	eps-8 is predicted to encode five protein isoforms with similarity to mouse epidermal growth factor receptor kinase substrate that affects embryonic viability, growth, locomotion, osmoregulation, and larval viability; interacts with GEX-3 in yeast two-hybrid assays.	Y71G12B.9	WBGene00022149	lin-65	lin-65 is a encodes, by alternative splicing, two isoforms of a large (~600-residue), acid-rich, but unfamiliar protein that acts with the B class of synMuv genes (such as lin-35/Rb) to repress vulval induction, and that is required for fertility; LIN-65 isoforms share a ~400-residue N-terminal domain of low-complexity sequence which is probably nonglobular; in the longer LIN-65 isoform, there fo…	cDNA	N/A					2
Hub03	Y57G11C.24	ORF	WBGene00001330	eps-8	eps-8 is predicted to encode five protein isoforms with similarity to mouse epidermal growth factor receptor kinase substrate that affects embryonic viability, growth, locomotion, osmoregulation, and larval viability; interacts with GEX-3 in yeast two-hybrid assays.	T05C12.6	WBGene00003241	mig-5	mig-5 encodes one of three C. elegans Dishevelled homologs; as part of both canonical and non-canonical Wnt signaling pathways, mig-5 activity is required maternally and embryonically for cell migration, cell fate specification, and proper spindle orientation in the early embryo; cells affected by mig-5 mutations include the distal tip cells (DTCs), the QL neuroblast descendants (QL.d), the vulva…	cDNA	N/A					3
Hub03	Y57G11C.24	ORF	WBGene00001330	eps-8	eps-8 is predicted to encode five protein isoforms with similarity to mouse epidermal growth factor receptor kinase substrate that affects embryonic viability, growth, locomotion, osmoregulation, and larval viability; interacts with GEX-3 in yeast two-hybrid assays.	R02F2.5	WBGene00019834	R02F2.5	N/A	ORFeome	N/A					8
Hub03	Y57G11C.24	ORF	WBGene00001330	eps-8	eps-8 is predicted to encode five protein isoforms with similarity to mouse epidermal growth factor receptor kinase substrate that affects embryonic viability, growth, locomotion, osmoregulation, and larval viability; interacts with GEX-3 in yeast two-hybrid assays.	R09H10.3	WBGene00011181	R09H10.3	R09H10.3 is orthologous to the human gene TRANSTHYRETIN (PREALBUMIN, AMYLOIDOSIS TYPE I) (TTR; OMIM:176300), which when mutated leads to disease.	cDNA	N/A					3
Hub03	Y57G11C.24	ORF	WBGene00001330	eps-8	eps-8 is predicted to encode five protein isoforms with similarity to mouse epidermal growth factor receptor kinase substrate that affects embryonic viability, growth, locomotion, osmoregulation, and larval viability; interacts with GEX-3 in yeast two-hybrid assays.	Y47D9A.2	WBGene00021629	scpl-3	scpl-3 encodes, by alternative splicing, two protein isoforms of a putative protein phosphatase, orthologous to budding yeast PSR1 and PSR2 and human CTDSPL2, and paralogous to C. elegans SCPL-1 and human CTDSP1 (OMIM:605323), CTDSP2 (OMIM:608711, amplified in sarcoma), and CTDSPL (OMIM:608592, deleted in epithelial cancer); more distantly, SCPL-3 (and its paralog SCPL-1) are similar to SCPL-2, S…	cDNA	N/A					3
Hub03	Y57G11C.24	ORF	WBGene00001330	eps-8	eps-8 is predicted to encode five protein isoforms with similarity to mouse epidermal growth factor receptor kinase substrate that affects embryonic viability, growth, locomotion, osmoregulation, and larval viability; interacts with GEX-3 in yeast two-hybrid assays.	T11B7.1	WBGene00011706	T11B7.1	N/A	cDNA	N/A					2
Hub03	Y57G11C.24	ORF	WBGene00001330	eps-8	eps-8 is predicted to encode five protein isoforms with similarity to mouse epidermal growth factor receptor kinase substrate that affects embryonic viability, growth, locomotion, osmoregulation, and larval viability; interacts with GEX-3 in yeast two-hybrid assays.	Y54E2A.3	WBGene00006381	tac-1	tac-1 encodes the sole C. elegans member of the transforming acidic coiled-coil (TACC) protein family whose members contain highly conserved C-terminal coiled-coil domains; during early embryogenesis, TAC-1 activity is essential for such microtubule-based processes as pronuclear migration and mitotic spindle elongation; TAC-1 interacts in vivo with, and mutually stabilizes, ZYG-9, a microtubule-a…	cDNA	N/A					3
Hub03	Y57G11C.24	ORF	WBGene00001330	eps-8	eps-8 is predicted to encode five protein isoforms with similarity to mouse epidermal growth factor receptor kinase substrate that affects embryonic viability, growth, locomotion, osmoregulation, and larval viability; interacts with GEX-3 in yeast two-hybrid assays.	VM106R.1	WBGene00014848	VM106R.1	N/A	cDNA	N/A					9
Hub03	Y57G11C.24	ORF	WBGene00001330	eps-8	eps-8 is predicted to encode five protein isoforms with similarity to mouse epidermal growth factor receptor kinase substrate that affects embryonic viability, growth, locomotion, osmoregulation, and larval viability; interacts with GEX-3 in yeast two-hybrid assays.	W09G10.3	WBGene00021116	W09G10.3	N/A	cDNA	N/A					2
Hub03	Y57G11C.24	ORF	WBGene00001330	eps-8	eps-8 is predicted to encode five protein isoforms with similarity to mouse epidermal growth factor receptor kinase substrate that affects embryonic viability, growth, locomotion, osmoregulation, and larval viability; interacts with GEX-3 in yeast two-hybrid assays.	Y65B4BR.4	WBGene00007009	wwp-1	wwp-1 encodes, by alternative splicing, two isoforms of a putative E3 ubiquitin ligase orthologous to budding yeast Rsp5, Drosophila SU(DX), and human WWP1 (OMIM:602307) and WWP2 (OMIM:602308); WWP-1 is required for proteolysis of the intracellular LIN-12 domain in primary ventral precursor cells, and for protection of germ cells against ionizing radiation or camptothecin, as well as for normal a…	cDNA	WI8					1
Hub03	Y57G11C.24	ORF	WBGene00001330	eps-8	eps-8 is predicted to encode five protein isoforms with similarity to mouse epidermal growth factor receptor kinase substrate that affects embryonic viability, growth, locomotion, osmoregulation, and larval viability; interacts with GEX-3 in yeast two-hybrid assays.	Y39B6A.11	WBGene00012673	Y39B6A.11	N/A	cDNA	N/A					2
Hub03	Y57G11C.24	ORF	WBGene00001330	eps-8	eps-8 is predicted to encode five protein isoforms with similarity to mouse epidermal growth factor receptor kinase substrate that affects embryonic viability, growth, locomotion, osmoregulation, and larval viability; interacts with GEX-3 in yeast two-hybrid assays.	W05H7.4	WBGene00021047	zfp-3	N/A	cDNA	N/A					3
Hub03	Y57G11C.24	ORF	WBGene00001330	eps-8	eps-8 is predicted to encode five protein isoforms with similarity to mouse epidermal growth factor receptor kinase substrate that affects embryonic viability, growth, locomotion, osmoregulation, and larval viability; interacts with GEX-3 in yeast two-hybrid assays.	T09A5.12	WBGene00011639	ztf-17	N/A	cDNA	N/A					3
wS27	F35A5.8	1	WBGene00001335	erp-1	erp-1 is homologous to the human gene endophilin B1 (also called SH3GLB1, for SH3 domain GRB2-like endophilin B1).	ZK270.2	WBGene00001488	frm-1	N/A	cDNA	N/A					2
wS27	F35A5.8	1	WBGene00001335	erp-1	erp-1 is homologous to the human gene endophilin B1 (also called SH3GLB1, for SH3 domain GRB2-like endophilin B1).	Y73F8A.8	WBGene00004170	pqn-90	The protein product of this gene is predicted to contain a glutamine/asparagine (Q/N)-rich ('prion') domain, by the algorithm of Michelitsch and Weissman (as of the WS77 release of WormBase, i.e., in wormpep77).	ORFeome	N/A					2
wS24	F19C7.8	1	WBGene00017597	F19C7.8	N/A	B0286.3	WBGene00015116	B0286.3	N/A	ORFeome	N/A					3
wS24	F19C7.8	1	WBGene00017597	F19C7.8	N/A	F32G8.6	WBGene00000298	cat-4	cat-4 encodes an ortholog of the human GTP cyclohydrolase I gene (GCH1; OMIM:600225), which when mutated leads to dystonia; CAT-4 is involved in serotonin and dopamine biosynthesis that affects movement, mating behavior, foraging behavior, and cell migration; CAT-4 acts in the same genetic pathway as flp-1.	ORFeome	N/A					7
wS24	F19C7.8	1	WBGene00017597	F19C7.8	N/A	F54C9.11	WBGene00010045	F54C9.11	N/A	ORFeome	N/A					3
wS24	F19C7.8	1	WBGene00017597	F19C7.8	N/A	Y54F10AM.2	WBGene00001410	feh-1	feh-1 encodes the single C. elegans member of the Fe65 protein family that affects embryonic and larval viability and pharyngeal pumping; the PTB2 domain binds to cytosolic domain of C. elegans APL-1 in vitro; expressed in the neuromuscular structures of the pharynx and in a subset of neurons.	ORFeome	N/A					3
wS24	F19C7.8	1	WBGene00017597	F19C7.8	N/A	Y11D7A.12	WBGene00012435	flh-1	N/A	ORFeome	N/A					2
wS24	F19C7.8	1	WBGene00017597	F19C7.8	N/A	C09B8.6	WBGene00002023	hsp-25	hsp-25 encodes a member of the small heat shock family of proteins; HSP-25 is expressed throughout development and in vitro, exhibits chaperone activity; HSP-25 localizes to: 1) dense bodies and M lines in body wall muscle, 2) the lining of the pharynx, and 3) to cell-cell junctions in the spermathecal wall; consistent with a role in myofibril organization, HSP-25 binds vinculin and alpha-actinin…	ORFeome	N/A					2
wS24	F19C7.8	1	WBGene00017597	F19C7.8	N/A	Y73F8A.8	WBGene00004170	pqn-90	The protein product of this gene is predicted to contain a glutamine/asparagine (Q/N)-rich ('prion') domain, by the algorithm of Michelitsch and Weissman (as of the WS77 release of WormBase, i.e., in wormpep77).	ORFeome	N/A					7
wS24	F19C7.8	1	WBGene00017597	F19C7.8	N/A	R05F9.1	WBGene00019888	R05F9.1	N/A	ORFeome	N/A					3
wS24	F19C7.8	1	WBGene00017597	F19C7.8	N/A	R119.2	WBGene00020088	R119.2	N/A	ORFeome	N/A					3
wS24	F19C7.8	1	WBGene00017597	F19C7.8	N/A	ZK1053.5	WBGene00014200	scrm-2	scrm-2 encodes a putative phospholipid scramblase homologous to human PLSCR1-5, and paralogous to other C. elegans SCRMs (e.g., SCRM-1); in apoptotic germline cells, SCRM-2 is fully dispensable for normally rapid engulfment and largely dispensable for phosphatidylserine exposure; SCRM-2 does not bind WAH-1 in vitro, and scrm-2(tm650) mutants have no obvious phenotype.	ORFeome	N/A					2
wS29	F42H10.3	1	WBGene00018367	F42H10.3	N/A	B0336.11	WBGene00015148	B0336.11	N/A	Both	N/A	155.952	370	CLPPPPPPKPSPKLL	260	11
wS29	F42H10.3	1	WBGene00018367	F42H10.3	N/A	B0353.1	WBGene00015155	B0353.1	N/A	cDNA	N/A	59.0451	687	APAPPPPPTSKPTVE	149	46
wS29	F42H10.3	1	WBGene00018367	F42H10.3	N/A	C09G1.4	WBGene00007486	C09G1.4	N/A	ORFeome	N/A	1.6853	3010	RQAPMPPPKPRNLGR	6	44
wS29	F42H10.3	1	WBGene00018367	F42H10.3	N/A	Y57G11C.24	WBGene00001330	eps-8	eps-8 is predicted to encode five protein isoforms with similarity to mouse epidermal growth factor receptor kinase substrate that affects embryonic viability, growth, locomotion, osmoregulation, and larval viability; interacts with GEX-3 in yeast two-hybrid assays.	Both	N/A	59.1278	637	IPPPPPPVRTPTMEE	727	9
wS29	F42H10.3	1	WBGene00018367	F42H10.3	N/A	H05G16.1	WBGene00001490	frm-3	frm-3 encodes a protein containing a FERM domain (Band 4.1 family); expressed in a few cells in the head.	Both	N/A	18136.1	33	PAPPPPPPKSLAAAV	1040	11
wS29	F42H10.3	1	WBGene00018367	F42H10.3	N/A	F10E9.6	WBGene00003243	mig-10	mig-10 encodes proteins that contain, from N- to C-terminus, an RA-like (Ras association) domain, a PH (pleckstrin homology) domain, and a proline-rich motif, and that are homologous to the vertebrate RIAM, lamellopodin, and GRB7, 10, and 14 cytoplasmic adaptor proteins; during development, mig-10 activity is required for cell migration and axon outgrowth; in regulating axon outgrowth, mig-10 lik…	ORFeome	N/A	25804.6	21	MPPPVTPPKPCTPLT	719	1
wS29	F42H10.3	1	WBGene00018367	F42H10.3	N/A	R08E3.3	WBGene00019959	R08E3.3	N/A	cDNA	N/A	2.4076	2691	LTKPALPPKPIFAKK	196	10
wS29	F42H10.3	1	WBGene00018367	F42H10.3	N/A	F35B12.5	WBGene00009385	sas-5	sas-5 encodes a coiled-coil protein whose activity is required, paternally, maternally, and in a dose-dependent manner, for daughter centriole formation; SAS-5 localizes to both the cytoplasm and to centrioles, and photobleaching experiments reveal rapid SAS-5 cycling between these two cellular components throughout the cell cycle; SAS-5 localization to centrioles depends upon the ZYG-1 kinase an…	cDNA	N/A	1.5388	3112	AAVEVAKKKSCLSAP	59	4
wS29	F42H10.3	1	WBGene00018367	F42H10.3	N/A	F43B10.2	WBGene00018374	tag-343	N/A	ORFeome	N/A	6374.29	54	SFAPPVPPAAALITD	368	21
wS29	F42H10.3	1	WBGene00018367	F42H10.3	N/A	Y44E3A.4	WBGene00021549	Y44E3A.4	N/A	cDNA	N/A	282.39	265	PPQPAVPPKPAKISV	283	10
wS29	F42H10.3	1	WBGene00018367	F42H10.3	N/A	Y55B1AL.1	WBGene00021903	Y55B1AL.1	N/A	cDNA	N/A	0.0012	17878	NNFMPTPSLINLQQG	19	3
wS33	F49E2.2	1	WBGene00009886	F49E2.2	N/A	F46F3.4	WBGene00000146	ape-1	ape-1 encodes an ortholog of inhibitory p53-interacting protein (iASPP); APE-1 binds CEP-1 in vitro, and shares 38% amino-acid identity in its ankyrin repeats and SH3 domain to iASPP, with many iASPP residues contacting p53 being conserved; RNAi of ape-1 induces CEP-1- and HUS-1-dependent apoptosis in the germline, consistent with inhibition of the CEP-1/HUS-1 DNA damage checkpoint by APE-1 in th…	Both	N/A	15644.9	241	GDHQKIPTEPSYLAP	309	41
wS33	F49E2.2	1	WBGene00009886	F49E2.2	N/A	F45E6.2	WBGene00000222	atf-6	atf-6 is an ortholog of mammalian ATF6alpha, a proximal sensor required for the unfolded protein response (UPR) in the endoplasmic reticulum (ER); ATF6alpha is a transmembrane protein, with a bZIP transcription factor domain in its cytosolic amino terminus that is released and activated by proteolytic cleavage upon ER stress; either ire-1 or xbp-1 deletions are synthetically lethal with atf-6 or …	ORFeome	N/A	45.4638	4252	APTVDIKAEPQVFTS	234	4
wS33	F49E2.2	1	WBGene00009886	F49E2.2	N/A	B0454.9	WBGene00015200	B0454.9	N/A	cDNA	N/A	2964.06	526	TFTDYHPEEPYHNPE	221	1
wS33	F49E2.2	1	WBGene00009886	F49E2.2	N/A	C09G1.4	WBGene00007486	C09G1.4	N/A	Both	N/A	477.15	955	NSQRRIPDLPPGAYQ	71	32
wS33	F49E2.2	1	WBGene00009886	F49E2.2	N/A	C18B2.5	WBGene00015956	C18B2.5	N/A	Both	N/A	51.828	3795	HDHHHLPPQPKSSHS	382	37
wS33	F49E2.2	1	WBGene00009886	F49E2.2	N/A	C26E1.2	WBGene00007748	C26E1.2	N/A	ORFeome	N/A	93852.1	39	EVQDTIPAEPAPSLQ	274	21
wS33	F49E2.2	1	WBGene00009886	F49E2.2	N/A	R13H8.1	WBGene00000912	daf-16	daf-16 encodes a transcription factor of the HNF-3/forkhead family (orthologous to mammalian AFX, FKHR, and FKHRL1) that acts in an insulin-mediated pathway to affect dauer formation, and that also affects life span and reproduction; DAF-16 can interact with CBP-1 in vitro, and interacts genetically both with other genes in the insulin signaling and with the nuclear hormone receptor DAF-12; daf-1…	ORFeome	N/A	169.266	2226	WVGESVPAIPSDIVD	400	26
wS33	F49E2.2	1	WBGene00009886	F49E2.2	N/A	F29G6.3	WBGene00009259	F29G6.3	N/A	cDNA	N/A	173261	3	KPYKTIPDEPTNYML	1740	1
wS33	F49E2.2	1	WBGene00009886	F49E2.2	N/A	F32B4.4	WBGene00009314	F32B4.4	N/A	cDNA	N/A	3330.4	441	RRRGASPPEPPRRQE	431	1
wS33	F49E2.2	1	WBGene00009886	F49E2.2	N/A	ZK899.8	WBGene00001516	gap-2	gap-2 encodes a Ras GTPase-activating protein (RasGAP) that is orthologous to mammalian nGAP and synGAP (OMIM:606136, OMIM:603384, synGAP is essential for postnatal survival and neuronal development); by homology, GAP-2 is predicted to function as a negative regulator of Ras signaling by enhancing the intrinsically weak Ras GTPase activity; gap-2 loss-of-function mutations partially suppress the …	cDNA	N/A	93852.1	39	SSGYAIPAEPKEIVY	1086	73
wS33	F49E2.2	1	WBGene00009886	F49E2.2	N/A	C07G1.5	WBGene00004101	hgrs-1	hgrs-1 encodes a VHS and FYVE zinc finger-domain containing protein that is the C. elegans ortholog of S. cerevisiae Vps27p and mammalian hepatocyte growth factor-regulated tyrosine kinase substrate (HGS); hgrs-1 activity is essential for molting and thus for proper larval development; consistent with its proposed role in the endocytic pathway, HGRS-1 is also required for proper trafficking of th…	cDNA	N/A	2231.41	755	SATAPPPSEPSIAPS	344	1
wS33	F49E2.2	1	WBGene00009886	F49E2.2	N/A	ZK697.2	WBGene00022805	nhr-256	N/A	cDNA	N/A	67381.8	64	QHFIKIPNEPSLAVS	139	3
wS33	F49E2.2	1	WBGene00009886	F49E2.2	N/A	F52G2.2	WBGene00004681	rsd-2	N/A	cDNA	N/A	10539.3	283	KSISRLPNEPRNGSK	647	9
wS33	F49E2.2	1	WBGene00009886	F49E2.2	N/A	F10E9.8	WBGene00004726	sas-4	sas-4 encodes a predicted coiled-coil protein and centriole component recruited to the centrosome once per cell cycle at the time of organelle duplication and is required for centriole duplication and spindle assembly, levels dictate centrosome size, and also affects germ cell proliferation and locomotion; colocalizes with gamma-tubulin to centrosomes both in sperm and in the syncitial part of th…	cDNA	N/A	113468	13	AMPSFVPDEPSTLVN	136	1
wS33	F49E2.2	1	WBGene00009886	F49E2.2	N/A	C33H5.15	WBGene00016381	sgo-1	N/A	ORFeome	N/A	9.1717	8144	KPTARKPPTPRFKKP	236	2
wS33	F49E2.2	1	WBGene00009886	F49E2.2	N/A	T04F8.7	WBGene00011445	T04F8.7	N/A	cDNA	N/A	28.2161	6138	IKQIGVPVLPGIASA	130	4
wS33	F49E2.2	1	WBGene00009886	F49E2.2	N/A	T23F11.4	WBGene00011956	T23F11.4	N/A	ORFeome	N/A	2231.41	755	PCSSATPSEPVDLGI	76	6
wS33	F49E2.2	1	WBGene00009886	F49E2.2	N/A	F36F2.3	WBGene00009477	tag-214	N/A	cDNA	N/A	149.116	2325	NVNPSIPGIPLASQV	377	5
wS33	F49E2.2	1	WBGene00009886	F49E2.2	N/A	Y17G7B.19	WBGene00012470	Y17G7B.19	N/A	ORFeome	N/A	433.038	1236	TDTQCDPTEPLDFVY	572	2
wS33	F49E2.2	1	WBGene00009886	F49E2.2	N/A	ZC239.14	WBGene00022572	ZC239.14	N/A	cDNA	N/A	433.038	1236	CNSKIMPVEPPKLVG	95	12
wS33	F49E2.2	1	WBGene00009886	F49E2.2	N/A	W05H7.4	WBGene00021047	zfp-3	N/A	Both	N/A	52795.6	104	IPTVSVPSEPTTLAT	257	30
wS33	F49E2.2	1	WBGene00009886	F49E2.2	N/A	Y39B6A.46	WBGene00012702	ztf-20	N/A	ORFeome	N/A	93852.1	39	ERKIQIPAEPPEKPP	146	5
Hub04	F32D1.1	ORF	WBGene00017981	figl-1	F32D1.1 encodes an homolog of human SPASTIN (OMIM:604277, mutated in spastic paraplegia), FIDGETIN (OMIM:605295, mutated in fidget mice), and FIDGETIN-LIKE-1, and of Drosophila SPASTIN; recombinant F32D1.1 protein has N-ethylmaleimide-sensitive ATPase activity in vitro, which is strongly dependent on the C368 residue immediately C-terminal to its Walker A motif; F32D1.1 is required for persistenc…	F32D1.1	WBGene00017981	figl-1	F32D1.1 encodes an homolog of human SPASTIN (OMIM:604277, mutated in spastic paraplegia), FIDGETIN (OMIM:605295, mutated in fidget mice), and FIDGETIN-LIKE-1, and of Drosophila SPASTIN; recombinant F32D1.1 protein has N-ethylmaleimide-sensitive ATPase activity in vitro, which is strongly dependent on the C368 residue immediately C-terminal to its Walker A motif; F32D1.1 is required for persistenc…	cDNA	N/A					3
Hub04	F32D1.1	ORF	WBGene00017981	figl-1	F32D1.1 encodes an homolog of human SPASTIN (OMIM:604277, mutated in spastic paraplegia), FIDGETIN (OMIM:605295, mutated in fidget mice), and FIDGETIN-LIKE-1, and of Drosophila SPASTIN; recombinant F32D1.1 protein has N-ethylmaleimide-sensitive ATPase activity in vitro, which is strongly dependent on the C368 residue immediately C-terminal to its Walker A motif; F32D1.1 is required for persistenc…	K12C11.2	WBGene00004888	smo-1	smo-1 encodes the C. elegans ortholog of SUMO, a small ubiquitin-like moiety that, when attached to protein substrates, regulates their subcellular localization and activity.	cDNA	N/A					2
wS11	C10F3.6	1	WBGene00001508	fut-8	fut-8 encodes a core alpha 1,6-fucosyltransferase; characterization of a recombinant form of the protein that contains the catalytic region of FUT-8 reveals a sustrate requirement for unsubstituted nonreducing terminal GlcNAc residues.	B0286.3	WBGene00015116	B0286.3	N/A	ORFeome	N/A					3
wS11	C10F3.6	1	WBGene00001508	fut-8	fut-8 encodes a core alpha 1,6-fucosyltransferase; characterization of a recombinant form of the protein that contains the catalytic region of FUT-8 reveals a sustrate requirement for unsubstituted nonreducing terminal GlcNAc residues.	F32G8.6	WBGene00000298	cat-4	cat-4 encodes an ortholog of the human GTP cyclohydrolase I gene (GCH1; OMIM:600225), which when mutated leads to dystonia; CAT-4 is involved in serotonin and dopamine biosynthesis that affects movement, mating behavior, foraging behavior, and cell migration; CAT-4 acts in the same genetic pathway as flp-1.	ORFeome	N/A					8
wS11	C10F3.6	1	WBGene00001508	fut-8	fut-8 encodes a core alpha 1,6-fucosyltransferase; characterization of a recombinant form of the protein that contains the catalytic region of FUT-8 reveals a sustrate requirement for unsubstituted nonreducing terminal GlcNAc residues.	Y73F8A.8	WBGene00004170	pqn-90	The protein product of this gene is predicted to contain a glutamine/asparagine (Q/N)-rich ('prion') domain, by the algorithm of Michelitsch and Weissman (as of the WS77 release of WormBase, i.e., in wormpep77).	ORFeome	N/A					3
wS57	Y20F4.3	1	WBGene00021238	gap-3	N/A	C05D10.4	WBGene00015480	C05D10.4	N/A	ORFeome	N/A					2
wS57	Y20F4.3	1	WBGene00021238	gap-3	N/A	C47E12.2	WBGene00008147	C47E12.2	N/A	cDNA	N/A					6
wS57	Y20F4.3	1	WBGene00021238	gap-3	N/A	C55A6.9	WBGene00008338	C55A6.9	N/A	cDNA	N/A					4
wS57	Y20F4.3	1	WBGene00021238	gap-3	N/A	F32G8.6	WBGene00000298	cat-4	cat-4 encodes an ortholog of the human GTP cyclohydrolase I gene (GCH1; OMIM:600225), which when mutated leads to dystonia; CAT-4 is involved in serotonin and dopamine biosynthesis that affects movement, mating behavior, foraging behavior, and cell migration; CAT-4 acts in the same genetic pathway as flp-1.	ORFeome	N/A					21
wS57	Y20F4.3	1	WBGene00021238	gap-3	N/A	B0547.1	WBGene00000817	csn-5	csn-5 encodes an ortholog of subunit 5 of the COP9 signalosome complex (CSN5), which in turn is a pan-eukaryotic multiprotein complex that positively regulates E3 ubiquitin ligases, physically interacts with SCF-type E3 ubiquitin ligases, and probably regulates protein degradation; CSN-5 (along with KGB-1 and ZYX-1) physically binds germline RNA helicases (GLH proteins), and csn-5(RNAi) results i…	cDNA	N/A					2
wS57	Y20F4.3	1	WBGene00021238	gap-3	N/A	E02D9.1	WBGene00017098	E02D9.1	N/A	cDNA	N/A					4
wS57	Y20F4.3	1	WBGene00021238	gap-3	N/A	F23H12.5	WBGene00009094	F23H12.5	N/A	cDNA	N/A					4
wS57	Y20F4.3	1	WBGene00021238	gap-3	N/A	F25E2.3	WBGene00017781	F25E2.3	N/A	ORFeome	N/A					18
wS57	Y20F4.3	1	WBGene00021238	gap-3	N/A	R144.2	WBGene00020092	R144.2	N/A	cDNA	N/A					4
Hub06	T17H7.4	ORF	WBGene00001573	gei-16	gei-16 can encode a protein with similarity to the B20 antigen of the parasitic nematode Onchocerca volvulus; GEI-16 is required for ventral enclosure and elongation during embryonic development, larval development, and normal rates of postembryonic growth; GEI-16 interacts with GEX-3, a homolog of mammalian protein ligands of the small GTPase Rac1 that is also essential for embryonic morphogenes…	C08F11.7	WBGene00007454	C08F11.7	N/A	cDNA	N/A					2
Hub06	T17H7.4	ORF	WBGene00001573	gei-16	gei-16 can encode a protein with similarity to the B20 antigen of the parasitic nematode Onchocerca volvulus; GEI-16 is required for ventral enclosure and elongation during embryonic development, larval development, and normal rates of postembryonic growth; GEI-16 interacts with GEX-3, a homolog of mammalian protein ligands of the small GTPase Rac1 that is also essential for embryonic morphogenes…	C14A4.9	WBGene00007560	C14A4.9	N/A	cDNA	N/A					2
Hub06	T17H7.4	ORF	WBGene00001573	gei-16	gei-16 can encode a protein with similarity to the B20 antigen of the parasitic nematode Onchocerca volvulus; GEI-16 is required for ventral enclosure and elongation during embryonic development, larval development, and normal rates of postembryonic growth; GEI-16 interacts with GEX-3, a homolog of mammalian protein ligands of the small GTPase Rac1 that is also essential for embryonic morphogenes…	C27A7.1	WBGene00007753	C27A7.1	C27A7.1 is orthologous to the human gene NPPASE (ENPP1; OMIM:173335), which when mutated leads to disease.	cDNA	N/A					3
Hub06	T17H7.4	ORF	WBGene00001573	gei-16	gei-16 can encode a protein with similarity to the B20 antigen of the parasitic nematode Onchocerca volvulus; GEI-16 is required for ventral enclosure and elongation during embryonic development, larval development, and normal rates of postembryonic growth; GEI-16 interacts with GEX-3, a homolog of mammalian protein ligands of the small GTPase Rac1 that is also essential for embryonic morphogenes…	E04F6.10	WBGene00017129	E04F6.10	N/A	cDNA	N/A					2
Hub06	T17H7.4	ORF	WBGene00001573	gei-16	gei-16 can encode a protein with similarity to the B20 antigen of the parasitic nematode Onchocerca volvulus; GEI-16 is required for ventral enclosure and elongation during embryonic development, larval development, and normal rates of postembryonic growth; GEI-16 interacts with GEX-3, a homolog of mammalian protein ligands of the small GTPase Rac1 that is also essential for embryonic morphogenes…	F35C8.5	WBGene00018036	F35C8.5	N/A	cDNA	N/A					2
Hub06	T17H7.4	ORF	WBGene00001573	gei-16	gei-16 can encode a protein with similarity to the B20 antigen of the parasitic nematode Onchocerca volvulus; GEI-16 is required for ventral enclosure and elongation during embryonic development, larval development, and normal rates of postembryonic growth; GEI-16 interacts with GEX-3, a homolog of mammalian protein ligands of the small GTPase Rac1 that is also essential for embryonic morphogenes…	F59F3.6	WBGene00010335	F59F3.6	N/A	cDNA	N/A					2
Hub06	T17H7.4	ORF	WBGene00001573	gei-16	gei-16 can encode a protein with similarity to the B20 antigen of the parasitic nematode Onchocerca volvulus; GEI-16 is required for ventral enclosure and elongation during embryonic development, larval development, and normal rates of postembryonic growth; GEI-16 interacts with GEX-3, a homolog of mammalian protein ligands of the small GTPase Rac1 that is also essential for embryonic morphogenes…	C17C3.4	WBGene00002094	ins-11	ins-11 encodes an insulin-like peptide of the insulin superfamily of proteins (OMIM:176730, 147440); INS-11 is one of 38 insulin-like peptides in C. elegans and is expressed in the labial sensory neurons, the nerve ring, and other neurons; although the precise role of INS-11 in C. elegans development is not yet clear, loss of INS-11 function via RNA-mediated interference can result in animals tha…	cDNA	N/A					2
Hub06	T17H7.4	ORF	WBGene00001573	gei-16	gei-16 can encode a protein with similarity to the B20 antigen of the parasitic nematode Onchocerca volvulus; GEI-16 is required for ventral enclosure and elongation during embryonic development, larval development, and normal rates of postembryonic growth; GEI-16 interacts with GEX-3, a homolog of mammalian protein ligands of the small GTPase Rac1 that is also essential for embryonic morphogenes…	R02F2.5	WBGene00019834	R02F2.5	N/A	cDNA	N/A					2
Hub06	T17H7.4	ORF	WBGene00001573	gei-16	gei-16 can encode a protein with similarity to the B20 antigen of the parasitic nematode Onchocerca volvulus; GEI-16 is required for ventral enclosure and elongation during embryonic development, larval development, and normal rates of postembryonic growth; GEI-16 interacts with GEX-3, a homolog of mammalian protein ligands of the small GTPase Rac1 that is also essential for embryonic morphogenes…	T04F3.4	WBGene00011439	T04F3.4	N/A	cDNA	N/A					2
Hub06	T17H7.4	ORF	WBGene00001573	gei-16	gei-16 can encode a protein with similarity to the B20 antigen of the parasitic nematode Onchocerca volvulus; GEI-16 is required for ventral enclosure and elongation during embryonic development, larval development, and normal rates of postembryonic growth; GEI-16 interacts with GEX-3, a homolog of mammalian protein ligands of the small GTPase Rac1 that is also essential for embryonic morphogenes…	T21E12.5	WBGene00020656	T21E12.5	N/A	cDNA	N/A					2
Hub06	T17H7.4	ORF	WBGene00001573	gei-16	gei-16 can encode a protein with similarity to the B20 antigen of the parasitic nematode Onchocerca volvulus; GEI-16 is required for ventral enclosure and elongation during embryonic development, larval development, and normal rates of postembryonic growth; GEI-16 interacts with GEX-3, a homolog of mammalian protein ligands of the small GTPase Rac1 that is also essential for embryonic morphogenes…	T21H8.5	WBGene00011905	T21H8.5	N/A	cDNA	N/A					2
Hub06	T17H7.4	ORF	WBGene00001573	gei-16	gei-16 can encode a protein with similarity to the B20 antigen of the parasitic nematode Onchocerca volvulus; GEI-16 is required for ventral enclosure and elongation during embryonic development, larval development, and normal rates of postembryonic growth; GEI-16 interacts with GEX-3, a homolog of mammalian protein ligands of the small GTPase Rac1 that is also essential for embryonic morphogenes…	Y87G2A.10	WBGene00013598	vps-28	Y87G2A.10 encodes the C. elegans ortholog of S. cerevisiae vacuolar protein sorting protein Vps28p and human VPS28; the product of Y87G2A.10 is predicted to be a component of C. elegans ESCRT-1 (Endosomal Sorting Complex Required for Transport), and loss of its activity results in a variety of defects, including embryonic and larval lethality, slow growth, uncoordinated locomotion, and a protrudi…	cDNA	N/A					3
Hub06	T17H7.4	ORF	WBGene00001573	gei-16	gei-16 can encode a protein with similarity to the B20 antigen of the parasitic nematode Onchocerca volvulus; GEI-16 is required for ventral enclosure and elongation during embryonic development, larval development, and normal rates of postembryonic growth; GEI-16 interacts with GEX-3, a homolog of mammalian protein ligands of the small GTPase Rac1 that is also essential for embryonic morphogenes…	W09D6.4	WBGene00012357	W09D6.4	N/A	cDNA	N/A					2
Hub06	T17H7.4	ORF	WBGene00001573	gei-16	gei-16 can encode a protein with similarity to the B20 antigen of the parasitic nematode Onchocerca volvulus; GEI-16 is required for ventral enclosure and elongation during embryonic development, larval development, and normal rates of postembryonic growth; GEI-16 interacts with GEX-3, a homolog of mammalian protein ligands of the small GTPase Rac1 that is also essential for embryonic morphogenes…	Y54G2A.11	WBGene00021876	Y54G2A.11	N/A	cDNA	N/A					2
Hub06	T17H7.4	ORF	WBGene00001573	gei-16	gei-16 can encode a protein with similarity to the B20 antigen of the parasitic nematode Onchocerca volvulus; GEI-16 is required for ventral enclosure and elongation during embryonic development, larval development, and normal rates of postembryonic growth; GEI-16 interacts with GEX-3, a homolog of mammalian protein ligands of the small GTPase Rac1 that is also essential for embryonic morphogenes…	ZC416.1	WBGene00022608	ZC416.1	N/A	cDNA	N/A					2
wS25	F29D10.4	1	WBGene00002035	hum-1	hum-1 encodes a class I unconventional myosin heavy chain that, within this class, is most closely related to the amoeboid myosin I subclass; loss of hum-1 activity via RNAi results in a low frequency of aldicarb resistance, suggesting that hum-1 may play a role in regulating synapse structure and/or function; when expressed in the DA cholinergic motor neurons, a HUM-1 reporter fusion protein loc…	C04A11.4	WBGene00000074	adm-2	adm-2 encodes a protein containing a snake venom disintegrin-domain and a metalloprotease-like domain (i.e., a protein of the ADAM family); like ADM-1, ADM-2 is homologous to a mammalian sperm glycoprotein (PH-30/fertilin) implicated in sperm-egg fusion, and ADM-2 might thus be a fusogenic protein mediating the merging of plasma membranes during development.	cDNA	N/A	2383.63	1299	DRLNKTLPLPPPLPK	870	2
wS25	F29D10.4	1	WBGene00002035	hum-1	hum-1 encodes a class I unconventional myosin heavy chain that, within this class, is most closely related to the amoeboid myosin I subclass; loss of hum-1 activity via RNAi results in a low frequency of aldicarb resistance, suggesting that hum-1 may play a role in regulating synapse structure and/or function; when expressed in the DA cholinergic motor neurons, a HUM-1 reporter fusion protein loc…	C09G1.4	WBGene00007486	C09G1.4	N/A	ORFeome	N/A	28751.3	245	ADQMQSLPEPPPYTI	239	27
wS25	F29D10.4	1	WBGene00002035	hum-1	hum-1 encodes a class I unconventional myosin heavy chain that, within this class, is most closely related to the amoeboid myosin I subclass; loss of hum-1 activity via RNAi results in a low frequency of aldicarb resistance, suggesting that hum-1 may play a role in regulating synapse structure and/or function; when expressed in the DA cholinergic motor neurons, a HUM-1 reporter fusion protein loc…	F40F12.5	WBGene00009594	cyld-1	F40F12.5 encodes an ortholog of human CYLD1 (OMIM:605018, mutated in cylindromatosis); CYLD1 binds several members of the NF-kappaB signalling pathway, and can deubiquitinate target proteins.	ORFeome	N/A	18845.7	332	AAAHQQPPPLPPKPL	604	1
wS25	F29D10.4	1	WBGene00002035	hum-1	hum-1 encodes a class I unconventional myosin heavy chain that, within this class, is most closely related to the amoeboid myosin I subclass; loss of hum-1 activity via RNAi results in a low frequency of aldicarb resistance, suggesting that hum-1 may play a role in regulating synapse structure and/or function; when expressed in the DA cholinergic motor neurons, a HUM-1 reporter fusion protein loc…	F09F7.5	WBGene00017302	F09F7.5	F09F7.5 encodes, by alternative splicing, three isoforms of an unfamiliar protein required for in conjunction with LIN-35 for normally large brood size, in conjunction with CLK-2 for normally rapid growth, and for normally short lifespan; F09F7.5 binds equally well to Cdc42 and Rac GTPases in vitro, probably through its N-terminal P21-Rho-binding domain; F09F7.5 has no obvious orthologs outside o…	Both	N/A	22289.3	294	MPNDLPLLPPKNQHK	1	127
wS25	F29D10.4	1	WBGene00002035	hum-1	hum-1 encodes a class I unconventional myosin heavy chain that, within this class, is most closely related to the amoeboid myosin I subclass; loss of hum-1 activity via RNAi results in a low frequency of aldicarb resistance, suggesting that hum-1 may play a role in regulating synapse structure and/or function; when expressed in the DA cholinergic motor neurons, a HUM-1 reporter fusion protein loc…	Y53C12B.3	WBGene00003785	nos-3	nos-3 encodes a homolog of Drosophila NANOS that physically interacts with FBF-1 (similar, though not orthologous, to Drosophila PUMILIO); NOS-3 is required in development of the hermaphrodite germ-line to promote the switch from sperm to oocyte production, perhaps by forming a complex with FBF-1 that controls fem-3 mRNA.	cDNA	N/A	20995.9	306	DDQDDTVPDVPDQIV	778	1
wS25	F29D10.4	1	WBGene00002035	hum-1	hum-1 encodes a class I unconventional myosin heavy chain that, within this class, is most closely related to the amoeboid myosin I subclass; loss of hum-1 activity via RNAi results in a low frequency of aldicarb resistance, suggesting that hum-1 may play a role in regulating synapse structure and/or function; when expressed in the DA cholinergic motor neurons, a HUM-1 reporter fusion protein loc…	T20F5.6	WBGene00020628	T20F5.6	N/A	cDNA	N/A	814.411	2339	PPARPRPGPALNRER	401	217
wS25	F29D10.4	1	WBGene00002035	hum-1	hum-1 encodes a class I unconventional myosin heavy chain that, within this class, is most closely related to the amoeboid myosin I subclass; loss of hum-1 activity via RNAi results in a low frequency of aldicarb resistance, suggesting that hum-1 may play a role in regulating synapse structure and/or function; when expressed in the DA cholinergic motor neurons, a HUM-1 reporter fusion protein loc…	F43B10.2	WBGene00018374	tag-343	N/A	ORFeome	N/A	67156.4	117	PPAKPTPPPPPPKPT	307	8
wS25	F29D10.4	1	WBGene00002035	hum-1	hum-1 encodes a class I unconventional myosin heavy chain that, within this class, is most closely related to the amoeboid myosin I subclass; loss of hum-1 activity via RNAi results in a low frequency of aldicarb resistance, suggesting that hum-1 may play a role in regulating synapse structure and/or function; when expressed in the DA cholinergic motor neurons, a HUM-1 reporter fusion protein loc…	Y44E3A.4	WBGene00021549	Y44E3A.4	N/A	cDNA	N/A	22959.1	285	PPVNPPQPAVPPKPA	279	118
wS52	Y116A8C.36	1	WBGene00006405	itsn-1	tag-11/Y116A8C.36 encodes a homolog of human NCF1, which when mutated leads to chronic granulomatous disease (OMIM:306400).	C06A6.2	WBGene00015507	C06A6.2	N/A	ORFeome	N/A	960.181	686	QAVPSMIPVTSSSIP	513	2
wS52	Y116A8C.36	1	WBGene00006405	itsn-1	tag-11/Y116A8C.36 encodes a homolog of human NCF1, which when mutated leads to chronic granulomatous disease (OMIM:306400).	C36C9.1	WBGene00016485	C36C9.1	N/A	ORFeome	N/A	88.9237	2937	SSIPPTAPVFSADFR	105	17
wS52	Y116A8C.36	1	WBGene00006405	itsn-1	tag-11/Y116A8C.36 encodes a homolog of human NCF1, which when mutated leads to chronic granulomatous disease (OMIM:306400).	B0547.1	WBGene00000817	csn-5	csn-5 encodes an ortholog of subunit 5 of the COP9 signalosome complex (CSN5), which in turn is a pan-eukaryotic multiprotein complex that positively regulates E3 ubiquitin ligases, physically interacts with SCF-type E3 ubiquitin ligases, and probably regulates protein degradation; CSN-5 (along with KGB-1 and ZYX-1) physically binds germline RNA helicases (GLH proteins), and csn-5(RNAi) results i…	cDNA	N/A	1.6094	14030	AGPSPSAPEPAVEMA	352	4
wS52	Y116A8C.36	1	WBGene00006405	itsn-1	tag-11/Y116A8C.36 encodes a homolog of human NCF1, which when mutated leads to chronic granulomatous disease (OMIM:306400).	F32D1.1	WBGene00017981	figl-1	F32D1.1 encodes an homolog of human SPASTIN (OMIM:604277, mutated in spastic paraplegia), FIDGETIN (OMIM:605295, mutated in fidget mice), and FIDGETIN-LIKE-1, and of Drosophila SPASTIN; recombinant F32D1.1 protein has N-ethylmaleimide-sensitive ATPase activity in vitro, which is strongly dependent on the C368 residue immediately C-terminal to its Walker A motif; F32D1.1 is required for persistenc…	Both	N/A	57.223	3790	ARRAPDIPKRCSNPL	250	88
wS52	Y116A8C.36	1	WBGene00006405	itsn-1	tag-11/Y116A8C.36 encodes a homolog of human NCF1, which when mutated leads to chronic granulomatous disease (OMIM:306400).	T22A3.3	WBGene00003083	lst-1	lst-1 encodes an unfamiliar protein with no known homologs outside of nematodes; in two-hybrid assays, LST-1 does not interact with control baits, but does interact with GPA-6, LAG-1, MPK-1 and K06A1.4, suggesting broad or unspecific interaction activity; however, T22A3.3 solely binds the normal form of GPA-6, without binding its constitutively active mutant form; LST-1 is expressed in head neuro…	cDNA	N/A	27.2326	5319	RYKQPVQPSTSTSRN	243	34
wS52	Y116A8C.36	1	WBGene00006405	itsn-1	tag-11/Y116A8C.36 encodes a homolog of human NCF1, which when mutated leads to chronic granulomatous disease (OMIM:306400).	R166.1	WBGene00003107	mab-10	N/A	ORFeome	N/A	40.714	4428	YTPAGTDPMALLLPG	96	4
wS52	Y116A8C.36	1	WBGene00006405	itsn-1	tag-11/Y116A8C.36 encodes a homolog of human NCF1, which when mutated leads to chronic granulomatous disease (OMIM:306400).	F29F11.1	WBGene00005022	sqv-4	sqv-4 encodes a UDP-glucose 6-dehydrogenase, biochemically active in vitro, that is required for cytokinesis of one-cell embryos and for vulval morphogenesis; SQV-4 is orthologous to Drosophila SUGARLESS, human UGDH (OMIM:603370), and zebrafish JEKYLL; SQV-4 is expressed in many cell types, notably oocytes and uterine, seam, pharyngeal, and spermathecal cells, with expression being prominent in 1…	cDNA	N/A	1055.27	647	DMQHPAAIFDGRLIL	436	6
wS52	Y116A8C.36	1	WBGene00006405	itsn-1	tag-11/Y116A8C.36 encodes a homolog of human NCF1, which when mutated leads to chronic granulomatous disease (OMIM:306400).	Y43F8C.6	WBGene00012828	Y43F8C.6	N/A	cDNA	N/A	6.1473	9579	GPPIKDLPPASSLIP	393	3
wS53	Y116A8C.36	2	WBGene00006405	itsn-1	tag-11/Y116A8C.36 encodes a homolog of human NCF1, which when mutated leads to chronic granulomatous disease (OMIM:306400).	JC8.10	WBGene00006763	unc-26	unc-26 encodes synaptojanin, a polyphosphoinositide phosphatase orthologous to human synaptojanin 1 (OMIM:604297, 309000, which when mutated leads to Lowe oculocerebrorenal syndrome); UNC-26 is required for normal locomotion, pharyngeal pumping, and defecation, and specifically, appears to function in multiple steps of synaptic vesicle recycling; UNC-26 may also play a role in cytoskeletal organi…	cDNA	Interolog	131.569	1079	LKSPDWAYALKPHLS	933	1
wS54	Y116A8C.36	3	WBGene00006405	itsn-1	tag-11/Y116A8C.36 encodes a homolog of human NCF1, which when mutated leads to chronic granulomatous disease (OMIM:306400).	F59G1.8	WBGene00019129	F59G1.8	N/A	ORFeome	N/A					7
wS54	Y116A8C.36	3	WBGene00006405	itsn-1	tag-11/Y116A8C.36 encodes a homolog of human NCF1, which when mutated leads to chronic granulomatous disease (OMIM:306400).	C33F10.9	WBGene00003435	msp-40	msp-40 encodes a protein that belongs to a family of proteins called the Major Sperm Proteins (MSPs) that is conserved in nematodes; this family consists of closely related, small, basic proteins that make up 15% of sperm protein; this multigene family consists of over fifty genes, including many pseudogenes; MSPs are involved in both extracellular signaling and cytoskeletal functions during repr…	ORFeome	N/A					4
wS54	Y116A8C.36	3	WBGene00006405	itsn-1	tag-11/Y116A8C.36 encodes a homolog of human NCF1, which when mutated leads to chronic granulomatous disease (OMIM:306400).	K07F5.3	WBGene00003449	msp-56	msp-56 encodes a protein that belongs to a family of proteins called the Major Sperm Proteins (MSPs) that is conserved in nematodes; this family consists of closely related, small, basic proteins that make up 15% of sperm protein; this multigene family consists of over fifty genes, including many pseudogenes; MSPs are involved in both extracellular signaling and cytoskeletal functions during repr…	ORFeome	N/A					3
wS54	Y116A8C.36	3	WBGene00006405	itsn-1	tag-11/Y116A8C.36 encodes a homolog of human NCF1, which when mutated leads to chronic granulomatous disease (OMIM:306400).	K07F5.1	WBGene00003467	msp-81	msp-81 encodes a member of the major sperm protein family.	ORFeome	N/A					16
wS54	Y116A8C.36	3	WBGene00006405	itsn-1	tag-11/Y116A8C.36 encodes a homolog of human NCF1, which when mutated leads to chronic granulomatous disease (OMIM:306400).	W09D10.1	WBGene00012359	W09D10.1	N/A	cDNA	N/A					2
wS54	Y116A8C.36	3	WBGene00006405	itsn-1	tag-11/Y116A8C.36 encodes a homolog of human NCF1, which when mutated leads to chronic granulomatous disease (OMIM:306400).	Y65B4BR.4	WBGene00007009	wwp-1	wwp-1 encodes, by alternative splicing, two isoforms of a putative E3 ubiquitin ligase orthologous to budding yeast Rsp5, Drosophila SU(DX), and human WWP1 (OMIM:602307) and WWP2 (OMIM:602308); WWP-1 is required for proteolysis of the intracellular LIN-12 domain in primary ventral precursor cells, and for protection of germ cells against ionizing radiation or camptothecin, as well as for normal a…	ORFeome	N/A					7
wS54	Y116A8C.36	3	WBGene00006405	itsn-1	tag-11/Y116A8C.36 encodes a homolog of human NCF1, which when mutated leads to chronic granulomatous disease (OMIM:306400).	Y66H1B.2	WBGene00022048	Y66H1B.2	Y66H1B.2 is orthologous to the human gene FLJ00343 PROTEIN (FLNA; OMIM:300017), which when mutated leads to disease.	cDNA	N/A					12
wS55	Y116A8C.36	4	WBGene00006405	itsn-1	tag-11/Y116A8C.36 encodes a homolog of human NCF1, which when mutated leads to chronic granulomatous disease (OMIM:306400).	B0286.3	WBGene00015116	B0286.3	Phosphoribosylamidoimidazole-succinocarboxamide synthase	ORFeome	N/A	9.9425	10187	SLPVINCPPPSESTS	347	2
wS55	Y116A8C.36	4	WBGene00006405	itsn-1	tag-11/Y116A8C.36 encodes a homolog of human NCF1, which when mutated leads to chronic granulomatous disease (OMIM:306400).	T03D8.1	WBGene00003830	num-1	num-1 encodes two isoforms of an ortholog of Drosophila NUMB that inhibits endocytotic recycling and antagonizes RME-1 in vivo; NUM-1 is required for recycling (but not internalization) of a transmembrane endocytosis marker (RME-1??); num-1(bc365) null mutants, while mostly normal, no longer require RME-1 in endocytotic recycling; NUM-1A is localized to the basolateral surfaces of most polarized …	Both	N/A	3477.43	901	SGPPPAHAPPPLPVR	516	90
wS55	Y116A8C.36	4	WBGene00006405	itsn-1	tag-11/Y116A8C.36 encodes a homolog of human NCF1, which when mutated leads to chronic granulomatous disease (OMIM:306400).	Y57A10A.1	WBGene00013246	Y57A10A.1	N/A	cDNA	N/A	219977	67	FPSTISPINPKPSQP	22	6
wS55	Y116A8C.36	4	WBGene00006405	itsn-1	tag-11/Y116A8C.36 encodes a homolog of human NCF1, which when mutated leads to chronic granulomatous disease (OMIM:306400).	Y57G11C.22	WBGene00013317	Y57G11C.22	N/A	cDNA	N/A	1268.72	1554	QPLLGAPDSPLEELS	425	33
wS56	Y116A8C.36	5	WBGene00006405	itsn-1	tag-11/Y116A8C.36 encodes a homolog of human NCF1, which when mutated leads to chronic granulomatous disease (OMIM:306400).	B0286.3	WBGene00015116	B0286.3	Phosphoribosylamidoimidazole-succinocarboxamide synthase	ORFeome	N/A	1.9362	11013	INCPPPSESTSLDIW	351	3
wS56	Y116A8C.36	5	WBGene00006405	itsn-1	tag-11/Y116A8C.36 encodes a homolog of human NCF1, which when mutated leads to chronic granulomatous disease (OMIM:306400).	Y77E11A.2	WBGene00022307	Y77E11A.2	N/A	cDNA	N/A	1.0908	12393	SHVARPVSPVTQGKP	11	10
ITSN-1_SH3	Y116A8C.36	5SH3	WBGene00006405	itsn-1	tag-11/Y116A8C.36 encodes a homolog of human NCF1, which when mutated leads to chronic granulomatous disease (OMIM:306400).	C11E4.6	WBGene00007520	C11E4.6	N/A	cDNA	N/A					2
ITSN-1_SH3	Y116A8C.36	5SH3	WBGene00006405	itsn-1	tag-11/Y116A8C.36 encodes a homolog of human NCF1, which when mutated leads to chronic granulomatous disease (OMIM:306400).	C34E10.8	WBGene00016409	C34E10.8	N/A	cDNA	N/A					3
ITSN-1_SH3	Y116A8C.36	5SH3	WBGene00006405	itsn-1	tag-11/Y116A8C.36 encodes a homolog of human NCF1, which when mutated leads to chronic granulomatous disease (OMIM:306400).	F56D2.7	WBGene00000420	ced-6	ced-6 encodes an Src homology (SH) 3 and phosphotyrosine-binding (PTB) domain-containing adaptor protein, orthologous to human CED-6/GULP, that is required for cell corpse engulfment during apoptosis; CED-6 is bound by the phosphotyrosine binding motif in the cytoplasmic tail of the transmembrane protein CED-1, and and within phagocytic cells this interaction may be part of a signal transduction …	cDNA	N/A					4
ITSN-1_SH3	Y116A8C.36	5SH3	WBGene00006405	itsn-1	tag-11/Y116A8C.36 encodes a homolog of human NCF1, which when mutated leads to chronic granulomatous disease (OMIM:306400).	C02C6.1	WBGene00001130	dyn-1	dyn-1 encodes the C. elegans ortholog of the dynamin GTPase; dyn-1 activity is required for endocytosis, synaptic vesicle recycling, cytokinesis, and the CED-1 pathway that regulates engulfment and degradation of apoptotic cells; mutations in dyn-1 affect locomotion, egg-laying, defecation, and embryonic development, indicating that dyn-1's endocytic function is required for a number of diverse p…	cDNA	N/A					4
ITSN-1_SH3	Y116A8C.36	5SH3	WBGene00006405	itsn-1	tag-11/Y116A8C.36 encodes a homolog of human NCF1, which when mutated leads to chronic granulomatous disease (OMIM:306400).	Y57G11C.24	WBGene00001330	eps-8	eps-8 is predicted to encode five protein isoforms with similarity to mouse epidermal growth factor receptor kinase substrate that affects embryonic viability, growth, locomotion, osmoregulation, and larval viability; interacts with GEX-3 in yeast two-hybrid assays.	cDNA	N/A					6
ITSN-1_SH3	Y116A8C.36	5SH3	WBGene00006405	itsn-1	tag-11/Y116A8C.36 encodes a homolog of human NCF1, which when mutated leads to chronic granulomatous disease (OMIM:306400).	F10D7.5	WBGene00017342	F10D7.5	F10D7.5 encodes an ortholog of Drosophila NEURALIZED, and thus may participate in GLP-1/LIN-12 signalling; the promoter or 5' protein-coding regions of F10D7.5 are bound by DAF-16 in vivo, and F10D7.5 expression drops by roughly one-half in daf-16(mu86) mutants.	cDNA	N/A					2
ITSN-1_SH3	Y116A8C.36	5SH3	WBGene00006405	itsn-1	tag-11/Y116A8C.36 encodes a homolog of human NCF1, which when mutated leads to chronic granulomatous disease (OMIM:306400).	F10E9.3	WBGene00017355	F10E9.3	N/A	cDNA	N/A					3
ITSN-1_SH3	Y116A8C.36	5SH3	WBGene00006405	itsn-1	tag-11/Y116A8C.36 encodes a homolog of human NCF1, which when mutated leads to chronic granulomatous disease (OMIM:306400).	F29G6.3	WBGene00009259	F29G6.3	N/A	cDNA	N/A					11
ITSN-1_SH3	Y116A8C.36	5SH3	WBGene00006405	itsn-1	tag-11/Y116A8C.36 encodes a homolog of human NCF1, which when mutated leads to chronic granulomatous disease (OMIM:306400).	F41H10.3	WBGene00018316	F41H10.3	N/A	cDNA	N/A					3
ITSN-1_SH3	Y116A8C.36	5SH3	WBGene00006405	itsn-1	tag-11/Y116A8C.36 encodes a homolog of human NCF1, which when mutated leads to chronic granulomatous disease (OMIM:306400).	F56D3.1	WBGene00018969	F56D3.1	N/A	cDNA	N/A					6
ITSN-1_SH3	Y116A8C.36	5SH3	WBGene00006405	itsn-1	tag-11/Y116A8C.36 encodes a homolog of human NCF1, which when mutated leads to chronic granulomatous disease (OMIM:306400).	F59E12.9	WBGene00019124	F59E12.9	N/A	cDNA	N/A					13
ITSN-1_SH3	Y116A8C.36	5SH3	WBGene00006405	itsn-1	tag-11/Y116A8C.36 encodes a homolog of human NCF1, which when mutated leads to chronic granulomatous disease (OMIM:306400).	F32D1.1	WBGene00017981	figl-1	F32D1.1 encodes an homolog of human SPASTIN (OMIM:604277, mutated in spastic paraplegia), FIDGETIN (OMIM:605295, mutated in fidget mice), and FIDGETIN-LIKE-1, and of Drosophila SPASTIN; recombinant F32D1.1 protein has N-ethylmaleimide-sensitive ATPase activity in vitro, which is strongly dependent on the C368 residue immediately C-terminal to its Walker A motif; F32D1.1 is required for persistenc…	cDNA	N/A					5
ITSN-1_SH3	Y116A8C.36	5SH3	WBGene00006405	itsn-1	tag-11/Y116A8C.36 encodes a homolog of human NCF1, which when mutated leads to chronic granulomatous disease (OMIM:306400).	Y71G12B.9	WBGene00022149	lin-65	lin-65 is a encodes, by alternative splicing, two isoforms of a large (~600-residue), acid-rich, but unfamiliar protein that acts with the B class of synMuv genes (such as lin-35/Rb) to repress vulval induction, and that is required for fertility; LIN-65 isoforms share a ~400-residue N-terminal domain of low-complexity sequence which is probably nonglobular; in the longer LIN-65 isoform, there fo…	cDNA	N/A					4
ITSN-1_SH3	Y116A8C.36	5SH3	WBGene00006405	itsn-1	tag-11/Y116A8C.36 encodes a homolog of human NCF1, which when mutated leads to chronic granulomatous disease (OMIM:306400).	T03D8.1	WBGene00003830	num-1	num-1 encodes two isoforms of an ortholog of Drosophila NUMB that inhibits endocytotic recycling and antagonizes RME-1 in vivo; NUM-1 is required for recycling (but not internalization) of a transmembrane endocytosis marker (RME-1??); num-1(bc365) null mutants, while mostly normal, no longer require RME-1 in endocytotic recycling; NUM-1A is localized to the basolateral surfaces of most polarized …	cDNA	N/A					88
ITSN-1_SH3	Y116A8C.36	5SH3	WBGene00006405	itsn-1	tag-11/Y116A8C.36 encodes a homolog of human NCF1, which when mutated leads to chronic granulomatous disease (OMIM:306400).	F26H11.2	WBGene00009180	nurf-1	N/A	cDNA	N/A					3
ITSN-1_SH3	Y116A8C.36	5SH3	WBGene00006405	itsn-1	tag-11/Y116A8C.36 encodes a homolog of human NCF1, which when mutated leads to chronic granulomatous disease (OMIM:306400).	Y57A10A.18	WBGene00004167	pqn-87	The protein product of this gene is predicted to contain a glutamine/asparagine (Q/N)-rich ('prion') domain, by the algorithm of Michelitsch and Weissman (as of the WS77 release of WormBase, i.e., in wormpep77).	cDNA	N/A					2
ITSN-1_SH3	Y116A8C.36	5SH3	WBGene00006405	itsn-1	tag-11/Y116A8C.36 encodes a homolog of human NCF1, which when mutated leads to chronic granulomatous disease (OMIM:306400).	R144.2	WBGene00020092	R144.2	N/A	cDNA	N/A					3
ITSN-1_SH3	Y116A8C.36	5SH3	WBGene00006405	itsn-1	tag-11/Y116A8C.36 encodes a homolog of human NCF1, which when mutated leads to chronic granulomatous disease (OMIM:306400).	F46F6.1	WBGene00004375	rme-4	N/A	cDNA	N/A					5
ITSN-1_SH3	Y116A8C.36	5SH3	WBGene00006405	itsn-1	tag-11/Y116A8C.36 encodes a homolog of human NCF1, which when mutated leads to chronic granulomatous disease (OMIM:306400).	C08B11.5	WBGene00004723	sap-49	sap-49 encodes the C. elegans ortholog of mammalian SAP49, a component of the SF3b splicing factor, a U2 snRNP-associated protein complex; loss of sap-49 activity via RNAi results in embryonic lethality, a protruding vulva, reduced levels of gene expression (as assessed by a gfp reporter), and early onset of foci formation in strains expressing polyglutamine-YFP; SAP-49 exhibits sequence-specific…	cDNA	N/A					20
ITSN-1_SH3	Y116A8C.36	5SH3	WBGene00006405	itsn-1	tag-11/Y116A8C.36 encodes a homolog of human NCF1, which when mutated leads to chronic granulomatous disease (OMIM:306400).	F35B12.5	WBGene00009385	sas-5	sas-5 encodes a coiled-coil protein whose activity is required, paternally, maternally, and in a dose-dependent manner, for daughter centriole formation; SAS-5 localizes to both the cytoplasm and to centrioles, and photobleaching experiments reveal rapid SAS-5 cycling between these two cellular components throughout the cell cycle; SAS-5 localization to centrioles depends upon the ZYG-1 kinase an…	cDNA	N/A					7
ITSN-1_SH3	Y116A8C.36	5SH3	WBGene00006405	itsn-1	tag-11/Y116A8C.36 encodes a homolog of human NCF1, which when mutated leads to chronic granulomatous disease (OMIM:306400).	M01E11.7	WBGene00006508	tag-163	N/A	cDNA	N/A					2
ITSN-1_SH3	Y116A8C.36	5SH3	WBGene00006405	itsn-1	tag-11/Y116A8C.36 encodes a homolog of human NCF1, which when mutated leads to chronic granulomatous disease (OMIM:306400).	Y63D3A.5	WBGene00006565	tfg-1	N/A	cDNA	N/A					17
ITSN-1_SH3	Y116A8C.36	5SH3	WBGene00006405	itsn-1	tag-11/Y116A8C.36 encodes a homolog of human NCF1, which when mutated leads to chronic granulomatous disease (OMIM:306400).	JC8.10	WBGene00006763	unc-26	unc-26 encodes synaptojanin, a polyphosphoinositide phosphatase orthologous to human synaptojanin 1 (OMIM:604297, 309000, which when mutated leads to Lowe oculocerebrorenal syndrome); UNC-26 is required for normal locomotion, pharyngeal pumping, and defecation, and specifically, appears to function in multiple steps of synaptic vesicle recycling; UNC-26 may also play a role in cytoskeletal organi…	cDNA	N/A					35
ITSN-1_SH3	Y116A8C.36	5SH3	WBGene00006405	itsn-1	tag-11/Y116A8C.36 encodes a homolog of human NCF1, which when mutated leads to chronic granulomatous disease (OMIM:306400).	Y106G6D.7	WBGene00013703	Y106G6D.7	N/A	cDNA	N/A					2
ITSN-1_SH3	Y116A8C.36	5SH3	WBGene00006405	itsn-1	tag-11/Y116A8C.36 encodes a homolog of human NCF1, which when mutated leads to chronic granulomatous disease (OMIM:306400).	Y43F8C.6	WBGene00012828	Y43F8C.6	N/A	cDNA	N/A					5
ITSN-1_SH3	Y116A8C.36	5SH3	WBGene00006405	itsn-1	tag-11/Y116A8C.36 encodes a homolog of human NCF1, which when mutated leads to chronic granulomatous disease (OMIM:306400).	Y44E3A.4	WBGene00021549	Y44E3A.4	N/A	cDNA	N/A					6
ITSN-1_SH3	Y116A8C.36	5SH3	WBGene00006405	itsn-1	tag-11/Y116A8C.36 encodes a homolog of human NCF1, which when mutated leads to chronic granulomatous disease (OMIM:306400).	Y77E11A.2	WBGene00022307	Y77E11A.2	N/A	cDNA	N/A					3
ITSN-1_CC	Y116A8C.36	CC	WBGene00006405	itsn-1	tag-11/Y116A8C.36 encodes a homolog of human NCF1, which when mutated leads to chronic granulomatous disease (OMIM:306400).	C08F8.2	WBGene00007444	C08F8.2	N/A	cDNA	N/A					2
ITSN-1_CC	Y116A8C.36	CC	WBGene00006405	itsn-1	tag-11/Y116A8C.36 encodes a homolog of human NCF1, which when mutated leads to chronic granulomatous disease (OMIM:306400).	ZK1248.3	WBGene00001224	ehs-1	The ehs-1 gene encodes an ortholog of mammalian EPS15 that probably functions in endocytosis.	cDNA	N/A					77
ITSN-1_CC	Y116A8C.36	CC	WBGene00006405	itsn-1	tag-11/Y116A8C.36 encodes a homolog of human NCF1, which when mutated leads to chronic granulomatous disease (OMIM:306400).	T06E4.1	WBGene00001830	hcp-2	N/A	cDNA	N/A					2
ITSN-1_CC	Y116A8C.36	CC	WBGene00006405	itsn-1	tag-11/Y116A8C.36 encodes a homolog of human NCF1, which when mutated leads to chronic granulomatous disease (OMIM:306400).	F38B2.1	WBGene00002050	ifa-1	IFA-1 encodes an essential intermediate filament protein that is coexpressed with the essential IF protein IFB-1; IFA-1 is required for survival past the L1 larva stage, and a normal intestine; IFA-1 forms heteropolymeric intermediate filaments in vitro with an equimolar mixture of IFB-1; IFA-1 is predicted to function as a structural component of the cytoskeleton, and is required for larval deve…	cDNA	N/A					27
ITSN-1_CC	Y116A8C.36	CC	WBGene00006405	itsn-1	tag-11/Y116A8C.36 encodes a homolog of human NCF1, which when mutated leads to chronic granulomatous disease (OMIM:306400).	Y105E8B.1	WBGene00002978	lev-11	lev-11 encodes tropomyosin, an actin-binding contractile structural protein orthologous to human TROPOMYOSIN 1 (TPM1; OMIM:191010), which when mutated leads to familial hypertrophic cardiomyopathy; LEV-11 is required for embryonic development, normal body morphology, and locomotion; expressed as multiple tissue-specific isoforms generated by alternative mRNA splicing and promoter use, LEV-11 is d…	cDNA	N/A					22
ITSN-1_CC	Y116A8C.36	CC	WBGene00006405	itsn-1	tag-11/Y116A8C.36 encodes a homolog of human NCF1, which when mutated leads to chronic granulomatous disease (OMIM:306400).	ZC8.4	WBGene00022500	lfi-1	lfi-1 encodes, by alternative splicing, at least four isoforms of a large coiled-coil protein paralogous to F35D11.11, and possibly orthologous to rootletin (the structural protein comprising ciliary rootlets); LFI-1 is also homologous to the Parascaris univalens Mitotic Antigen, PUMA1; LFI-1 was initially identified in yeast two-hybrid screens for proteins that interact with the coiled-coil prot…	cDNA	N/A					5
ITSN-1_EH	Y116A8C.36	EH	WBGene00006405	itsn-1	tag-11/Y116A8C.36 encodes a homolog of human NCF1, which when mutated leads to chronic granulomatous disease (OMIM:306400).	R10E12.1	WBGene00007010	alx-1	alx-1 encodes one of two C. elegans Bro1 domain-containing proteins; during development, ALX-1 functions in the regulation of protein trafficking via endocytic recycling of clathrin-independent cargo and membrane-protein degradation; ALX-1 physically interacts with RME-1, a component of recycling endosomes that regulates endocytic recycling of receptor proteins, and LIN-12/Notch whose downregulat…	cDNA	N/A					11
ITSN-1_EH	Y116A8C.36	EH	WBGene00006405	itsn-1	tag-11/Y116A8C.36 encodes a homolog of human NCF1, which when mutated leads to chronic granulomatous disease (OMIM:306400).	C12D8.1	WBGene00007534	C12D8.1	C12D8.1 encodes two alternative proteins (through alternative splicing), that belong to an ancient family of single-stranded nucleic acid-binding proteins, and that are predicted to regulate gene expression through binding either mRNA or (locally) single-stranded DNA; they is most likely to specifically bind one or more discrete mRNAs and regulate their spatial localization or alternative splicin…	cDNA	N/A					2
ITSN-1_EH	Y116A8C.36	EH	WBGene00006405	itsn-1	tag-11/Y116A8C.36 encodes a homolog of human NCF1, which when mutated leads to chronic granulomatous disease (OMIM:306400).	M110.5	WBGene00000894	dab-1	dab-1 encodes an ortholog of the cytoplasmic adaptor protein DISABLED, required for normal molting and meiotic arrest; DAB-1 is also required for EGL-17 secretion from vulval cells, and thus indirectly for normal sex myoblast (SM) migration and egg-laying; DAB-1 contains a conserved PTB domain and signals that confer localization to Golgi-proximal vesicles, and DAB-1 localizes to vesicular struct…	cDNA	N/A					87
ITSN-1_EH	Y116A8C.36	EH	WBGene00006405	itsn-1	tag-11/Y116A8C.36 encodes a homolog of human NCF1, which when mutated leads to chronic granulomatous disease (OMIM:306400).	ZK1248.3	WBGene00001224	ehs-1	The ehs-1 gene encodes an ortholog of mammalian EPS15 that probably functions in endocytosis.	cDNA	N/A					77
ITSN-1_EH	Y116A8C.36	EH	WBGene00006405	itsn-1	tag-11/Y116A8C.36 encodes a homolog of human NCF1, which when mutated leads to chronic granulomatous disease (OMIM:306400).	T04C10.2	WBGene00001329	epn-1	N/A	cDNA	N/A					19
ITSN-1_EH	Y116A8C.36	EH	WBGene00006405	itsn-1	tag-11/Y116A8C.36 encodes a homolog of human NCF1, which when mutated leads to chronic granulomatous disease (OMIM:306400).	F15C11.2	WBGene00008852	F15C11.2	N/A	cDNA	N/A					36
ITSN-1_EH	Y116A8C.36	EH	WBGene00006405	itsn-1	tag-11/Y116A8C.36 encodes a homolog of human NCF1, which when mutated leads to chronic granulomatous disease (OMIM:306400).	F46H5.7	WBGene00018522	F46H5.7	N/A	cDNA	N/A					28
ITSN-1_EH	Y116A8C.36	EH	WBGene00006405	itsn-1	tag-11/Y116A8C.36 encodes a homolog of human NCF1, which when mutated leads to chronic granulomatous disease (OMIM:306400).	F20B6.8	WBGene00001994	hpk-1	hpk-1 encodes a predicted dual-specificity protein kinase with distant homology to the vertebrate protein kinase DYRK1A and the Drosophila homolog mini-brain; increased expression of DYRK1A is implicated in the neuropathology of trisomy 21/Down syndrome; RNA interference of hpk-1 does not result in any detectable phenotype; the HPK-1::GFP fusion protein is localized to the nucleus and is expresse…	cDNA	N/A					4
ITSN-1_EH	Y116A8C.36	EH	WBGene00006405	itsn-1	tag-11/Y116A8C.36 encodes a homolog of human NCF1, which when mutated leads to chronic granulomatous disease (OMIM:306400).	W02G9.2	WBGene00020952	kel-8	N/A	cDNA	N/A					3
ITSN-1_EH	Y116A8C.36	EH	WBGene00006405	itsn-1	tag-11/Y116A8C.36 encodes a homolog of human NCF1, which when mutated leads to chronic granulomatous disease (OMIM:306400).	T01G1.3	WBGene00011338	T01G1.3	N/A	cDNA	N/A					2
ITSN-1_EH	Y116A8C.36	EH	WBGene00006405	itsn-1	tag-11/Y116A8C.36 encodes a homolog of human NCF1, which when mutated leads to chronic granulomatous disease (OMIM:306400).	Y63D3A.5	WBGene00006565	tfg-1	N/A	cDNA	N/A					17
ITSN-1_EH	Y116A8C.36	EH	WBGene00006405	itsn-1	tag-11/Y116A8C.36 encodes a homolog of human NCF1, which when mutated leads to chronic granulomatous disease (OMIM:306400).	C32E8.10	WBGene00006751	unc-11	unc-11 encodes multiple isoforms of a clathrin-adaptor protein AP180 (OMIM:603025) that functions in clathrin-mediated endocytosis; UNC-11 is essential for embryogenesis, locomotion, and pharyngeal pumping, and regulates neurotransmitter release by controlling vesicle trafficking and fusion; UNC-11 is also required for localization of SNB-1/synaptobrevin to synaptic vesicles, thus acting as a sor…	cDNA	N/A					35
wS82	F56D12.4	1	WBGene00002176	jip-1	JIP-1 is partly similar to the human gene ISLET-BRAIN 1 (MAPK8IP1; OMIM:604641), which when mutated leads to type II diabetes.	T27E9.1	WBGene00006439	ant-1.1	N/A	cDNA	N/A					3
wS82	F56D12.4	1	WBGene00002176	jip-1	JIP-1 is partly similar to the human gene ISLET-BRAIN 1 (MAPK8IP1; OMIM:604641), which when mutated leads to type II diabetes.	B0286.3	WBGene00015116	B0286.3	N/A	ORFeome	N/A					6
wS82	F56D12.4	1	WBGene00002176	jip-1	JIP-1 is partly similar to the human gene ISLET-BRAIN 1 (MAPK8IP1; OMIM:604641), which when mutated leads to type II diabetes.	B0547.1	WBGene00000817	csn-5	csn-5 encodes an ortholog of subunit 5 of the COP9 signalosome complex (CSN5), which in turn is a pan-eukaryotic multiprotein complex that positively regulates E3 ubiquitin ligases, physically interacts with SCF-type E3 ubiquitin ligases, and probably regulates protein degradation; CSN-5 (along with KGB-1 and ZYX-1) physically binds germline RNA helicases (GLH proteins), and csn-5(RNAi) results i…	cDNA	N/A					2
wS82	F56D12.4	1	WBGene00002176	jip-1	JIP-1 is partly similar to the human gene ISLET-BRAIN 1 (MAPK8IP1; OMIM:604641), which when mutated leads to type II diabetes.	F25G6.9	WBGene00017800	F25G6.9	N/A	cDNA	N/A					2
wS82	F56D12.4	1	WBGene00002176	jip-1	JIP-1 is partly similar to the human gene ISLET-BRAIN 1 (MAPK8IP1; OMIM:604641), which when mutated leads to type II diabetes.	W02C12.3	WBGene00020930	hlh-30	W02C12.3 is orthologous to the human gene TRANSCRIPTION FACTOR BINDING TO IGHM ENHANCER 3 (TFE3; OMIM:314310), which when mutated leads to disease	ORFeome	N/A					2
wS82	F56D12.4	1	WBGene00002176	jip-1	JIP-1 is partly similar to the human gene ISLET-BRAIN 1 (MAPK8IP1; OMIM:604641), which when mutated leads to type II diabetes.	W02G9.2	WBGene00020952	kel-8	N/A	cDNA	N/A					3
wS82	F56D12.4	1	WBGene00002176	jip-1	JIP-1 is partly similar to the human gene ISLET-BRAIN 1 (MAPK8IP1; OMIM:604641), which when mutated leads to type II diabetes.	C26B2.3	WBGene00003625	nhr-31	N/A	ORFeome	N/A					8
wS82	F56D12.4	1	WBGene00002176	jip-1	JIP-1 is partly similar to the human gene ISLET-BRAIN 1 (MAPK8IP1; OMIM:604641), which when mutated leads to type II diabetes.	Y73F8A.8	WBGene00004170	pqn-90	The protein product of this gene is predicted to contain a glutamine/asparagine (Q/N)-rich ('prion') domain, by the algorithm of Michelitsch and Weissman (as of the WS77 release of WormBase, i.e., in wormpep77).	ORFeome	N/A					8
wS82	F56D12.4	1	WBGene00002176	jip-1	JIP-1 is partly similar to the human gene ISLET-BRAIN 1 (MAPK8IP1; OMIM:604641), which when mutated leads to type II diabetes.	F29F11.1	WBGene00005022	sqv-4	sqv-4 encodes a UDP-glucose 6-dehydrogenase, biochemically active in vitro, that is required for cytokinesis of one-cell embryos and for vulval morphogenesis; SQV-4 is orthologous to Drosophila SUGARLESS, human UGDH (OMIM:603370), and zebrafish JEKYLL; SQV-4 is expressed in many cell types, notably oocytes and uterine, seam, pharyngeal, and spermathecal cells, with expression being prominent in 1…	cDNA	N/A					3
wS82	F56D12.4	1	WBGene00002176	jip-1	JIP-1 is partly similar to the human gene ISLET-BRAIN 1 (MAPK8IP1; OMIM:604641), which when mutated leads to type II diabetes.	ZK867.1	WBGene00044068	syd-9	N/A	ORFeome	N/A					3
wS82	F56D12.4	1	WBGene00002176	jip-1	JIP-1 is partly similar to the human gene ISLET-BRAIN 1 (MAPK8IP1; OMIM:604641), which when mutated leads to type II diabetes.	T07C4.1	WBGene00011559	umps-1	T07C4.1 is orthologous to the human gene URIDINE MONOPHOSPHATE SYNTHETASE (OROTATE PHOSPHORIBOSYL TRANSFERASE AND OROTIDINE-5'-DECARBOXYLASE) (UMPS; OMIM:258900), which when mutated leads to disease.	ORFeome	N/A					8
wS82	F56D12.4	1	WBGene00002176	jip-1	JIP-1 is partly similar to the human gene ISLET-BRAIN 1 (MAPK8IP1; OMIM:604641), which when mutated leads to type II diabetes.	C42D8.2	WBGene00006926	vit-2	The vit-2 gene encodes the vitellogenin homolog YP170.	cDNA	N/A					3
wS23	F17E5.1	1	WBGene00002991	lin-2	lin-2 encodes a protein belonging to the membrane associated guanylate kinase (MAGUK) family, with several domains (L27, PDZ, SH3, and guanylate kinase) thought to assemble specific multiprotein complexes in particular regions of the cell; in vivo, LIN-2 is required for the correct localization of LET-23 (and, presumably, other membrane proteins) to specific regions of the plasma membrane.	T22A3.3	WBGene00003083	lst-1	lst-1 encodes an unfamiliar protein with no known homologs outside of nematodes; in two-hybrid assays, LST-1 does not interact with control baits, but does interact with GPA-6, LAG-1, MPK-1 and K06A1.4, suggesting broad or unspecific interaction activity; however, T22A3.3 solely binds the normal form of GPA-6, without binding its constitutively active mutant form; LST-1 is expressed in head neuro…	cDNA	N/A					3
wS23	F17E5.1	1	WBGene00002991	lin-2	lin-2 encodes a protein belonging to the membrane associated guanylate kinase (MAGUK) family, with several domains (L27, PDZ, SH3, and guanylate kinase) thought to assemble specific multiprotein complexes in particular regions of the cell; in vivo, LIN-2 is required for the correct localization of LET-23 (and, presumably, other membrane proteins) to specific regions of the plasma membrane.	C37C3.6	WBGene00016498	ppn-1	C37C3.6 encodes three isoforms of a large, novel multidomain glycoprotein orthologous to thrombospondin from Haemonchus contortus, papilin from D. melanogaster, and lacunin from Manduca sexta; the N-terminal region of C37C3.6 proteins have a domain set also found in the C-terminal region of ADAMTS matrix-associated metalloproteinases; C37C3.6 is generally required for normal cell arrangements, be…	cDNA	N/A					2
wS23	F17E5.1	1	WBGene00002991	lin-2	lin-2 encodes a protein belonging to the membrane associated guanylate kinase (MAGUK) family, with several domains (L27, PDZ, SH3, and guanylate kinase) thought to assemble specific multiprotein complexes in particular regions of the cell; in vivo, LIN-2 is required for the correct localization of LET-23 (and, presumably, other membrane proteins) to specific regions of the plasma membrane.	R03C1.1	WBGene00010987	R03C1.1	N/A	ORFeome	N/A					3
wS23	F17E5.1	1	WBGene00002991	lin-2	lin-2 encodes a protein belonging to the membrane associated guanylate kinase (MAGUK) family, with several domains (L27, PDZ, SH3, and guanylate kinase) thought to assemble specific multiprotein complexes in particular regions of the cell; in vivo, LIN-2 is required for the correct localization of LET-23 (and, presumably, other membrane proteins) to specific regions of the plasma membrane.	T11B7.1	WBGene00011706	T11B7.1	N/A	ORFeome	N/A					8
wS23	F17E5.1	1	WBGene00002991	lin-2	lin-2 encodes a protein belonging to the membrane associated guanylate kinase (MAGUK) family, with several domains (L27, PDZ, SH3, and guanylate kinase) thought to assemble specific multiprotein complexes in particular regions of the cell; in vivo, LIN-2 is required for the correct localization of LET-23 (and, presumably, other membrane proteins) to specific regions of the plasma membrane.	F56D12.5	WBGene00006924	vig-1	vig-1 encodes a predicted RNA-binding protein orthologous to Drosophila VIG (Vasa Intronic Gene); vig-1 activity is required for proper function of the let-7 miRNA in vivo and thus, for regulating the transition from late larval to adult cell fates; VIG-1 is a component of the 250 kDa RNA-induced silencing complex (RISC) complex and co-immunoprecipates with both TSN-1, the C. elegans Tudor-SN ort…	cDNA	N/A					4
wS23	F17E5.1	1	WBGene00002991	lin-2	lin-2 encodes a protein belonging to the membrane associated guanylate kinase (MAGUK) family, with several domains (L27, PDZ, SH3, and guanylate kinase) thought to assemble specific multiprotein complexes in particular regions of the cell; in vivo, LIN-2 is required for the correct localization of LET-23 (and, presumably, other membrane proteins) to specific regions of the plasma membrane.	C04F6.1	WBGene00006929	vit-5	vit-5 encodes a vitellogenin, a lipid-binding protein precursor related to vertebrate vitellogenins and mammalian ApoB-100, a core LDL particle constituent; by homology, VIT-5 is predicted to function as a lipid transport protein; loss of vit-5 activity via large-scale RNA-mediated interference (RNAi) screens indicates that VIT-5 is required for embryogenesis and normal rates of postembryonic gro…	cDNA	N/A					3
wS23	F17E5.1	1	WBGene00002991	lin-2	lin-2 encodes a protein belonging to the membrane associated guanylate kinase (MAGUK) family, with several domains (L27, PDZ, SH3, and guanylate kinase) thought to assemble specific multiprotein complexes in particular regions of the cell; in vivo, LIN-2 is required for the correct localization of LET-23 (and, presumably, other membrane proteins) to specific regions of the plasma membrane.	T08G5.5	WBGene00011625	vps-39	N/A	cDNA	N/A					9
wS23	F17E5.1	1	WBGene00002991	lin-2	lin-2 encodes a protein belonging to the membrane associated guanylate kinase (MAGUK) family, with several domains (L27, PDZ, SH3, and guanylate kinase) thought to assemble specific multiprotein complexes in particular regions of the cell; in vivo, LIN-2 is required for the correct localization of LET-23 (and, presumably, other membrane proteins) to specific regions of the plasma membrane.	Y66H1B.2	WBGene00022048	Y66H1B.2	Y66H1B.2 is orthologous to the human gene FLJ00343 PROTEIN (FLNA; OMIM:300017), which when mutated leads to disease.	cDNA	N/A					2
wS61	Y37A1B.2	1	WBGene00003086	lst-4	N/A	C02C6.1	WBGene00001130	dyn-1	dyn-1 encodes the C. elegans ortholog of the dynamin GTPase; dyn-1 activity is required for endocytosis, synaptic vesicle recycling, cytokinesis, and the CED-1 pathway that regulates engulfment and degradation of apoptotic cells; mutations in dyn-1 affect locomotion, egg-laying, defecation, and embryonic development, indicating that dyn-1's endocytic function is required for a number of diverse p…	Both	N/A	7402570	12	SPVPRPAPAPPGGRQ	764	31
wS61	Y37A1B.2	1	WBGene00003086	lst-4	N/A	F32D1.1	WBGene00017981	figl-1	F32D1.1 encodes an homolog of human SPASTIN (OMIM:604277, mutated in spastic paraplegia), FIDGETIN (OMIM:605295, mutated in fidget mice), and FIDGETIN-LIKE-1, and of Drosophila SPASTIN; recombinant F32D1.1 protein has N-ethylmaleimide-sensitive ATPase activity in vitro, which is strongly dependent on the C368 residue immediately C-terminal to its Walker A motif; F32D1.1 is required for persistenc…	Both	N/A	193833	82	IPPARRAPDIPKRCS	247	118
wS61	Y37A1B.2	1	WBGene00003086	lst-4	N/A	JC8.10	WBGene00006763	unc-26	unc-26 encodes synaptojanin, a polyphosphoinositide phosphatase orthologous to human synaptojanin 1 (OMIM:604297, 309000, which when mutated leads to Lowe oculocerebrorenal syndrome); UNC-26 is required for normal locomotion, pharyngeal pumping, and defecation, and specifically, appears to function in multiple steps of synaptic vesicle recycling; UNC-26 may also play a role in cytoskeletal organi…	cDNA	N/A	4519540	21	AVPVRKAPPPPPRPV	1097	84
wS61	Y37A1B.2	1	WBGene00003086	lst-4	N/A	C07G1.4	WBGene00006957	wsp-1	wsp-1 encodes a homolog of human WASP that interacts with Arp2/3 and is required for hypodermal cell migration during morphogenesis (ventral enclosure); when mutated, human WASP leads to Wiskott-Aldrich syndrome (OMIM:301000).	ORFeome	N/A	240387	80	LAPARPPPPPPSSGT	569	2
wS41	K11D12.10	1	WBGene00003374	mlk-1	N/A	B0286.3	WBGene00015116	B0286.3	N/A	ORFeome	N/A					2
wS41	K11D12.10	1	WBGene00003374	mlk-1	N/A	C09H6.2	WBGene00002999	lin-10	lin-10 encodes a PDZ and PTB domain-containing protein that is homologous to mammalian Munc interacting proteins (Mint1, OMIM:602414) and is required for polarized protein localization; LIN-10 is required for proper localization of the LET-23 EGF receptor to the basolateral membrane of the vulval precursor cells and for proper postsynaptic localization of GLR-1, an AMPA-type glutamate receptor in…	ORFeome	N/A					2
wS41	K11D12.10	1	WBGene00003374	mlk-1	N/A	Y73F8A.8	WBGene00004170	pqn-90	The protein product of this gene is predicted to contain a glutamine/asparagine (Q/N)-rich ('prion') domain, by the algorithm of Michelitsch and Weissman (as of the WS77 release of WormBase, i.e., in wormpep77).	ORFeome	N/A					2
wS77	ZK470.5	1	WBGene00006410	nck-1	nck-1 encodes a protein with similarity to the human NCK adaptor protein 2 and orthologous to C. briggsae CBG14353; contains three SH3 domains and two SH2 domains.	C09G1.4	WBGene00007486	C09G1.4	N/A	cDNA	N/A	1354.83	1207	RRIPDLPPGAYQNYR	74	2
wS77	ZK470.5	1	WBGene00006410	nck-1	nck-1 encodes a protein with similarity to the human NCK adaptor protein 2 and orthologous to C. briggsae CBG14353; contains three SH3 domains and two SH2 domains.	B0547.1	WBGene00000817	csn-5	csn-5 encodes an ortholog of subunit 5 of the COP9 signalosome complex (CSN5), which in turn is a pan-eukaryotic multiprotein complex that positively regulates E3 ubiquitin ligases, physically interacts with SCF-type E3 ubiquitin ligases, and probably regulates protein degradation; CSN-5 (along with KGB-1 and ZYX-1) physically binds germline RNA helicases (GLH proteins), and csn-5(RNAi) results i…	cDNA	N/A	36.5641	12695	EPWVAIVIDPLRTMS	164	2
wS77	ZK470.5	1	WBGene00006410	nck-1	nck-1 encodes a protein with similarity to the human NCK adaptor protein 2 and orthologous to C. briggsae CBG14353; contains three SH3 domains and two SH2 domains.	C02C6.1	WBGene00001130	dyn-1	dyn-1 encodes the C. elegans ortholog of the dynamin GTPase; dyn-1 activity is required for endocytosis, synaptic vesicle recycling, cytokinesis, and the CED-1 pathway that regulates engulfment and degradation of apoptotic cells; mutations in dyn-1 affect locomotion, egg-laying, defecation, and embryonic development, indicating that dyn-1's endocytic function is required for a number of diverse p…	ORFeome	N/A	4717.2	349	DQPPPLPMSDYRPHP	746	14
wS77	ZK470.5	1	WBGene00006410	nck-1	nck-1 encodes a protein with similarity to the human NCK adaptor protein 2 and orthologous to C. briggsae CBG14353; contains three SH3 domains and two SH2 domains.	F29G6.3	WBGene00009259	F29G6.3	N/A	cDNA	N/A	129226	8	KQAPPLPLVDYHVYD	593	17
wS77	ZK470.5	1	WBGene00006410	nck-1	nck-1 encodes a protein with similarity to the human NCK adaptor protein 2 and orthologous to C. briggsae CBG14353; contains three SH3 domains and two SH2 domains.	F42C5.10	WBGene00018350	F42C5.10	N/A	cDNA	N/A	5638.71	289	DHIVFVPLLPYIPPP	581	1
wS77	ZK470.5	1	WBGene00006410	nck-1	nck-1 encodes a protein with similarity to the human NCK adaptor protein 2 and orthologous to C. briggsae CBG14353; contains three SH3 domains and two SH2 domains.	T22A3.3	WBGene00003083	lst-1	lst-1 encodes an unfamiliar protein with no known homologs outside of nematodes; in two-hybrid assays, LST-1 does not interact with control baits, but does interact with GPA-6, LAG-1, MPK-1 and K06A1.4, suggesting broad or unspecific interaction activity; however, T22A3.3 solely binds the normal form of GPA-6, without binding its constitutively active mutant form; LST-1 is expressed in head neuro…	cDNA	N/A	92.938	8556	HVAPIVPKVAMPSEL	274	4
wS77	ZK470.5	1	WBGene00006410	nck-1	nck-1 encodes a protein with similarity to the human NCK adaptor protein 2 and orthologous to C. briggsae CBG14353; contains three SH3 domains and two SH2 domains.	ZC504.4	WBGene00003247	mig-15	The mig-15 gene encodes a Nck-interacting kinase (NIK) that is required to inhibit premature branching of commissures.	cDNA	N/A	1694.89	979	TFIETVLVKDYHQRP	263	2
wS77	ZK470.5	1	WBGene00006410	nck-1	nck-1 encodes a protein with similarity to the human NCK adaptor protein 2 and orthologous to C. briggsae CBG14353; contains three SH3 domains and two SH2 domains.	MTCE.25	WBGene00010963	MTCE.25	N/A	cDNA	N/A					3
wS77	ZK470.5	1	WBGene00006410	nck-1	nck-1 encodes a protein with similarity to the human NCK adaptor protein 2 and orthologous to C. briggsae CBG14353; contains three SH3 domains and two SH2 domains.	C08B11.5	WBGene00004723	sap-49	sap-49 encodes the C. elegans ortholog of mammalian SAP49, a component of the SF3b splicing factor, a U2 snRNP-associated protein complex; loss of sap-49 activity via RNAi results in embryonic lethality, a protruding vulva, reduced levels of gene expression (as assessed by a gfp reporter), and early onset of foci formation in strains expressing polyglutamine-YFP; SAP-49 exhibits sequence-specific…	cDNA	N/A	474.544	2980	QYPPVPPPPPSVTPM	259	4
wS77	ZK470.5	1	WBGene00006410	nck-1	nck-1 encodes a protein with similarity to the human NCK adaptor protein 2 and orthologous to C. briggsae CBG14353; contains three SH3 domains and two SH2 domains.	F29F11.1	WBGene00005022	sqv-4	sqv-4 encodes a UDP-glucose 6-dehydrogenase, biochemically active in vitro, that is required for cytokinesis of one-cell embryos and for vulval morphogenesis; SQV-4 is orthologous to Drosophila SUGARLESS, human UGDH (OMIM:603370), and zebrafish JEKYLL; SQV-4 is expressed in many cell types, notably oocytes and uterine, seam, pharyngeal, and spermathecal cells, with expression being prominent in 1…	cDNA	N/A	266.102	4540	LQAVAELVRIYENWV	196	5
wS77	ZK470.5	1	WBGene00006410	nck-1	nck-1 encodes a protein with similarity to the human NCK adaptor protein 2 and orthologous to C. briggsae CBG14353; contains three SH3 domains and two SH2 domains.	Y66H1B.2	WBGene00022048	Y66H1B.2	Y66H1B.2 is orthologous to the human gene FLJ00343 PROTEIN (FLNA; OMIM:300017), which when mutated leads to disease.	cDNA	N/A	128.757	7284	CSAAWVPPVPGEYKV	226	3
wS77	ZK470.5	1	WBGene00006410	nck-1	nck-1 encodes a protein with similarity to the human NCK adaptor protein 2 and orthologous to C. briggsae CBG14353; contains three SH3 domains and two SH2 domains.	ZK512.5	WBGene00013985	ZK512.5	ZK512.5 encodes a novel protein that has similarity to mammalian SEC16 homologs; RNAi screens indicate that ZK512.5 activity is required for embryogenesis, particularly for maintaining the osmotic integrity of the early embryo.	ORFeome	N/A	103.881	8165	VDSPLAKSIDYQLAR	726	3
wS78	ZK470.5	2	WBGene00006410	nck-1	nck-1 encodes a protein with similarity to the human NCK adaptor protein 2 and orthologous to C. briggsae CBG14353; contains three SH3 domains and two SH2 domains.	R10E12.1	WBGene00007010	alx-1	alx-1 encodes one of two C. elegans Bro1 domain-containing proteins; during development, ALX-1 functions in the regulation of protein trafficking via endocytic recycling of clathrin-independent cargo and membrane-protein degradation; ALX-1 physically interacts with RME-1, a component of recycling endosomes that regulates endocytic recycling of receptor proteins, and LIN-12/Notch whose downregulat…	cDNA	N/A	58.676	4738	ESPIPPPRTQQSMQA	768	5
wS78	ZK470.5	2	WBGene00006410	nck-1	nck-1 encodes a protein with similarity to the human NCK adaptor protein 2 and orthologous to C. briggsae CBG14353; contains three SH3 domains and two SH2 domains.	Y43F8C.14	WBGene00012835	ani-3	ani-3 encodes one of three C. elegans anillins.	ORFeome	N/A	39437.7	84	PPPPPTQRVESLENE	66	6
wS78	ZK470.5	2	WBGene00006410	nck-1	nck-1 encodes a protein with similarity to the human NCK adaptor protein 2 and orthologous to C. briggsae CBG14353; contains three SH3 domains and two SH2 domains.	C06G1.5	WBGene00015548	C06G1.5	N/A	ORFeome	N/A	37803.8	88	NVVSPPKRTASVPAS	46	22
wS78	ZK470.5	2	WBGene00006410	nck-1	nck-1 encodes a protein with similarity to the human NCK adaptor protein 2 and orthologous to C. briggsae CBG14353; contains three SH3 domains and two SH2 domains.	F10E9.3	WBGene00017355	F10E9.3	N/A	cDNA	N/A	850.656	1197	TPPIATTRFASLRHL	138	5
wS78	ZK470.5	2	WBGene00006410	nck-1	nck-1 encodes a protein with similarity to the human NCK adaptor protein 2 and orthologous to C. briggsae CBG14353; contains three SH3 domains and two SH2 domains.	F13H6.1	WBGene00017430	F13H6.1	N/A	cDNA	N/A	2256.76	623	SQPQLPTVSSSAGFQ	331	1
wS78	ZK470.5	2	WBGene00006410	nck-1	nck-1 encodes a protein with similarity to the human NCK adaptor protein 2 and orthologous to C. briggsae CBG14353; contains three SH3 domains and two SH2 domains.	F41B4.1	WBGene00018257	F41B4.1	N/A	ORFeome	N/A	58.676	4734	PPPPPPRKTPSHKYE	57	4
wS78	ZK470.5	2	WBGene00006410	nck-1	nck-1 encodes a protein with similarity to the human NCK adaptor protein 2 and orthologous to C. briggsae CBG14353; contains three SH3 domains and two SH2 domains.	R06A4.4	WBGene00002076	imb-2	N/A	ORFeome	N/A	30.6393	6158	EDSSVPDREEDIKPR	318	9
wS78	ZK470.5	2	WBGene00006410	nck-1	nck-1 encodes a protein with similarity to the human NCK adaptor protein 2 and orthologous to C. briggsae CBG14353; contains three SH3 domains and two SH2 domains.	C09B8.7	WBGene00003911	pak-1	pak-1 encodes, by alternative splicing, at least five isoforms of a putative p21-activated kinase orthologous to human PAK1, PAK2 (OMIM:?), and PAK3 (OMIM:300142, mutated in nonsyndromic mental retardation); PAK-1 is required (redundantly with its paralog, MAX-2) for normal axonal guidance of motoneurons, P cell migration, and locomotion, with max-2(cy2);pak-1(ok448) double mutants phenotypically…	ORFeome	N/A	587405	15	KPPAPPIRFSSSATR	10	1
wS78	ZK470.5	2	WBGene00006410	nck-1	nck-1 encodes a protein with similarity to the human NCK adaptor protein 2 and orthologous to C. briggsae CBG14353; contains three SH3 domains and two SH2 domains.	F35G12.3	WBGene00004762	sel-5	sel-5 encodes a serine/threonine kinase most similar to mammalian GAK1 and Saccharomyces cerevisiae Pak1p; SEL-5 is required for LIN-12/Notch-mediated signaling events that instruct cells of equivalent developmental potential to adopt distinct fates; sel-5 encodes two protein kinase isoforms generated from alternatively spliced mRNAs and appears to influence cell fate decisions by acting before o…	cDNA	N/A	807.271	1232	ISPVPPVGLPHLRLP	419	50
wS78	ZK470.5	2	WBGene00006410	nck-1	nck-1 encodes a protein with similarity to the human NCK adaptor protein 2 and orthologous to C. briggsae CBG14353; contains three SH3 domains and two SH2 domains.	JC8.10	WBGene00006763	unc-26	unc-26 encodes synaptojanin, a polyphosphoinositide phosphatase orthologous to human synaptojanin 1 (OMIM:604297, 309000, which when mutated leads to Lowe oculocerebrorenal syndrome); UNC-26 is required for normal locomotion, pharyngeal pumping, and defecation, and specifically, appears to function in multiple steps of synaptic vesicle recycling; UNC-26 may also play a role in cytoskeletal organi…	cDNA	N/A	333801	23	TIPLPPTRGASVGPG	1080	57
wS78	ZK470.5	2	WBGene00006410	nck-1	nck-1 encodes a protein with similarity to the human NCK adaptor protein 2 and orthologous to C. briggsae CBG14353; contains three SH3 domains and two SH2 domains.	C07G1.4	WBGene00006957	wsp-1	wsp-1 encodes a homolog of human WASP that interacts with Arp2/3 and is required for hypodermal cell migration during morphogenesis (ventral enclosure); when mutated, human WASP leads to Wiskott-Aldrich syndrome (OMIM:301000).	Both	N/A	45964.1	71	AAPPPPTRVESHGLA	556	6
wS78	ZK470.5	2	WBGene00006410	nck-1	nck-1 encodes a protein with similarity to the human NCK adaptor protein 2 and orthologous to C. briggsae CBG14353; contains three SH3 domains and two SH2 domains.	Y47G6A.5	WBGene00021635	Y47G6A.5	N/A	cDNA	N/A	60838.2	59	RPPIPPRRSESNLVP	74	1
wS79	ZK470.5	3	WBGene00006410	nck-1	nck-1 encodes a protein with similarity to the human NCK adaptor protein 2 and orthologous to C. briggsae CBG14353; contains three SH3 domains and two SH2 domains.	R10E12.1	WBGene00007010	alx-1	alx-1 encodes one of two C. elegans Bro1 domain-containing proteins; during development, ALX-1 functions in the regulation of protein trafficking via endocytic recycling of clathrin-independent cargo and membrane-protein degradation; ALX-1 physically interacts with RME-1, a component of recycling endosomes that regulates endocytic recycling of receptor proteins, and LIN-12/Notch whose downregulat…	cDNA	N/A	56.94	2396	PRPPPPRPAAPSVES	755	15
wS79	ZK470.5	3	WBGene00006410	nck-1	nck-1 encodes a protein with similarity to the human NCK adaptor protein 2 and orthologous to C. briggsae CBG14353; contains three SH3 domains and two SH2 domains.	B0303.7	WBGene00015128	B0303.7	N/A	Both	N/A	176883	18	PVAPPPVPRHTQSIP	170	102
wS79	ZK470.5	3	WBGene00006410	nck-1	nck-1 encodes a protein with similarity to the human NCK adaptor protein 2 and orthologous to C. briggsae CBG14353; contains three SH3 domains and two SH2 domains.	C34C12.4	WBGene00007923	C34C12.4	N/A	ORFeome	N/A	0.004	19450	SSDDNTPPPPPPSAM	87	3
wS79	ZK470.5	3	WBGene00006410	nck-1	nck-1 encodes a protein with similarity to the human NCK adaptor protein 2 and orthologous to C. briggsae CBG14353; contains three SH3 domains and two SH2 domains.	F25F2.2	WBGene00000396	cdh-4	A homolog of a member of the cadherin superfamily that is involved in cell-cell adhesion.	cDNA	N/A	179026	9	REKPPAIPAHATPLE	4250	26
wS79	ZK470.5	3	WBGene00006410	nck-1	nck-1 encodes a protein with similarity to the human NCK adaptor protein 2 and orthologous to C. briggsae CBG14353; contains three SH3 domains and two SH2 domains.	F22E12.1	WBGene00009058	F22E12.1	N/A	cDNA	N/A	49.8267	2539	TTEEPYIPLITTVPT	500	6
wS79	ZK470.5	3	WBGene00006410	nck-1	nck-1 encodes a protein with similarity to the human NCK adaptor protein 2 and orthologous to C. briggsae CBG14353; contains three SH3 domains and two SH2 domains.	F46H5.6	WBGene00001696	grd-7	grd-7 encodes a hedgehog-like protein, with an N-terminal DUF271 domain, a central low-complexity proline-rich domain, and a C-terminal Ground (Grd) domain; GRD-7 is expressed in three to four posterior DA motor neurons of the ventral nerve cord; the Ground domain is predicted to form a cysteine-crosslinked protein involved in intercellular signalling, and it has subtle similarity to the N-termin…	cDNA	N/A	4466.88	157	QPPPPPPPPHYPPPP	400	7
wS79	ZK470.5	3	WBGene00006410	nck-1	nck-1 encodes a protein with similarity to the human NCK adaptor protein 2 and orthologous to C. briggsae CBG14353; contains three SH3 domains and two SH2 domains.	F54E7.3	WBGene00003918	par-3	par-3 encodes a PDZ domain-containing protein orthologous to mammalian atypical PKC isotype-specific interacting protein (ASIP) and Drosophila Bazooka; PAR-3 is required maternally for polarization of the zygote along the anterior-posterior (A-P) axis; PAR-3, PAR-6, and PKC-3 form a complex that localizes to the anterior cytoplasmic cortex of the one- and two-cell embryo; this localization is reg…	cDNA	N/A	4466.88	157	ERAPPPLPPHQSQRR	1065	8
wS79	ZK470.5	3	WBGene00006410	nck-1	nck-1 encodes a protein with similarity to the human NCK adaptor protein 2 and orthologous to C. briggsae CBG14353; contains three SH3 domains and two SH2 domains.	F31D5.3	WBGene00006495	tag-149	N/A	cDNA	N/A	176883	18	QHQPPPVPQHKIVQP	210	1
wS79	ZK470.5	3	WBGene00006410	nck-1	nck-1 encodes a protein with similarity to the human NCK adaptor protein 2 and orthologous to C. briggsae CBG14353; contains three SH3 domains and two SH2 domains.	Y48C3A.14	WBGene00012995	Y48C3A.14	N/A	ORFeome	N/A	1814.67	266	PPITPMRPNHGGLSG	387	1
wS43	M28.7	1	WBGene00010898	nph-1	nph-1 encodes a novel, SH3 domain-containing protein that is orthologous to mammalian nephrocystin-1.	B0286.3	WBGene00015116	B0286.3	N/A	ORFeome	N/A	20.8008	8271	IAGNSSLPVINCPPP	342	8
wS43	M28.7	1	WBGene00010898	nph-1	nph-1 encodes a novel, SH3 domain-containing protein that is orthologous to mammalian nephrocystin-1.	C06G1.5	WBGene00015548	C06G1.5	N/A	ORFeome	N/A	382758	19	QVISRPLPPKPQAPK	123	8
wS43	M28.7	1	WBGene00010898	nph-1	nph-1 encodes a novel, SH3 domain-containing protein that is orthologous to mammalian nephrocystin-1.	C09G1.4	WBGene00007486	C09G1.4	N/A	ORFeome	N/A	39039.2	184	STTPRRLPLQPQQQA	108	8
wS43	M28.7	1	WBGene00010898	nph-1	nph-1 encodes a novel, SH3 domain-containing protein that is orthologous to mammalian nephrocystin-1.	C34E10.8	WBGene00016409	C34E10.8	N/A	ORFeome	N/A	10020.2	409	QAVRRQTPVPPYRLM	684	1
wS43	M28.7	1	WBGene00010898	nph-1	nph-1 encodes a novel, SH3 domain-containing protein that is orthologous to mammalian nephrocystin-1.	F49F1.6	WBGene00018646	F49F1.6	N/A	ORFeome	N/A	5457.91	605	LAPPRPSPTPPCFDS	135	1
wS43	M28.7	1	WBGene00010898	nph-1	nph-1 encodes a novel, SH3 domain-containing protein that is orthologous to mammalian nephrocystin-1.	K10C9.3	WBGene00019624	K10C9.3	N/A	ORFeome	N/A	8488.45	447	IGRNRRGPPLPSFQP	227	1
wS43	M28.7	1	WBGene00010898	nph-1	nph-1 encodes a novel, SH3 domain-containing protein that is orthologous to mammalian nephrocystin-1.	F10E9.6	WBGene00003243	mig-10	mig-10 encodes proteins that contain, from N- to C-terminus, an RA-like (Ras association) domain, a PH (pleckstrin homology) domain, and a proline-rich motif, and that are homologous to the vertebrate RIAM, lamellopodin, and GRB7, 10, and 14 cytoplasmic adaptor proteins; during development, mig-10 activity is required for cell migration and axon outgrowth; in regulating axon outgrowth, mig-10 lik…	ORFeome	N/A	64020.7	107	VKSISTLPPPPPALS	195	1
wS43	M28.7	1	WBGene00010898	nph-1	nph-1 encodes a novel, SH3 domain-containing protein that is orthologous to mammalian nephrocystin-1.	Y73F8A.8	WBGene00004170	pqn-90	The protein product of this gene is predicted to contain a glutamine/asparagine (Q/N)-rich ('prion') domain, by the algorithm of Michelitsch and Weissman (as of the WS77 release of WormBase, i.e., in wormpep77).	ORFeome	N/A	1369.73	1099	CAPQCTLPSAPACQQ	278	9
wS43	M28.7	1	WBGene00010898	nph-1	nph-1 encodes a novel, SH3 domain-containing protein that is orthologous to mammalian nephrocystin-1.	Y38C1BA.2	WBGene00004913	snn-1	N/A	ORFeome	N/A	62051.6	130	AVPTRRLPPHPSSSS	405	3
wS43	M28.7	1	WBGene00010898	nph-1	nph-1 encodes a novel, SH3 domain-containing protein that is orthologous to mammalian nephrocystin-1.	W05H7.4	WBGene00021047	zfp-3	N/A	ORFeome	N/A	31250.1	210	LATIRDLPLPGRPPR	269	4
wS43	M28.7	1	WBGene00010898	nph-1	nph-1 encodes a novel, SH3 domain-containing protein that is orthologous to mammalian nephrocystin-1.	ZK858.2	WBGene00014116	ZK858.2	N/A	ORFeome	N/A	5457.91	605	VAIRRPLPYPRDIIS	23	1
wS42	K11E4.4	1	WBGene00010776	pix-1	N/A	C01G12.1	WBGene00007242	C01G12.1	N/A	cDNA	N/A	9140.2	654	AIPPLRPSTPPPTAS	291	6
wS42	K11E4.4	1	WBGene00010776	pix-1	N/A	F52C6.3	WBGene00018660	F52C6.3	N/A	ORFeome	N/A	0.4427	13080	QQAPLRESEEVTEDP	61	7
wS42	K11E4.4	1	WBGene00010776	pix-1	N/A	F59E12.9	WBGene00019124	F59E12.9	N/A	cDNA	N/A	34727000	4	SSSPSPPPPPPPPPP	1333	2
wS42	K11E4.4	1	WBGene00010776	pix-1	N/A	C08B11.5	WBGene00004723	sap-49	sap-49 encodes the C. elegans ortholog of mammalian SAP49, a component of the SF3b splicing factor, a U2 snRNP-associated protein complex; loss of sap-49 activity via RNAi results in embryonic lethality, a protruding vulva, reduced levels of gene expression (as assessed by a gfp reporter), and early onset of foci formation in strains expressing polyglutamine-YFP; SAP-49 exhibits sequence-specific…	cDNA	N/A	93637.1	282	PGMPGMPPPPPPSRF	311	3
wS42	K11E4.4	1	WBGene00010776	pix-1	N/A	T20B12.2	WBGene00006542	tbp-1	tbp-1 encodes the C. elegans ortholog of the human TATA-box-binding protein (TBP; OMIM:600075; mutated in spinocerebellar ataxia 17); consistent with its proposed role in transcriptional regulation, TBP-1 has been shown to provide TFIID-like basal transcription activity in human and C. elegans extracts, to bind specifically to a TATA box sequence, and to interact with TFIIA and TFIIB transcriptio…	cDNA	N/A	2.289	9149	SQFSTYEPELFPGLI	281	18
wS42	K11E4.4	1	WBGene00010776	pix-1	N/A	Y50D4C.1	WBGene00006770	unc-34	unc-34 encodes an EVH1 domain-containing protein that is the sole C. elegans Enabled/VASP homolog; during development, unc-34 activity is required for proper cell migration and axon guidance and for normal locomotion and posterior body morphology; in regulating axon guidance, genetic analyses suggest that unc-34 likely functions downstream of slt-1/Slit and sax-3/Robo as well as unc-6/Netrin and …	cDNA	N/A	6658340	61	AGAPPPPPPPPPPAQ	230	1
wS42	K11E4.4	1	WBGene00010776	pix-1	N/A	Y39G10AR.17	WBGene00021473	Y39G10AR.17	N/A	cDNA	N/A	6658340	61	HHKPPPPPPPPPPPT	477	2
wS46	T01E8.3	1	WBGene00004038	plc-3	N/A	B0286.3	WBGene00015116	B0286.3	N/A	ORFeome	N/A					4
wS46	T01E8.3	1	WBGene00004038	plc-3	N/A	Y73F8A.8	WBGene00004170	pqn-90	The protein product of this gene is predicted to contain a glutamine/asparagine (Q/N)-rich ('prion') domain, by the algorithm of Michelitsch and Weissman (as of the WS77 release of WormBase, i.e., in wormpep77).	ORFeome	N/A					3
wS26	F32A5.6	1	WBGene00004198	prx-13	prx-13 is orthologous to the human gene PEX13 (OMIM:601789), which when mutated leads to Zellweger syndrome or neonatal adrenoleukodystrophy.	B0336.6	WBGene00015146	abi-1	B0336.6 encodes an Abl interactor ortholog, with an SH3 domain, required for embryonic development; mammalian Abl interactors are associated with synaptosomes, growth cone particles, and macropinocytic vesicles, and may regulate Rac-dependent cytoskeletal reorganization and Abl kinase activity; B0336.6's orthologs include human SSH3BP1 (ABI1; OMIM:603050, mutated in acute myeloid leukemia), ABI-2…	cDNA	N/A					6
wS26	F32A5.6	1	WBGene00004198	prx-13	prx-13 is orthologous to the human gene PEX13 (OMIM:601789), which when mutated leads to Zellweger syndrome or neonatal adrenoleukodystrophy.	R10E12.1	WBGene00007010	alx-1	alx-1 encodes one of two C. elegans Bro1 domain-containing proteins; during development, ALX-1 functions in the regulation of protein trafficking via endocytic recycling of clathrin-independent cargo and membrane-protein degradation; ALX-1 physically interacts with RME-1, a component of recycling endosomes that regulates endocytic recycling of receptor proteins, and LIN-12/Notch whose downregulat…	cDNA	N/A					3
wS26	F32A5.6	1	WBGene00004198	prx-13	prx-13 is orthologous to the human gene PEX13 (OMIM:601789), which when mutated leads to Zellweger syndrome or neonatal adrenoleukodystrophy.	C44B9.4	WBGene00008081	athp-1	N/A	cDNA	N/A					4
wS26	F32A5.6	1	WBGene00004198	prx-13	prx-13 is orthologous to the human gene PEX13 (OMIM:601789), which when mutated leads to Zellweger syndrome or neonatal adrenoleukodystrophy.	C06G1.5	WBGene00015548	C06G1.5	N/A	ORFeome	N/A					7
wS26	F32A5.6	1	WBGene00004198	prx-13	prx-13 is orthologous to the human gene PEX13 (OMIM:601789), which when mutated leads to Zellweger syndrome or neonatal adrenoleukodystrophy.	C09G1.4	WBGene00007486	C09G1.4	N/A	ORFeome	N/A					7
wS26	F32A5.6	1	WBGene00004198	prx-13	prx-13 is orthologous to the human gene PEX13 (OMIM:601789), which when mutated leads to Zellweger syndrome or neonatal adrenoleukodystrophy.	C49H3.6	WBGene00016792	C49H3.6	N/A	ORFeome	N/A					3
wS26	F32A5.6	1	WBGene00004198	prx-13	prx-13 is orthologous to the human gene PEX13 (OMIM:601789), which when mutated leads to Zellweger syndrome or neonatal adrenoleukodystrophy.	C02C6.1	WBGene00001130	dyn-1	dyn-1 encodes the C. elegans ortholog of the dynamin GTPase; dyn-1 activity is required for endocytosis, synaptic vesicle recycling, cytokinesis, and the CED-1 pathway that regulates engulfment and degradation of apoptotic cells; mutations in dyn-1 affect locomotion, egg-laying, defecation, and embryonic development, indicating that dyn-1's endocytic function is required for a number of diverse p…	ORFeome	N/A					19
wS26	F32A5.6	1	WBGene00004198	prx-13	prx-13 is orthologous to the human gene PEX13 (OMIM:601789), which when mutated leads to Zellweger syndrome or neonatal adrenoleukodystrophy.	ZK1248.3	WBGene00001224	ehs-1	The ehs-1 gene encodes an ortholog of mammalian EPS15 that probably functions in endocytosis.	ORFeome	N/A					6
wS26	F32A5.6	1	WBGene00004198	prx-13	prx-13 is orthologous to the human gene PEX13 (OMIM:601789), which when mutated leads to Zellweger syndrome or neonatal adrenoleukodystrophy.	Y57G11C.24	WBGene00001330	eps-8	eps-8 is predicted to encode five protein isoforms with similarity to mouse epidermal growth factor receptor kinase substrate that affects embryonic viability, growth, locomotion, osmoregulation, and larval viability; interacts with GEX-3 in yeast two-hybrid assays.	cDNA	N/A					28
wS26	F32A5.6	1	WBGene00004198	prx-13	prx-13 is orthologous to the human gene PEX13 (OMIM:601789), which when mutated leads to Zellweger syndrome or neonatal adrenoleukodystrophy.	F29G6.3	WBGene00009259	F29G6.3	N/A	cDNA	N/A					4
wS26	F32A5.6	1	WBGene00004198	prx-13	prx-13 is orthologous to the human gene PEX13 (OMIM:601789), which when mutated leads to Zellweger syndrome or neonatal adrenoleukodystrophy.	F54D10.7	WBGene00018808	F54D10.7	N/A	ORFeome	N/A					3
wS26	F32A5.6	1	WBGene00004198	prx-13	prx-13 is orthologous to the human gene PEX13 (OMIM:601789), which when mutated leads to Zellweger syndrome or neonatal adrenoleukodystrophy.	F59E12.9	WBGene00019124	F59E12.9	N/A	cDNA	N/A					15
wS26	F32A5.6	1	WBGene00004198	prx-13	prx-13 is orthologous to the human gene PEX13 (OMIM:601789), which when mutated leads to Zellweger syndrome or neonatal adrenoleukodystrophy.	T17H7.4	WBGene00001573	gei-16	gei-16 can encode a protein with similarity to the B20 antigen of the parasitic nematode Onchocerca volvulus; GEI-16 is required for ventral enclosure and elongation during embryonic development, larval development, and normal rates of postembryonic growth; GEI-16 interacts with GEX-3, a homolog of mammalian protein ligands of the small GTPase Rac1 that is also essential for embryonic morphogenes…	ORFeome	N/A					4
wS26	F32A5.6	1	WBGene00004198	prx-13	prx-13 is orthologous to the human gene PEX13 (OMIM:601789), which when mutated leads to Zellweger syndrome or neonatal adrenoleukodystrophy.	B0513.1	WBGene00001562	lin-66	lin-66 encodes an unfamiliar protein, with visible homologs only in nematodes, that was identified in screens for molecules that interact with GEX-3, a homolog of mammalian protein ligands of the small GTPase Rac1, that is essential for ventral enclosure during embryonic development; LIN-66 is expressed in body wall and vulval muscles, and is also detected in the intestine, neurons, and probably …	ORFeome	N/A					24
wS26	F32A5.6	1	WBGene00004198	prx-13	prx-13 is orthologous to the human gene PEX13 (OMIM:601789), which when mutated leads to Zellweger syndrome or neonatal adrenoleukodystrophy.	T22A3.3	WBGene00003083	lst-1	lst-1 encodes an unfamiliar protein with no known homologs outside of nematodes; in two-hybrid assays, LST-1 does not interact with control baits, but does interact with GPA-6, LAG-1, MPK-1 and K06A1.4, suggesting broad or unspecific interaction activity; however, T22A3.3 solely binds the normal form of GPA-6, without binding its constitutively active mutant form; LST-1 is expressed in head neuro…	cDNA	N/A					52
wS26	F32A5.6	1	WBGene00004198	prx-13	prx-13 is orthologous to the human gene PEX13 (OMIM:601789), which when mutated leads to Zellweger syndrome or neonatal adrenoleukodystrophy.	C06C3.1	WBGene00003196	mel-11	mel-11 encodes the C. elegans ortholog of the vertebrate smooth muscle myosin-associated phosphatase regulatory subunit (PP-1M); during development, mel-11 activity negatively regulates embryonic morphogenesis, and genetic analysis suggests that mel-11 acts with let-502, and in parallel to fem-2, in one of two redundant pathways that ensures proper embryonic elongation; prior to elongation, MEL-1…	cDNA	N/A					3
wS26	F32A5.6	1	WBGene00004198	prx-13	prx-13 is orthologous to the human gene PEX13 (OMIM:601789), which when mutated leads to Zellweger syndrome or neonatal adrenoleukodystrophy.	T05C12.6	WBGene00003241	mig-5	mig-5 encodes one of three C. elegans Dishevelled homologs; as part of both canonical and non-canonical Wnt signaling pathways, mig-5 activity is required maternally and embryonically for cell migration, cell fate specification, and proper spindle orientation in the early embryo; cells affected by mig-5 mutations include the distal tip cells (DTCs), the QL neuroblast descendants (QL.d), the vulva…	ORFeome	N/A					2
wS26	F32A5.6	1	WBGene00004198	prx-13	prx-13 is orthologous to the human gene PEX13 (OMIM:601789), which when mutated leads to Zellweger syndrome or neonatal adrenoleukodystrophy.	Y57A10A.18	WBGene00004167	pqn-87	The protein product of this gene is predicted to contain a glutamine/asparagine (Q/N)-rich ('prion') domain, by the algorithm of Michelitsch and Weissman (as of the WS77 release of WormBase, i.e., in wormpep77).	cDNA	N/A					10
wS26	F32A5.6	1	WBGene00004198	prx-13	prx-13 is orthologous to the human gene PEX13 (OMIM:601789), which when mutated leads to Zellweger syndrome or neonatal adrenoleukodystrophy.	C34C6.6	WBGene00004194	prx-5	prx-5 encodes an ortholog of the human receptor for type I peroxisomal targeting signal protein, PXR1 (or PEX5; OMIM:600414), which when mutated leads to neonatal adrenoleukodystrophy or Zellweger syndrome; PXR1 protein is a component of the peroxisomal import machinery known to exist in organisms like yeast, plants and mammals.	cDNA	N/A					3
wS26	F32A5.6	1	WBGene00004198	prx-13	prx-13 is orthologous to the human gene PEX13 (OMIM:601789), which when mutated leads to Zellweger syndrome or neonatal adrenoleukodystrophy.	F25B5.7	WBGene00017778	psf-1	F25B5.7 encodes an ortholog of Drosophila NONA and of human NONO (OMIM:300084) and SFPQ (OMIM: 605199); fly NONA and human NONO are putative DNA- or RNA-binding proteins required for normal rhythmic behaviors; fly NONA is also required for embryonic development and visual behavior, and forms a complex with the mRNA export factor NXF1.	cDNA	N/A					2
wS26	F32A5.6	1	WBGene00004198	prx-13	prx-13 is orthologous to the human gene PEX13 (OMIM:601789), which when mutated leads to Zellweger syndrome or neonatal adrenoleukodystrophy.	R02F2.5	WBGene00019834	R02F2.5	N/A	ORFeome	N/A					4
wS26	F32A5.6	1	WBGene00004198	prx-13	prx-13 is orthologous to the human gene PEX13 (OMIM:601789), which when mutated leads to Zellweger syndrome or neonatal adrenoleukodystrophy.	R05F9.1	WBGene00019888	R05F9.1	N/A	Both	N/A					9
wS26	F32A5.6	1	WBGene00004198	prx-13	prx-13 is orthologous to the human gene PEX13 (OMIM:601789), which when mutated leads to Zellweger syndrome or neonatal adrenoleukodystrophy.	C08B11.5	WBGene00004723	sap-49	sap-49 encodes the C. elegans ortholog of mammalian SAP49, a component of the SF3b splicing factor, a U2 snRNP-associated protein complex; loss of sap-49 activity via RNAi results in embryonic lethality, a protruding vulva, reduced levels of gene expression (as assessed by a gfp reporter), and early onset of foci formation in strains expressing polyglutamine-YFP; SAP-49 exhibits sequence-specific…	cDNA	N/A					5
wS26	F32A5.6	1	WBGene00004198	prx-13	prx-13 is orthologous to the human gene PEX13 (OMIM:601789), which when mutated leads to Zellweger syndrome or neonatal adrenoleukodystrophy.	F35B12.5	WBGene00009385	sas-5	sas-5 encodes a coiled-coil protein whose activity is required, paternally, maternally, and in a dose-dependent manner, for daughter centriole formation; SAS-5 localizes to both the cytoplasm and to centrioles, and photobleaching experiments reveal rapid SAS-5 cycling between these two cellular components throughout the cell cycle; SAS-5 localization to centrioles depends upon the ZYG-1 kinase an…	cDNA	N/A					4
wS26	F32A5.6	1	WBGene00004198	prx-13	prx-13 is orthologous to the human gene PEX13 (OMIM:601789), which when mutated leads to Zellweger syndrome or neonatal adrenoleukodystrophy.	T21B6.3	WBGene00011880	T21B6.3	The protein product of this gene is predicted to contain a glutamine/asparagine (Q/N)-rich ('prion') domain, by the algorithm of Michelitsch and Weissman (as of the WS77 release of WormBase, i.e., in wormpep77).	cDNA	N/A					3
wS26	F32A5.6	1	WBGene00004198	prx-13	prx-13 is orthologous to the human gene PEX13 (OMIM:601789), which when mutated leads to Zellweger syndrome or neonatal adrenoleukodystrophy.	Y45F10D.13	WBGene00012891	tag-208	N/A	cDNA	N/A					2
wS26	F32A5.6	1	WBGene00004198	prx-13	prx-13 is orthologous to the human gene PEX13 (OMIM:601789), which when mutated leads to Zellweger syndrome or neonatal adrenoleukodystrophy.	Y110A2AR.2	WBGene00006710	ubc-15	ubc-15 encodes an E2 ubiquitin-conjugating enzyme predicted to mediate the covalent attachment of an activated ubiquityl moiety to a substrate protein; as loss of UBC-15 activity via RNA-mediated interference (RNAi) does not result in any abnormalities, the precise role of UBC-15 in C. elegans development and/or behavior is not yet known; by sequence similarity, however, UBC-15 is predicted to fu…	cDNA	N/A					2
wS26	F32A5.6	1	WBGene00004198	prx-13	prx-13 is orthologous to the human gene PEX13 (OMIM:601789), which when mutated leads to Zellweger syndrome or neonatal adrenoleukodystrophy.	R06C1.3	WBGene00006958	wve-1	wve-1 encodes a homolog of the mammalian WAVE protein; based on homology WVE-1 might be involved in actin cytoskeletal dynamics; wve-1 is required for early cell migrations in the epidermis during embryonic morphogenesis and may require gex-2 and gex-3 for its function.	ORFeome	N/A					8
wS26	F32A5.6	1	WBGene00004198	prx-13	prx-13 is orthologous to the human gene PEX13 (OMIM:601789), which when mutated leads to Zellweger syndrome or neonatal adrenoleukodystrophy.	Y110A2AM.1	WBGene00022449	Y110A2AM.1	N/A	cDNA	N/A					6
wS26	F32A5.6	1	WBGene00004198	prx-13	prx-13 is orthologous to the human gene PEX13 (OMIM:601789), which when mutated leads to Zellweger syndrome or neonatal adrenoleukodystrophy.	Y43H11AL.1	WBGene00021545	Y43H11AL.1	N/A	cDNA	N/A					5
wS26	F32A5.6	1	WBGene00004198	prx-13	prx-13 is orthologous to the human gene PEX13 (OMIM:601789), which when mutated leads to Zellweger syndrome or neonatal adrenoleukodystrophy.	Y79H2A.3	WBGene00013580	Y79H2A.3	The protein product of this gene is predicted to contain a glutamine/asparagine (Q/N)-rich ('prion') domain, by the algorithm of Michelitsch and Weissman (as of the WS77 release of WormBase, i.e., in wormpep77).	cDNA	N/A					2
wS26	F32A5.6	1	WBGene00004198	prx-13	prx-13 is orthologous to the human gene PEX13 (OMIM:601789), which when mutated leads to Zellweger syndrome or neonatal adrenoleukodystrophy.	F54F2.5	WBGene00018833	ztf-1	ztf-1 encodes a zinc-finger transcription factor; although a ztf-1 deletion mutation, tm2652, is homozygous viable, loss of ztf-1 activity via RNAi can partially suppress the embryonic lethality seen in par-2(it5ts) animals; expression of a ZTF-1::GFP fusion is restricted to a few head neurons in adults, while GFP is more broadly expressed, including in pharyngeal neurons and in the intestine, th…	ORFeome	N/A					2
wS81	F47A4.3	1	WBGene00009800	rrc-1	N/A	T27E9.1	WBGene00006439	ant-1.1	N/A	cDNA	N/A					11
wS81	F47A4.3	1	WBGene00009800	rrc-1	N/A	H22K11.1	WBGene00000216	asp-3	asp-3 encodes an aspartyl protease homolog that is required, in parallel with ASP-4 but downstream of CLP-1 and TRA-3, for degenerative (necrotic-like) cell death in neurons induced by mutations such as mec-4(d), deg-3(d), or gsa-1(gf).	cDNA	N/A					3
wS81	F47A4.3	1	WBGene00009800	rrc-1	N/A	Y105E8B.4	WBGene00013689	bath-40	N/A	cDNA	N/A					2
wS81	F47A4.3	1	WBGene00009800	rrc-1	N/A	C44B12.5	WBGene00016638	C44B12.5	N/A	cDNA	N/A					7
wS81	F47A4.3	1	WBGene00009800	rrc-1	N/A	W04E12.8	WBGene00012253	clec-50	N/A	cDNA	N/A					2
wS81	F47A4.3	1	WBGene00009800	rrc-1	N/A	F44C4.3	WBGene00000784	cpr-4	cpr-4 encodes a cathepsin B-like cysteine protease expressed at all life stages.	cDNA	N/A					3
wS81	F47A4.3	1	WBGene00009800	rrc-1	N/A	F01F1.12	WBGene00017166	F01F1.12	The F01F1.12 gene encodes a homolog of the human gene ADHUB, which when mutated leads to fructosemia (OMIM:229600).	cDNA	N/A					4
wS81	F47A4.3	1	WBGene00009800	rrc-1	N/A	F13D12.6	WBGene00008741	F13D12.6	F13D12.6 is orthologous to the human gene SIMILAR TO PROTECTIVE PROTEIN FOR BETA-GALACTOSIDASE (GALACTOSIALIDOSIS) (PPGB; OMIM:256540), which when mutated leads to disease.	cDNA	N/A					2
wS81	F47A4.3	1	WBGene00009800	rrc-1	N/A	F17C11.9	WBGene00008920	F17C11.9	N/A	cDNA	N/A					5
wS81	F47A4.3	1	WBGene00009800	rrc-1	N/A	F20H11.5	WBGene00017648	F20H11.5	F20H11.5 encodes a putative secreted D-aspartate oxidase (DASPO), paralogous to C47A10.5 and F18E3.7; recombinant F20H11.5 protein is insoluble when expressed in E. coli, and thus has not yet been tested in vitro for activity; F20H11.5 is expressed in a head mesodermal cell, hypodermis, other head cells, and vulva.	cDNA	N/A					4
wS81	F47A4.3	1	WBGene00009800	rrc-1	N/A	F23A7.4	WBGene00009069	F23A7.4	N/A	cDNA	N/A					8
wS81	F47A4.3	1	WBGene00009800	rrc-1	N/A	F23A7.8	WBGene00044638	F23A7.8	N/A	cDNA	N/A					5
wS81	F47A4.3	1	WBGene00009800	rrc-1	N/A	F35E12.6	WBGene00009430	F35E12.6	N/A	cDNA	N/A					2
wS81	F47A4.3	1	WBGene00009800	rrc-1	N/A	F38E9.5	WBGene00018187	F38E9.5	N/A	cDNA	N/A					2
wS81	F47A4.3	1	WBGene00009800	rrc-1	N/A	F42G2.5	WBGene00018354	F42G2.5	N/A	ORFeome	N/A					25	Yes
wS81	F47A4.3	1	WBGene00009800	rrc-1	N/A	F46H5.3	WBGene00018519	F46H5.3	N/A	cDNA	N/A					3
wS81	F47A4.3	1	WBGene00009800	rrc-1	N/A	F53F4.11	WBGene00009993	F53F4.11	N/A	cDNA	N/A					2
wS81	F47A4.3	1	WBGene00009800	rrc-1	N/A	F55G11.2	WBGene00010123	F55G11.2	N/A	cDNA	N/A					2
wS81	F47A4.3	1	WBGene00009800	rrc-1	N/A	F57F5.1	WBGene00010204	F57F5.1	N/A	cDNA	N/A					2
wS81	F47A4.3	1	WBGene00009800	rrc-1	N/A	H40L08.1	WBGene00010433	H40L08.1	N/A	cDNA	N/A					2
wS81	F47A4.3	1	WBGene00009800	rrc-1	N/A	MTCE.3	WBGene00010957	MTCE.3	N/A	cDNA	N/A					2
wS81	F47A4.3	1	WBGene00009800	rrc-1	N/A	F11C7.5	WBGene00003891	osm-11	osm-11 encodes a protein required for normal osmosensation, osmotic resistance, and defecation rhythm, and for fully normal growth rate; OSM-11 has no clear orthologs outside of nematodes, but is paralogous to DOS-1, OSM-7, and K02F3.7, has a predicted signal sequence with 12 conserved cysteine residues, and may be secreted; osm-11 mutants have abnormally high levels of internal glycerol, defecti…	cDNA	N/A					3
wS81	F47A4.3	1	WBGene00009800	rrc-1	N/A	K08F8.4	WBGene00000240	pah-1	pah-1 encodes a biochemically active phenylalanine-4-hydroxylase orthologous to human PAH (OMIM:261600, mutated in phenylketonuria); recombinant PAH-1 has hydroxylase activity on phenylalanine and tryptophan substrates in vitro; pah-1 is expressed in seam cells, tail hypodermal cells, and ventral hypodermis, with stronger posterior than anterior expression; PAH-1 might help provide tyrosine for c…	cDNA	N/A					2
wS81	F47A4.3	1	WBGene00009800	rrc-1	N/A	T04D3.1	WBGene00011431	T04D3.1	N/A	ORFeome	N/A					28
wS81	F47A4.3	1	WBGene00009800	rrc-1	N/A	T05H4.6	WBGene00020269	T05H4.6	N/A	cDNA	N/A					2
wS81	F47A4.3	1	WBGene00009800	rrc-1	N/A	T16G1.6	WBGene00011800	T16G1.6	N/A	cDNA	N/A					2
wS81	F47A4.3	1	WBGene00009800	rrc-1	N/A	F25B5.4	WBGene00006727	ubq-1	N/A	cDNA	N/A					2
wS81	F47A4.3	1	WBGene00009800	rrc-1	N/A	VF13D12L.3	WBGene00012149	VF13D12L.3	VF13D12L.3 is orthologous to the human gene ARGININOSUCCINATE SYNTHETASE (ASS; OMIM:603470), which when mutated leads to classic citrullinemia.	cDNA	N/A					2
wS81	F47A4.3	1	WBGene00009800	rrc-1	N/A	C42D8.2	WBGene00006926	vit-2	The vit-2 gene encodes the vitellogenin homolog YP170.	cDNA	N/A					3
wS81	F47A4.3	1	WBGene00009800	rrc-1	N/A	K07H8.6	WBGene00006930	vit-6	vit-6 encodes a 180 kd vitellogenin precursor protein that is cleaved into two smaller yolk proteins, YP115 and YP88.	cDNA	N/A					6
wS81	F47A4.3	1	WBGene00009800	rrc-1	N/A	Y39E4B.8	WBGene00006985	zig-8	zig-8 encodes a predicted secreted protein that is a member of the immunoglobulin superfamily of proteins; a zig-8::gfp reporter fusion is expressed in the PVT neuron and in pharyngeal muscle.	cDNA	N/A					3
Hub09	C08B11.5	ORF	WBGene00004723	sap-49	sap-49 encodes the C. elegans ortholog of mammalian SAP49, a component of the SF3b splicing factor, a U2 snRNP-associated protein complex; loss of sap-49 activity via RNAi results in embryonic lethality, a protruding vulva, reduced levels of gene expression (as assessed by a gfp reporter), and early onset of foci formation in strains expressing polyglutamine-YFP; SAP-49 exhibits sequence-specific…	Y46G5A.10	WBGene00012901	Y46G5A.10	N/A	ORFeome	N/A					4
wS30	F45E1.7	1	WBGene00018467	sdpn-1	sdpn-1 encodes the C. elegans syndapin ortholog; an SDPN-1::GFP fusion protein is highly expressed in the intestine, where it localizes to basolateral recycling endosomes; SDPN-1 localization to basolateral recycling endosomes is dependent upon ALX-1, one of two C. elegans Bro1 domain-containing proteins, and RME-1.	B0507.3	WBGene00015220	B0507.3	N/A	ORFeome	N/A	211.916	2800	PIKKSPAPTPSLDAS	176	8
wS30	F45E1.7	1	WBGene00018467	sdpn-1	sdpn-1 encodes the C. elegans syndapin ortholog; an SDPN-1::GFP fusion protein is highly expressed in the intestine, where it localizes to basolateral recycling endosomes; SDPN-1 localization to basolateral recycling endosomes is dependent upon ALX-1, one of two C. elegans Bro1 domain-containing proteins, and RME-1.	C49H3.6	WBGene00016792	C49H3.6	N/A	ORFeome	N/A	319.742	2301	EKSRLPRAPPPAVTT	374	4
wS30	F45E1.7	1	WBGene00018467	sdpn-1	sdpn-1 encodes the C. elegans syndapin ortholog; an SDPN-1::GFP fusion protein is highly expressed in the intestine, where it localizes to basolateral recycling endosomes; SDPN-1 localization to basolateral recycling endosomes is dependent upon ALX-1, one of two C. elegans Bro1 domain-containing proteins, and RME-1.	C02C6.1	WBGene00001130	dyn-1	dyn-1 encodes the C. elegans ortholog of the dynamin GTPase; dyn-1 activity is required for endocytosis, synaptic vesicle recycling, cytokinesis, and the CED-1 pathway that regulates engulfment and degradation of apoptotic cells; mutations in dyn-1 affect locomotion, egg-laying, defecation, and embryonic development, indicating that dyn-1's endocytic function is required for a number of diverse p…	ORFeome	N/A	6441.62	557	PRGGPGAPPPPGMRP	783	10
wS30	F45E1.7	1	WBGene00018467	sdpn-1	sdpn-1 encodes the C. elegans syndapin ortholog; an SDPN-1::GFP fusion protein is highly expressed in the intestine, where it localizes to basolateral recycling endosomes; SDPN-1 localization to basolateral recycling endosomes is dependent upon ALX-1, one of two C. elegans Bro1 domain-containing proteins, and RME-1.	F28B12.2	WBGene00001208	egl-44	The egl-44 gene encodes a putative transcription regulatory protein of 471 amino acids similar to vertebrate transcription enhancer factor (TEF) proteins.	ORFeome	N/A	1.5453	14627	AFQEALAIYPPCGRR	102	2
wS30	F45E1.7	1	WBGene00018467	sdpn-1	sdpn-1 encodes the C. elegans syndapin ortholog; an SDPN-1::GFP fusion protein is highly expressed in the intestine, where it localizes to basolateral recycling endosomes; SDPN-1 localization to basolateral recycling endosomes is dependent upon ALX-1, one of two C. elegans Bro1 domain-containing proteins, and RME-1.	F09F7.5	WBGene00017302	F09F7.5	F09F7.5 encodes, by alternative splicing, three isoforms of an unfamiliar protein required for in conjunction with LIN-35 for normally large brood size, in conjunction with CLK-2 for normally rapid growth, and for normally short lifespan; F09F7.5 binds equally well to Cdc42 and Rac GTPases in vitro, probably through its N-terminal P21-Rho-binding domain; F09F7.5 has no obvious orthologs outside o…	Both	N/A	22917.2	201	KNYKAPAPPTPPPQN	123	124
wS30	F45E1.7	1	WBGene00018467	sdpn-1	sdpn-1 encodes the C. elegans syndapin ortholog; an SDPN-1::GFP fusion protein is highly expressed in the intestine, where it localizes to basolateral recycling endosomes; SDPN-1 localization to basolateral recycling endosomes is dependent upon ALX-1, one of two C. elegans Bro1 domain-containing proteins, and RME-1.	F53A3.6	WBGene00018722	F53A3.6	N/A	cDNA	N/A	41.2982	5688	AAAKRPASETPPNGL	52	4
wS30	F45E1.7	1	WBGene00018467	sdpn-1	sdpn-1 encodes the C. elegans syndapin ortholog; an SDPN-1::GFP fusion protein is highly expressed in the intestine, where it localizes to basolateral recycling endosomes; SDPN-1 localization to basolateral recycling endosomes is dependent upon ALX-1, one of two C. elegans Bro1 domain-containing proteins, and RME-1.	F56H11.1	WBGene00001403	fbl-1	fbl-1 encodes, through alternative splicing, at least three proteins orthologous to the vertebrate basement membrane protein fibulin; fbl-1 activity is essential for gonad and body morphology, as well as for reproduction; fbl-1 interacts genetically with gon-1 and mig-17, which encode ADAMTS metalloproteases essential for gonad development; the FBL-1C isoform is expressed in anterior and posterio…	cDNA	N/A	37.3104	5970	ECTTGIAACEQKCVN	477	2
wS30	F45E1.7	1	WBGene00018467	sdpn-1	sdpn-1 encodes the C. elegans syndapin ortholog; an SDPN-1::GFP fusion protein is highly expressed in the intestine, where it localizes to basolateral recycling endosomes; SDPN-1 localization to basolateral recycling endosomes is dependent upon ALX-1, one of two C. elegans Bro1 domain-containing proteins, and RME-1.	F32D1.1	WBGene00017981	figl-1	F32D1.1 encodes an homolog of human SPASTIN (OMIM:604277, mutated in spastic paraplegia), FIDGETIN (OMIM:605295, mutated in fidget mice), and FIDGETIN-LIKE-1, and of Drosophila SPASTIN; recombinant F32D1.1 protein has N-ethylmaleimide-sensitive ATPase activity in vitro, which is strongly dependent on the C368 residue immediately C-terminal to its Walker A motif; F32D1.1 is required for persistenc…	Both	N/A	2298.18	826	IPPARRAPDIPKRCS	247	39
wS30	F45E1.7	1	WBGene00018467	sdpn-1	sdpn-1 encodes the C. elegans syndapin ortholog; an SDPN-1::GFP fusion protein is highly expressed in the intestine, where it localizes to basolateral recycling endosomes; SDPN-1 localization to basolateral recycling endosomes is dependent upon ALX-1, one of two C. elegans Bro1 domain-containing proteins, and RME-1.	C26E6.2	WBGene00016138	flh-2	N/A	ORFeome	N/A	25.3175	6909	TNTDGVTAVPPIFPL	8	6
wS30	F45E1.7	1	WBGene00018467	sdpn-1	sdpn-1 encodes the C. elegans syndapin ortholog; an SDPN-1::GFP fusion protein is highly expressed in the intestine, where it localizes to basolateral recycling endosomes; SDPN-1 localization to basolateral recycling endosomes is dependent upon ALX-1, one of two C. elegans Bro1 domain-containing proteins, and RME-1.	K04G2.6	WBGene00010565	K04G2.6	N/A	cDNA	N/A	136.322	3363	YTAKLVEPIIPCFHD	89	2
wS30	F45E1.7	1	WBGene00018467	sdpn-1	sdpn-1 encodes the C. elegans syndapin ortholog; an SDPN-1::GFP fusion protein is highly expressed in the intestine, where it localizes to basolateral recycling endosomes; SDPN-1 localization to basolateral recycling endosomes is dependent upon ALX-1, one of two C. elegans Bro1 domain-containing proteins, and RME-1.	Y71G12B.9	WBGene00022149	lin-65	lin-65 is a encodes, by alternative splicing, two isoforms of a large (~600-residue), acid-rich, but unfamiliar protein that acts with the B class of synMuv genes (such as lin-35/Rb) to repress vulval induction, and that is required for fertility; LIN-65 isoforms share a ~400-residue N-terminal domain of low-complexity sequence which is probably nonglobular; in the longer LIN-65 isoform, there fo…	ORFeome	N/A	1524.84	1031	QLATQRRAPPLASTG	513	2
wS30	F45E1.7	1	WBGene00018467	sdpn-1	sdpn-1 encodes the C. elegans syndapin ortholog; an SDPN-1::GFP fusion protein is highly expressed in the intestine, where it localizes to basolateral recycling endosomes; SDPN-1 localization to basolateral recycling endosomes is dependent upon ALX-1, one of two C. elegans Bro1 domain-containing proteins, and RME-1.	T22A3.3	WBGene00003083	lst-1	lst-1 encodes an unfamiliar protein with no known homologs outside of nematodes; in two-hybrid assays, LST-1 does not interact with control baits, but does interact with GPA-6, LAG-1, MPK-1 and K06A1.4, suggesting broad or unspecific interaction activity; however, T22A3.3 solely binds the normal form of GPA-6, without binding its constitutively active mutant form; LST-1 is expressed in head neuro…	cDNA	N/A	999.755	1316	NSRKTSGPPPLMRTP	182	6
wS30	F45E1.7	1	WBGene00018467	sdpn-1	sdpn-1 encodes the C. elegans syndapin ortholog; an SDPN-1::GFP fusion protein is highly expressed in the intestine, where it localizes to basolateral recycling endosomes; SDPN-1 localization to basolateral recycling endosomes is dependent upon ALX-1, one of two C. elegans Bro1 domain-containing proteins, and RME-1.	Y62F5A.1	WBGene00007013	mdt-8	N/A	ORFeome	N/A	15502.1	281	RSQRTMAPAPPSSAP	210	2
wS30	F45E1.7	1	WBGene00018467	sdpn-1	sdpn-1 encodes the C. elegans syndapin ortholog; an SDPN-1::GFP fusion protein is highly expressed in the intestine, where it localizes to basolateral recycling endosomes; SDPN-1 localization to basolateral recycling endosomes is dependent upon ALX-1, one of two C. elegans Bro1 domain-containing proteins, and RME-1.	F53A3.4	WBGene00004128	pqn-41	The protein product of this gene is predicted to contain a glutamine/asparagine (Q/N)-rich ('prion') domain, by the algorithm of Michelitsch and Weissman (as of the WS77 release of WormBase, i.e., in wormpep77).	cDNA	N/A	6441.62	557	DVTSAHAPPPPASSA	87	12
wS30	F45E1.7	1	WBGene00018467	sdpn-1	sdpn-1 encodes the C. elegans syndapin ortholog; an SDPN-1::GFP fusion protein is highly expressed in the intestine, where it localizes to basolateral recycling endosomes; SDPN-1 localization to basolateral recycling endosomes is dependent upon ALX-1, one of two C. elegans Bro1 domain-containing proteins, and RME-1.	F25B5.7	WBGene00017778	psf-1	F25B5.7 encodes an ortholog of Drosophila NONA and of human NONO (OMIM:300084) and SFPQ (OMIM: 605199); fly NONA and human NONO are putative DNA- or RNA-binding proteins required for normal rhythmic behaviors; fly NONA is also required for embryonic development and visual behavior, and forms a complex with the mRNA export factor NXF1.	cDNA	N/A	61.6721	4669	PGHGGMGGPPPGQGG	473	4
wS30	F45E1.7	1	WBGene00018467	sdpn-1	sdpn-1 encodes the C. elegans syndapin ortholog; an SDPN-1::GFP fusion protein is highly expressed in the intestine, where it localizes to basolateral recycling endosomes; SDPN-1 localization to basolateral recycling endosomes is dependent upon ALX-1, one of two C. elegans Bro1 domain-containing proteins, and RME-1.	T14G10.2	WBGene00004254	pxf-1	N/A	ORFeome	N/A	11889500	2	TAAKGPAPLPPRGLP	188	1
wS30	F45E1.7	1	WBGene00018467	sdpn-1	sdpn-1 encodes the C. elegans syndapin ortholog; an SDPN-1::GFP fusion protein is highly expressed in the intestine, where it localizes to basolateral recycling endosomes; SDPN-1 localization to basolateral recycling endosomes is dependent upon ALX-1, one of two C. elegans Bro1 domain-containing proteins, and RME-1.	R02F2.5	WBGene00019834	R02F2.5	N/A	ORFeome	N/A	135.5	3384	VAPVVMAPPPVIMSP	168	6
wS30	F45E1.7	1	WBGene00018467	sdpn-1	sdpn-1 encodes the C. elegans syndapin ortholog; an SDPN-1::GFP fusion protein is highly expressed in the intestine, where it localizes to basolateral recycling endosomes; SDPN-1 localization to basolateral recycling endosomes is dependent upon ALX-1, one of two C. elegans Bro1 domain-containing proteins, and RME-1.	T20F10.1	WBGene00007047	wts-1	N/A	cDNA	N/A	6112580	5	NHNKNMAPPPPPPAK	261	3
wS30	F45E1.7	1	WBGene00018467	sdpn-1	sdpn-1 encodes the C. elegans syndapin ortholog; an SDPN-1::GFP fusion protein is highly expressed in the intestine, where it localizes to basolateral recycling endosomes; SDPN-1 localization to basolateral recycling endosomes is dependent upon ALX-1, one of two C. elegans Bro1 domain-containing proteins, and RME-1.	Y105C5B.19	WBGene00013658	Y105C5B.19	N/A	ORFeome	N/A	211.916	2800	RASKRPAPYPLLCEQ	4	32
wS30	F45E1.7	1	WBGene00018467	sdpn-1	sdpn-1 encodes the C. elegans syndapin ortholog; an SDPN-1::GFP fusion protein is highly expressed in the intestine, where it localizes to basolateral recycling endosomes; SDPN-1 localization to basolateral recycling endosomes is dependent upon ALX-1, one of two C. elegans Bro1 domain-containing proteins, and RME-1.	Y110A2AM.1	WBGene00022449	Y110A2AM.1	N/A	cDNA	N/A	2009.29	930	QARQAAAAPPPQLVP	42	1
wS30	F45E1.7	1	WBGene00018467	sdpn-1	sdpn-1 encodes the C. elegans syndapin ortholog; an SDPN-1::GFP fusion protein is highly expressed in the intestine, where it localizes to basolateral recycling endosomes; SDPN-1 localization to basolateral recycling endosomes is dependent upon ALX-1, one of two C. elegans Bro1 domain-containing proteins, and RME-1.	Y39G10AR.17	WBGene00021473	Y39G10AR.17	N/A	cDNA	N/A	118533	80	SPTKQVLPPPPPEEL	20	1
wS30	F45E1.7	1	WBGene00018467	sdpn-1	sdpn-1 encodes the C. elegans syndapin ortholog; an SDPN-1::GFP fusion protein is highly expressed in the intestine, where it localizes to basolateral recycling endosomes; SDPN-1 localization to basolateral recycling endosomes is dependent upon ALX-1, one of two C. elegans Bro1 domain-containing proteins, and RME-1.	Y51F10.2	WBGene00021763	Y51F10.2	N/A	cDNA	N/A	3176.53	703	PRSSTPAPAPPFDNS	282	2
wS30	F45E1.7	1	WBGene00018467	sdpn-1	sdpn-1 encodes the C. elegans syndapin ortholog; an SDPN-1::GFP fusion protein is highly expressed in the intestine, where it localizes to basolateral recycling endosomes; SDPN-1 localization to basolateral recycling endosomes is dependent upon ALX-1, one of two C. elegans Bro1 domain-containing proteins, and RME-1.	T09A5.12	WBGene00011639	ztf-17	N/A	ORFeome	N/A	3646.86	658	PNKKYVRPPRPSIKC	404	1
wS30	F45E1.7	1	WBGene00018467	sdpn-1	sdpn-1 encodes the C. elegans syndapin ortholog; an SDPN-1::GFP fusion protein is highly expressed in the intestine, where it localizes to basolateral recycling endosomes; SDPN-1 localization to basolateral recycling endosomes is dependent upon ALX-1, one of two C. elegans Bro1 domain-containing proteins, and RME-1.	ZC395.8	WBGene00022598	ztf-8	N/A	ORFeome	N/A	396.212	2085	DVNKTRRAPQYNANR	424	3
wS13	C14F5.5	1	WBGene00004774	sem-5	sem-5 encodes a Src homology (SH) domain 2 and 3-containing protein, orthologous to human GRB2 (OMIM:108355), that functions in multiple signaling pathways during development; these pathways include those regulating sex myoblast migration, muscle membrane extension, vulval induction, fluid balance, viability, and formation of the male tail; SEM-5 acts downstream of the LET-23 epidermal growth fac…	B0286.3	WBGene00015116	B0286.3	N/A	ORFeome	N/A					2
wS13	C14F5.5	1	WBGene00004774	sem-5	sem-5 encodes a Src homology (SH) domain 2 and 3-containing protein, orthologous to human GRB2 (OMIM:108355), that functions in multiple signaling pathways during development; these pathways include those regulating sex myoblast migration, muscle membrane extension, vulval induction, fluid balance, viability, and formation of the male tail; SEM-5 acts downstream of the LET-23 epidermal growth fac…	C02C6.1	WBGene00001130	dyn-1	dyn-1 encodes the C. elegans ortholog of the dynamin GTPase; dyn-1 activity is required for endocytosis, synaptic vesicle recycling, cytokinesis, and the CED-1 pathway that regulates engulfment and degradation of apoptotic cells; mutations in dyn-1 affect locomotion, egg-laying, defecation, and embryonic development, indicating that dyn-1's endocytic function is required for a number of diverse p…	ORFeome	N/A					3
wS13	C14F5.5	1	WBGene00004774	sem-5	sem-5 encodes a Src homology (SH) domain 2 and 3-containing protein, orthologous to human GRB2 (OMIM:108355), that functions in multiple signaling pathways during development; these pathways include those regulating sex myoblast migration, muscle membrane extension, vulval induction, fluid balance, viability, and formation of the male tail; SEM-5 acts downstream of the LET-23 epidermal growth fac…	F10E9.6	WBGene00003243	mig-10	mig-10 encodes proteins that contain, from N- to C-terminus, an RA-like (Ras association) domain, a PH (pleckstrin homology) domain, and a proline-rich motif, and that are homologous to the vertebrate RIAM, lamellopodin, and GRB7, 10, and 14 cytoplasmic adaptor proteins; during development, mig-10 activity is required for cell migration and axon outgrowth; in regulating axon outgrowth, mig-10 lik…	ORFeome	Manser 1997 (PMID: 9142991)					1
wS13	C14F5.5	1	WBGene00004774	sem-5	sem-5 encodes a Src homology (SH) domain 2 and 3-containing protein, orthologous to human GRB2 (OMIM:108355), that functions in multiple signaling pathways during development; these pathways include those regulating sex myoblast migration, muscle membrane extension, vulval induction, fluid balance, viability, and formation of the male tail; SEM-5 acts downstream of the LET-23 epidermal growth fac…	C40H1.5	WBGene00008040	ttr-5	C40H1.5 encodes a protein containing a predicted signal sequence followed by a transthyretin-like domain; the product of C40H1.5 belongs to a family of apparently nematode-specific proteins whose function is not yet known.	ORFeome	N/A					2
wS14	C14F5.5	2	WBGene00004774	sem-5	sem-5 encodes a Src homology (SH) domain 2 and 3-containing protein, orthologous to human GRB2 (OMIM:108355), that functions in multiple signaling pathways during development; these pathways include those regulating sex myoblast migration, muscle membrane extension, vulval induction, fluid balance, viability, and formation of the male tail; SEM-5 acts downstream of the LET-23 epidermal growth fac…	R10E12.1	WBGene00007010	alx-1	alx-1 encodes one of two C. elegans Bro1 domain-containing proteins; during development, ALX-1 functions in the regulation of protein trafficking via endocytic recycling of clathrin-independent cargo and membrane-protein degradation; ALX-1 physically interacts with RME-1, a component of recycling endosomes that regulates endocytic recycling of receptor proteins, and LIN-12/Notch whose downregulat…	cDNA	N/A	8322.75	486	AQSPANAPPRPPPPR	747	9
wS14	C14F5.5	2	WBGene00004774	sem-5	sem-5 encodes a Src homology (SH) domain 2 and 3-containing protein, orthologous to human GRB2 (OMIM:108355), that functions in multiple signaling pathways during development; these pathways include those regulating sex myoblast migration, muscle membrane extension, vulval induction, fluid balance, viability, and formation of the male tail; SEM-5 acts downstream of the LET-23 epidermal growth fac…	T05G5.6	WBGene00001155	ech-6	N/A	cDNA	N/A	0.129	14723	FSSKAPEMIKIEKVG	26	4
wS14	C14F5.5	2	WBGene00004774	sem-5	sem-5 encodes a Src homology (SH) domain 2 and 3-containing protein, orthologous to human GRB2 (OMIM:108355), that functions in multiple signaling pathways during development; these pathways include those regulating sex myoblast migration, muscle membrane extension, vulval induction, fluid balance, viability, and formation of the male tail; SEM-5 acts downstream of the LET-23 epidermal growth fac…	F54D5.15	WBGene00010057	F54D5.15	N/A	Both	N/A	2799.57	695	MCSLSIAPPLPPKSD	330	11
wS14	C14F5.5	2	WBGene00004774	sem-5	sem-5 encodes a Src homology (SH) domain 2 and 3-containing protein, orthologous to human GRB2 (OMIM:108355), that functions in multiple signaling pathways during development; these pathways include those regulating sex myoblast migration, muscle membrane extension, vulval induction, fluid balance, viability, and formation of the male tail; SEM-5 acts downstream of the LET-23 epidermal growth fac…	ZK270.2	WBGene00001488	frm-1	N/A	cDNA	N/A	440.435	1430	IARVLPMKKTPEKSD	4107	20
wS14	C14F5.5	2	WBGene00004774	sem-5	sem-5 encodes a Src homology (SH) domain 2 and 3-containing protein, orthologous to human GRB2 (OMIM:108355), that functions in multiple signaling pathways during development; these pathways include those regulating sex myoblast migration, muscle membrane extension, vulval induction, fluid balance, viability, and formation of the male tail; SEM-5 acts downstream of the LET-23 epidermal growth fac…	D1037.3	WBGene00001501	ftn-2	ftn-2 encodes one of two C. elegans ferritin heavy chain homologs; loss of ftn-2 activity via deletion mutation results in slightly lower brood sizes and, under iron stress conditions, slightly faster growth from the L4 to adult stage of development, and slightly reduced lifespan; an ftn-2::gfp reporter fusion is expressed in diverse tissues, including the pharynx, intestine, and hypodermis, and …	ORFeome	N/A	0.0697	16070	DDVALPNIAKFFKEQ	40	35
wS14	C14F5.5	2	WBGene00004774	sem-5	sem-5 encodes a Src homology (SH) domain 2 and 3-containing protein, orthologous to human GRB2 (OMIM:108355), that functions in multiple signaling pathways during development; these pathways include those regulating sex myoblast migration, muscle membrane extension, vulval induction, fluid balance, viability, and formation of the male tail; SEM-5 acts downstream of the LET-23 epidermal growth fac…	H19M22.2	WBGene00002915	let-805	N/A	cDNA	N/A	26.5259	3587	GSRPGPSTPHAKRDA	4292	2
wS14	C14F5.5	2	WBGene00004774	sem-5	sem-5 encodes a Src homology (SH) domain 2 and 3-containing protein, orthologous to human GRB2 (OMIM:108355), that functions in multiple signaling pathways during development; these pathways include those regulating sex myoblast migration, muscle membrane extension, vulval induction, fluid balance, viability, and formation of the male tail; SEM-5 acts downstream of the LET-23 epidermal growth fac…	Y106G6H.2	WBGene00003902	pab-1	pab-1 encodes a polyadenylate-binding protein (i.e., poly(A)-binding protein, or PAB); pab-1 is essential for germline proliferation, regulation of adult lifespan, and normal body size; PAB-1 forms a complex with ATX-2, the C. elegans ataxin 2 ortholog, which is also required for germline development; PAB-1 has been successfully used as an epitope-tagged transgenic reagent for tissue-specific iso…	cDNA	N/A	265.539	1663	QQRPAPTGPKAPPQP	536	2
wS14	C14F5.5	2	WBGene00004774	sem-5	sem-5 encodes a Src homology (SH) domain 2 and 3-containing protein, orthologous to human GRB2 (OMIM:108355), that functions in multiple signaling pathways during development; these pathways include those regulating sex myoblast migration, muscle membrane extension, vulval induction, fluid balance, viability, and formation of the male tail; SEM-5 acts downstream of the LET-23 epidermal growth fac…	T28F12.3	WBGene00004947	sos-1	The sos-1 gene, also known as let-341, encodes an ortholog of Son of sevenless, a guanine nucleotide exchange factor that affects viability, sex myoblast migration, vulval induction, and oogenesis; it acts genetically downstream of let-23 and upstream of let-60 with respect to vulval development.	cDNA	N/A	1195940	57	IFVNTPPPPLPPKTY	1474	2
wS14	C14F5.5	2	WBGene00004774	sem-5	sem-5 encodes a Src homology (SH) domain 2 and 3-containing protein, orthologous to human GRB2 (OMIM:108355), that functions in multiple signaling pathways during development; these pathways include those regulating sex myoblast migration, muscle membrane extension, vulval induction, fluid balance, viability, and formation of the male tail; SEM-5 acts downstream of the LET-23 epidermal growth fac…	T06D4.1	WBGene00020290	T06D4.1	N/A	cDNA	N/A	6164.65	537	ASEAPEAPALPPKRS	375	2
wS14	C14F5.5	2	WBGene00004774	sem-5	sem-5 encodes a Src homology (SH) domain 2 and 3-containing protein, orthologous to human GRB2 (OMIM:108355), that functions in multiple signaling pathways during development; these pathways include those regulating sex myoblast migration, muscle membrane extension, vulval induction, fluid balance, viability, and formation of the male tail; SEM-5 acts downstream of the LET-23 epidermal growth fac…	Y47D3A.6	WBGene00006604	tra-1	tra-1 encodes Zn2+-finger-containing proteins that are the sole C. elegans members of the GLI transcription factor family; during development, tra-1 functions cell autonomously as the terminal regulator of the sex determination pathway and positively regulates all aspects of hermaphrodite somatic sexual differentiation; in addition, tra-1 activity is required for proper development of the male so…	cDNA	N/A	13051200	17	ALPPPPPPPAPPRRR	1075	2
wS14	C14F5.5	2	WBGene00004774	sem-5	sem-5 encodes a Src homology (SH) domain 2 and 3-containing protein, orthologous to human GRB2 (OMIM:108355), that functions in multiple signaling pathways during development; these pathways include those regulating sex myoblast migration, muscle membrane extension, vulval induction, fluid balance, viability, and formation of the male tail; SEM-5 acts downstream of the LET-23 epidermal growth fac…	Y59A8B.10	WBGene00013347	Y59A8B.10	N/A	cDNA	N/A	0.0269	17675	TSRGAEIKIVMPNTS	130	58
wS14	C14F5.5	2	WBGene00004774	sem-5	sem-5 encodes a Src homology (SH) domain 2 and 3-containing protein, orthologous to human GRB2 (OMIM:108355), that functions in multiple signaling pathways during development; these pathways include those regulating sex myoblast migration, muscle membrane extension, vulval induction, fluid balance, viability, and formation of the male tail; SEM-5 acts downstream of the LET-23 epidermal growth fac…	Y77E11A.2	WBGene00022307	Y77E11A.2	N/A	cDNA	N/A	23.5974	3731	VTREQLAQYLPEADL	102	31
wS45	R31.1	1	WBGene00004855	sma-1	sma-1 encodes a beta-H spectrin; during embryonic morphogenesis, SMA-1 activity is required for a normal rate of elongation and thus, for a wild-type body length upon hatching; in addition, SMA-1 is required for proper morphogenesis of the pharynx and the excretory cell; sma-1 mRNA transcripts are first detected in hypodermal cells at the beginning of embryonic morphogenesis with later expression…	T11B7.4	WBGene00001132	alp-1	N/A	Both	N/A					28
wS45	R31.1	1	WBGene00004855	sma-1	sma-1 encodes a beta-H spectrin; during embryonic morphogenesis, SMA-1 activity is required for a normal rate of elongation and thus, for a wild-type body length upon hatching; in addition, SMA-1 is required for proper morphogenesis of the pharynx and the excretory cell; sma-1 mRNA transcripts are first detected in hypodermal cells at the beginning of embryonic morphogenesis with later expression…	C09G1.4	WBGene00007486	C09G1.4	N/A	ORFeome	N/A					2
wS45	R31.1	1	WBGene00004855	sma-1	sma-1 encodes a beta-H spectrin; during embryonic morphogenesis, SMA-1 activity is required for a normal rate of elongation and thus, for a wild-type body length upon hatching; in addition, SMA-1 is required for proper morphogenesis of the pharynx and the excretory cell; sma-1 mRNA transcripts are first detected in hypodermal cells at the beginning of embryonic morphogenesis with later expression…	C49H3.6	WBGene00016792	C49H3.6	N/A	ORFeome	N/A					5
wS45	R31.1	1	WBGene00004855	sma-1	sma-1 encodes a beta-H spectrin; during embryonic morphogenesis, SMA-1 activity is required for a normal rate of elongation and thus, for a wild-type body length upon hatching; in addition, SMA-1 is required for proper morphogenesis of the pharynx and the excretory cell; sma-1 mRNA transcripts are first detected in hypodermal cells at the beginning of embryonic morphogenesis with later expression…	F11H8.4	WBGene00000872	cyk-1	The cyk-1 gene encodes a homolog of Drosophila diaphanous and human DIAPH1.	ORFeome	N/A					6
wS45	R31.1	1	WBGene00004855	sma-1	sma-1 encodes a beta-H spectrin; during embryonic morphogenesis, SMA-1 activity is required for a normal rate of elongation and thus, for a wild-type body length upon hatching; in addition, SMA-1 is required for proper morphogenesis of the pharynx and the excretory cell; sma-1 mRNA transcripts are first detected in hypodermal cells at the beginning of embryonic morphogenesis with later expression…	C02C6.1	WBGene00001130	dyn-1	dyn-1 encodes the C. elegans ortholog of the dynamin GTPase; dyn-1 activity is required for endocytosis, synaptic vesicle recycling, cytokinesis, and the CED-1 pathway that regulates engulfment and degradation of apoptotic cells; mutations in dyn-1 affect locomotion, egg-laying, defecation, and embryonic development, indicating that dyn-1's endocytic function is required for a number of diverse p…	ORFeome	Williams 2004 (PMID: 14734656)					1
wS45	R31.1	1	WBGene00004855	sma-1	sma-1 encodes a beta-H spectrin; during embryonic morphogenesis, SMA-1 activity is required for a normal rate of elongation and thus, for a wild-type body length upon hatching; in addition, SMA-1 is required for proper morphogenesis of the pharynx and the excretory cell; sma-1 mRNA transcripts are first detected in hypodermal cells at the beginning of embryonic morphogenesis with later expression…	Y57G11C.24	WBGene00001330	eps-8	eps-8 is predicted to encode five protein isoforms with similarity to mouse epidermal growth factor receptor kinase substrate that affects embryonic viability, growth, locomotion, osmoregulation, and larval viability; interacts with GEX-3 in yeast two-hybrid assays.	cDNA	N/A					35
wS45	R31.1	1	WBGene00004855	sma-1	sma-1 encodes a beta-H spectrin; during embryonic morphogenesis, SMA-1 activity is required for a normal rate of elongation and thus, for a wild-type body length upon hatching; in addition, SMA-1 is required for proper morphogenesis of the pharynx and the excretory cell; sma-1 mRNA transcripts are first detected in hypodermal cells at the beginning of embryonic morphogenesis with later expression…	T17H7.4	WBGene00001573	gei-16	gei-16 can encode a protein with similarity to the B20 antigen of the parasitic nematode Onchocerca volvulus; GEI-16 is required for ventral enclosure and elongation during embryonic development, larval development, and normal rates of postembryonic growth; GEI-16 interacts with GEX-3, a homolog of mammalian protein ligands of the small GTPase Rac1 that is also essential for embryonic morphogenes…	ORFeome	N/A					17
wS45	R31.1	1	WBGene00004855	sma-1	sma-1 encodes a beta-H spectrin; during embryonic morphogenesis, SMA-1 activity is required for a normal rate of elongation and thus, for a wild-type body length upon hatching; in addition, SMA-1 is required for proper morphogenesis of the pharynx and the excretory cell; sma-1 mRNA transcripts are first detected in hypodermal cells at the beginning of embryonic morphogenesis with later expression…	K02C4.5	WBGene00010503	K02C4.5	N/A	cDNA	N/A					2
wS45	R31.1	1	WBGene00004855	sma-1	sma-1 encodes a beta-H spectrin; during embryonic morphogenesis, SMA-1 activity is required for a normal rate of elongation and thus, for a wild-type body length upon hatching; in addition, SMA-1 is required for proper morphogenesis of the pharynx and the excretory cell; sma-1 mRNA transcripts are first detected in hypodermal cells at the beginning of embryonic morphogenesis with later expression…	R02F2.5	WBGene00019834	R02F2.5	N/A	ORFeome	N/A					34
wS45	R31.1	1	WBGene00004855	sma-1	sma-1 encodes a beta-H spectrin; during embryonic morphogenesis, SMA-1 activity is required for a normal rate of elongation and thus, for a wild-type body length upon hatching; in addition, SMA-1 is required for proper morphogenesis of the pharynx and the excretory cell; sma-1 mRNA transcripts are first detected in hypodermal cells at the beginning of embryonic morphogenesis with later expression…	F46F6.1	WBGene00004375	rme-4	N/A	cDNA	N/A					86
wS45	R31.1	1	WBGene00004855	sma-1	sma-1 encodes a beta-H spectrin; during embryonic morphogenesis, SMA-1 activity is required for a normal rate of elongation and thus, for a wild-type body length upon hatching; in addition, SMA-1 is required for proper morphogenesis of the pharynx and the excretory cell; sma-1 mRNA transcripts are first detected in hypodermal cells at the beginning of embryonic morphogenesis with later expression…	C08B11.5	WBGene00004723	sap-49	sap-49 encodes the C. elegans ortholog of mammalian SAP49, a component of the SF3b splicing factor, a U2 snRNP-associated protein complex; loss of sap-49 activity via RNAi results in embryonic lethality, a protruding vulva, reduced levels of gene expression (as assessed by a gfp reporter), and early onset of foci formation in strains expressing polyglutamine-YFP; SAP-49 exhibits sequence-specific…	cDNA	N/A					4
wS45	R31.1	1	WBGene00004855	sma-1	sma-1 encodes a beta-H spectrin; during embryonic morphogenesis, SMA-1 activity is required for a normal rate of elongation and thus, for a wild-type body length upon hatching; in addition, SMA-1 is required for proper morphogenesis of the pharynx and the excretory cell; sma-1 mRNA transcripts are first detected in hypodermal cells at the beginning of embryonic morphogenesis with later expression…	F43B10.2	WBGene00018374	tag-343	N/A	ORFeome	N/A					10
wS45	R31.1	1	WBGene00004855	sma-1	sma-1 encodes a beta-H spectrin; during embryonic morphogenesis, SMA-1 activity is required for a normal rate of elongation and thus, for a wild-type body length upon hatching; in addition, SMA-1 is required for proper morphogenesis of the pharynx and the excretory cell; sma-1 mRNA transcripts are first detected in hypodermal cells at the beginning of embryonic morphogenesis with later expression…	K11E8.1	WBGene00006779	unc-43	unc-43 encodes the C. elegans type II calcium/calmodulin-dependent protein kinase (CaMKII) ortholog; unc-43 activity is required for a number of processes, including locomotion, neuronal cell fate specification and regulation of synaptic density, egg laying, defecation, and meiotic maturation; in regulating some of these processes, unc-43 acts in concert with MAPKKK and G protein signaling pathwa…	cDNA	N/A					4
wS45	R31.1	1	WBGene00004855	sma-1	sma-1 encodes a beta-H spectrin; during embryonic morphogenesis, SMA-1 activity is required for a normal rate of elongation and thus, for a wild-type body length upon hatching; in addition, SMA-1 is required for proper morphogenesis of the pharynx and the excretory cell; sma-1 mRNA transcripts are first detected in hypodermal cells at the beginning of embryonic morphogenesis with later expression…	Y106G6D.7	WBGene00013703	Y106G6D.7	N/A	ORFeome	N/A					2
wS45	R31.1	1	WBGene00004855	sma-1	sma-1 encodes a beta-H spectrin; during embryonic morphogenesis, SMA-1 activity is required for a normal rate of elongation and thus, for a wild-type body length upon hatching; in addition, SMA-1 is required for proper morphogenesis of the pharynx and the excretory cell; sma-1 mRNA transcripts are first detected in hypodermal cells at the beginning of embryonic morphogenesis with later expression…	Y43F8C.6	WBGene00012828	Y43F8C.6	N/A	cDNA	N/A					5
wS39	K10B3.10	1	WBGene00004951	spc-1	spc-1 encodes the C. elegans alpha spectrin ortholog; during development, spc-1 activity is required for body morphogenesis, formation of body wall muscles, locomotion, and larval development.	C01G12.1	WBGene00007242	C01G12.1	N/A	cDNA	N/A	1268.51	2188	AIPPLRPSTPPPTAS	291	25
wS39	K10B3.10	1	WBGene00004951	spc-1	spc-1 encodes the C. elegans alpha spectrin ortholog; during development, spc-1 activity is required for body morphogenesis, formation of body wall muscles, locomotion, and larval development.	F47B10.2	WBGene00009813	F47B10.2	F47B10.2 is orthologous to the human gene HISTIDASE (HAL; OMIM:235800), which when mutated leads to disease.	cDNA	N/A	85.6147	5819	VVVPCKPDDTIHAVA	12	2
wS39	K10B3.10	1	WBGene00004951	spc-1	spc-1 encodes the C. elegans alpha spectrin ortholog; during development, spc-1 activity is required for body morphogenesis, formation of body wall muscles, locomotion, and larval development.	F48E3.9	WBGene00018608	F48E3.9	N/A	cDNA	N/A	0.197	19074	ELAPACAEKELKIVA	21	35
wS39	K10B3.10	1	WBGene00004951	spc-1	spc-1 encodes the C. elegans alpha spectrin ortholog; during development, spc-1 activity is required for body morphogenesis, formation of body wall muscles, locomotion, and larval development.	F59E12.9	WBGene00019124	F59E12.9	N/A	cDNA	N/A	3446940	55	SPSPPPPPPPPPPPS	1335	9
wS39	K10B3.10	1	WBGene00004951	spc-1	spc-1 encodes the C. elegans alpha spectrin ortholog; during development, spc-1 activity is required for body morphogenesis, formation of body wall muscles, locomotion, and larval development.	H19M22.2	WBGene00002915	let-805	N/A	cDNA	N/A	5120.99	1124	ATNPPAPSDLQEEAT	2717	2
wS39	K10B3.10	1	WBGene00004951	spc-1	spc-1 encodes the C. elegans alpha spectrin ortholog; during development, spc-1 activity is required for body morphogenesis, formation of body wall muscles, locomotion, and larval development.	ZK381.5	WBGene00022727	prkl-1	prkl-1 encodes a homolog of Drosophila ESPINAS and PRICKLE, and of human PRICKLE1, PRICKLE2, and LMO6; prkl-1 enables Wnt-directed planar cell polarity; prkl-1 is required for the fully asymmetrical division of B.a versus B.p cells, though this requirement is quantitatively weak.	cDNA	N/A	3194.2	1291	PPQRAPPPPPSENIY	397	18
wS39	K10B3.10	1	WBGene00004951	spc-1	spc-1 encodes the C. elegans alpha spectrin ortholog; during development, spc-1 activity is required for body morphogenesis, formation of body wall muscles, locomotion, and larval development.	C08B11.5	WBGene00004723	sap-49	sap-49 encodes the C. elegans ortholog of mammalian SAP49, a component of the SF3b splicing factor, a U2 snRNP-associated protein complex; loss of sap-49 activity via RNAi results in embryonic lethality, a protruding vulva, reduced levels of gene expression (as assessed by a gfp reporter), and early onset of foci formation in strains expressing polyglutamine-YFP; SAP-49 exhibits sequence-specific…	cDNA	N/A	346467	139	GGMPPPPPPRYPSAG	345	4
wS39	K10B3.10	1	WBGene00004951	spc-1	spc-1 encodes the C. elegans alpha spectrin ortholog; during development, spc-1 activity is required for body morphogenesis, formation of body wall muscles, locomotion, and larval development.	F29F11.1	WBGene00005022	sqv-4	sqv-4 encodes a UDP-glucose 6-dehydrogenase, biochemically active in vitro, that is required for cytokinesis of one-cell embryos and for vulval morphogenesis; SQV-4 is orthologous to Drosophila SUGARLESS, human UGDH (OMIM:603370), and zebrafish JEKYLL; SQV-4 is expressed in many cell types, notably oocytes and uterine, seam, pharyngeal, and spermathecal cells, with expression being prominent in 1…	cDNA	N/A	9.1166	10770	DKLPIYEPGLDEIVF	53	2
wS39	K10B3.10	1	WBGene00004951	spc-1	spc-1 encodes the C. elegans alpha spectrin ortholog; during development, spc-1 activity is required for body morphogenesis, formation of body wall muscles, locomotion, and larval development.	T20B12.2	WBGene00006542	tbp-1	tbp-1 encodes the C. elegans ortholog of the human TATA-box-binding protein (TBP; OMIM:600075; mutated in spinocerebellar ataxia 17); consistent with its proposed role in transcriptional regulation, TBP-1 has been shown to provide TFIID-like basal transcription activity in human and C. elegans extracts, to bind specifically to a TATA box sequence, and to interact with TFIIA and TFIIB transcriptio…	cDNA	N/A	230.087	4206	TMVPATPASQLDIPM	151	28
wS39	K10B3.10	1	WBGene00004951	spc-1	spc-1 encodes the C. elegans alpha spectrin ortholog; during development, spc-1 activity is required for body morphogenesis, formation of body wall muscles, locomotion, and larval development.	C07G1.4	WBGene00006957	wsp-1	wsp-1 encodes a homolog of human WASP that interacts with Arp2/3 and is required for hypodermal cell migration during morphogenesis (ventral enclosure); when mutated, human WASP leads to Wiskott-Aldrich syndrome (OMIM:301000).	ORFeome	N/A	3446940	55	HAVPPPPPPPPPQSF	606	2
wS39	K10B3.10	1	WBGene00004951	spc-1	spc-1 encodes the C. elegans alpha spectrin ortholog; during development, spc-1 activity is required for body morphogenesis, formation of body wall muscles, locomotion, and larval development.	Y119C1A.1	WBGene00022466	Y119C1A.1	N/A	cDNA	N/A	23327.4	505	GVPPPRPPPPRSISQ	258	1
wS39	K10B3.10	1	WBGene00004951	spc-1	spc-1 encodes the C. elegans alpha spectrin ortholog; during development, spc-1 activity is required for body morphogenesis, formation of body wall muscles, locomotion, and larval development.	Y39B6A.46	WBGene00012702	ztf-20	N/A	ORFeome	N/A	7424.09	862	IQIPAEPPEKPPEIP	149	1
wS76	Y92H12A.1	1	WBGene00005077	src-1	N/A	F01F1.6	WBGene00000115	alh-9	alh-9 encodes a highly conserved aldehyde dehydrogenase that is a member of the ALDH7 (antiquitin/ATQ) family of aldehyde dehydrogenases, mutations in which are associated with pyridoxine-dependent epilepsy (OMIM:107323); by sequence similarity, ALH-9 is predicted to catalyze aldehyde oxidation; loss of alh-9 activity via RNAi results in embryonic and larval lethality, slow growth, sterility, and…	cDNA	N/A					3
wS76	Y92H12A.1	1	WBGene00005077	src-1	N/A	T11B7.4	WBGene00001132	alp-1	N/A	Both	N/A					29
wS76	Y92H12A.1	1	WBGene00005077	src-1	N/A	C44B9.4	WBGene00008081	athp-1	N/A	cDNA	N/A					3
wS76	Y92H12A.1	1	WBGene00005077	src-1	N/A	B0286.3	WBGene00015116	B0286.3	N/A	ORFeome	N/A					4
wS76	Y92H12A.1	1	WBGene00005077	src-1	N/A	C01G12.1	WBGene00007242	C01G12.1	N/A	cDNA	N/A					2
wS76	Y92H12A.1	1	WBGene00005077	src-1	N/A	C05D10.4	WBGene00015480	C05D10.4	N/A	ORFeome	N/A					4
wS76	Y92H12A.1	1	WBGene00005077	src-1	N/A	C06G1.5	WBGene00015548	C06G1.5	N/A	ORFeome	N/A					3
wS76	Y92H12A.1	1	WBGene00005077	src-1	N/A	C09G1.4	WBGene00007486	C09G1.4	N/A	Both	N/A					17
wS76	Y92H12A.1	1	WBGene00005077	src-1	N/A	C49H3.6	WBGene00016792	C49H3.6	N/A	Both	N/A					47
wS76	Y92H12A.1	1	WBGene00005077	src-1	N/A	F41G4.2	WBGene00000294	cas-1	cas-1 encodes the C. elegans homologue of the adenylyl cyclase-associated protein 1 (CAP1); as loss of cas-1 activity via large-scale RNAi screens results in no obvious defects, the precise role of cas-1 in C. elegans development and/or behavior is not yet known.	cDNA	N/A					3
wS76	Y92H12A.1	1	WBGene00005077	src-1	N/A	F56D2.7	WBGene00000420	ced-6	ced-6 encodes an Src homology (SH) 3 and phosphotyrosine-binding (PTB) domain-containing adaptor protein, orthologous to human CED-6/GULP, that is required for cell corpse engulfment during apoptosis; CED-6 is bound by the phosphotyrosine binding motif in the cytoplasmic tail of the transmembrane protein CED-1, and and within phagocytic cells this interaction may be part of a signal transduction …	Both	N/A					78
wS76	Y92H12A.1	1	WBGene00005077	src-1	N/A	F11H8.4	WBGene00000872	cyk-1	The cyk-1 gene encodes a homolog of Drosophila diaphanous and human DIAPH1.	ORFeome	N/A					37
wS76	Y92H12A.1	1	WBGene00005077	src-1	N/A	D1037.1	WBGene00017025	D1037.1	N/A	cDNA	N/A					4
wS76	Y92H12A.1	1	WBGene00005077	src-1	N/A	Y48E1B.1	WBGene00013000	ddl-2	ddl-2 encodes a novel, proline-rich protein; loss of ddl-2 activity via RNAi results in a daf-16-dependent increase in lifespan and enhanced dauer formation, but not extended lifespan, of daf-2(e1370) mutant animals.	ORFeome	N/A					12
wS76	Y92H12A.1	1	WBGene00005077	src-1	N/A	C27A2.6	WBGene00001102	dsh-2	dsh-2 encodes a protein containing a DIX domain, a DEP domain, and a PDZ domain that is required for embryonic viability and functions in Wnt pathway signaling between the embryonic blastomeres P2 and EMS with respect to endoderm specification and to orient the division axis of the EMS cell; expressed from the four-cell embryo stage, and is primarily associated with membranes.	cDNA	Wormnet					1
wS76	Y92H12A.1	1	WBGene00005077	src-1	N/A	C02C6.1	WBGene00001130	dyn-1	dyn-1 encodes the C. elegans ortholog of the dynamin GTPase; dyn-1 activity is required for endocytosis, synaptic vesicle recycling, cytokinesis, and the CED-1 pathway that regulates engulfment and degradation of apoptotic cells; mutations in dyn-1 affect locomotion, egg-laying, defecation, and embryonic development, indicating that dyn-1's endocytic function is required for a number of diverse p…	Both	N/A					42
wS76	Y92H12A.1	1	WBGene00005077	src-1	N/A	ZK1248.3	WBGene00001224	ehs-1	The ehs-1 gene encodes an ortholog of mammalian EPS15 that probably functions in endocytosis.	Both	N/A					39
wS76	Y92H12A.1	1	WBGene00005077	src-1	N/A	Y57G11C.24	WBGene00001330	eps-8	eps-8 is predicted to encode five protein isoforms with similarity to mouse epidermal growth factor receptor kinase substrate that affects embryonic viability, growth, locomotion, osmoregulation, and larval viability; interacts with GEX-3 in yeast two-hybrid assays.	Both	N/A					93
wS76	Y92H12A.1	1	WBGene00005077	src-1	N/A	F10D7.5	WBGene00017342	F10D7.5	F10D7.5 encodes an ortholog of Drosophila NEURALIZED, and thus may participate in GLP-1/LIN-12 signalling; the promoter or 5' protein-coding regions of F10D7.5 are bound by DAF-16 in vivo, and F10D7.5 expression drops by roughly one-half in daf-16(mu86) mutants.	cDNA	N/A					2
wS76	Y92H12A.1	1	WBGene00005077	src-1	N/A	F13H6.1	WBGene00017430	F13H6.1	N/A	cDNA	N/A					3
wS76	Y92H12A.1	1	WBGene00005077	src-1	N/A	F22E12.1	WBGene00009058	F22E12.1	N/A	cDNA	N/A					2
wS76	Y92H12A.1	1	WBGene00005077	src-1	N/A	F29G6.3	WBGene00009259	F29G6.3	N/A	cDNA	N/A					21
wS76	Y92H12A.1	1	WBGene00005077	src-1	N/A	F32D8.7	WBGene00009331	F32D8.7	N/A	cDNA	N/A					3
wS76	Y92H12A.1	1	WBGene00005077	src-1	N/A	F42C5.10	WBGene00018350	F42C5.10	N/A	cDNA	N/A					10
wS76	Y92H12A.1	1	WBGene00005077	src-1	N/A	F45B8.3	WBGene00009720	F45B8.3	N/A	ORFeome	N/A					21
wS76	Y92H12A.1	1	WBGene00005077	src-1	N/A	F54D5.15	WBGene00010057	F54D5.15	N/A	cDNA	N/A					3
wS76	Y92H12A.1	1	WBGene00005077	src-1	N/A	F59E12.9	WBGene00019124	F59E12.9	N/A	Both	N/A					48
wS76	Y92H12A.1	1	WBGene00005077	src-1	N/A	C46H11.11	WBGene00016735	fhod-1	N/A	Both	N/A					3
wS76	Y92H12A.1	1	WBGene00005077	src-1	N/A	F32D1.1	WBGene00017981	figl-1	F32D1.1 encodes an homolog of human SPASTIN (OMIM:604277, mutated in spastic paraplegia), FIDGETIN (OMIM:605295, mutated in fidget mice), and FIDGETIN-LIKE-1, and of Drosophila SPASTIN; recombinant F32D1.1 protein has N-ethylmaleimide-sensitive ATPase activity in vitro, which is strongly dependent on the C368 residue immediately C-terminal to its Walker A motif; F32D1.1 is required for persistenc…	cDNA	N/A					2
wS76	Y92H12A.1	1	WBGene00005077	src-1	N/A	C26E6.2	WBGene00016138	flh-2	N/A	ORFeome	N/A					4
wS76	Y92H12A.1	1	WBGene00005077	src-1	N/A	Y48G9A.4	WBGene00021698	frl-1	frl-1 encodes a homolog of human FMNL1 (also known as human leukocyte formin) and FMNL2-3, and a paralog of human DAAM1-2; FRL-1 enables Wnt-directed planar cell polarity; FRL-1 is required for the fully asymmetrical division of B.a versus B.p cells, though this requirement is quantitatively weak.	cDNA	N/A					21
wS76	Y92H12A.1	1	WBGene00005077	src-1	N/A	T17H7.4	WBGene00001573	gei-16	gei-16 can encode a protein with similarity to the B20 antigen of the parasitic nematode Onchocerca volvulus; GEI-16 is required for ventral enclosure and elongation during embryonic development, larval development, and normal rates of postembryonic growth; GEI-16 interacts with GEX-3, a homolog of mammalian protein ligands of the small GTPase Rac1 that is also essential for embryonic morphogenes…	ORFeome	N/A					37
wS76	Y92H12A.1	1	WBGene00005077	src-1	N/A	C05C8.4	WBGene00001563	gei-6	N/A	cDNA	N/A					2
wS76	Y92H12A.1	1	WBGene00005077	src-1	N/A	F46H5.6	WBGene00001696	grd-7	grd-7 encodes a hedgehog-like protein, with an N-terminal DUF271 domain, a central low-complexity proline-rich domain, and a C-terminal Ground (Grd) domain; GRD-7 is expressed in three to four posterior DA motor neurons of the ventral nerve cord; the Ground domain is predicted to form a cysteine-crosslinked protein involved in intercellular signalling, and it has subtle similarity to the N-termin…	Both	N/A					31
wS76	Y92H12A.1	1	WBGene00005077	src-1	N/A	H28G03.2	WBGene00019250	H28G03.2	N/A	cDNA	N/A					2
wS76	Y92H12A.1	1	WBGene00005077	src-1	N/A	F55A11.3	WBGene00010076	hrd-1	N/A	cDNA	N/A					4
wS76	Y92H12A.1	1	WBGene00005077	src-1	N/A	K02C4.5	WBGene00010503	K02C4.5	N/A	Both	N/A					59
wS76	Y92H12A.1	1	WBGene00005077	src-1	N/A	Y71G12B.9	WBGene00022149	lin-65	lin-65 is a encodes, by alternative splicing, two isoforms of a large (~600-residue), acid-rich, but unfamiliar protein that acts with the B class of synMuv genes (such as lin-35/Rb) to repress vulval induction, and that is required for fertility; LIN-65 isoforms share a ~400-residue N-terminal domain of low-complexity sequence which is probably nonglobular; in the longer LIN-65 isoform, there fo…	Both	N/A					7
wS76	Y92H12A.1	1	WBGene00005077	src-1	N/A	T22A3.3	WBGene00003083	lst-1	lst-1 encodes an unfamiliar protein with no known homologs outside of nematodes; in two-hybrid assays, LST-1 does not interact with control baits, but does interact with GPA-6, LAG-1, MPK-1 and K06A1.4, suggesting broad or unspecific interaction activity; however, T22A3.3 solely binds the normal form of GPA-6, without binding its constitutively active mutant form; LST-1 is expressed in head neuro…	cDNA	N/A					25
wS76	Y92H12A.1	1	WBGene00005077	src-1	N/A	Y37A1B.2	WBGene00003086	lst-4	N/A	cDNA	N/A					2
wS76	Y92H12A.1	1	WBGene00005077	src-1	N/A	B0379.3	WBGene00003508	mut-16	mut-16 encodes a glutamine/asparagine (Q/N)-rich domain-containing protein that lacks obvious homologs outside of other nematode species; MUT-16 activity is required for RNA-mediated interference (RNAi), transgene silencing in germ-line and somatic tissues, and for maintaining low levels of transposon mobilization; MUT-16 is thus predicted to play a role in chromatin organizataion and/or regulati…	cDNA	N/A					2
wS76	Y92H12A.1	1	WBGene00005077	src-1	N/A	F54G8.4	WBGene00003597	nhl-1	The nhl-1 gene encodes an RBCC protein, orthologous to the mammalian protein BERP; its C. elegans paralogs include ncl-1 and lin-41.	ORFeome	N/A					9
wS76	Y92H12A.1	1	WBGene00005077	src-1	N/A	D1007.7	WBGene00017004	nrd-1	N/A	cDNA	N/A					5
wS76	Y92H12A.1	1	WBGene00005077	src-1	N/A	Y57A10A.18	WBGene00004167	pqn-87	The protein product of this gene is predicted to contain a glutamine/asparagine (Q/N)-rich ('prion') domain, by the algorithm of Michelitsch and Weissman (as of the WS77 release of WormBase, i.e., in wormpep77).	cDNA	N/A					39
wS76	Y92H12A.1	1	WBGene00005077	src-1	N/A	Y73F8A.8	WBGene00004170	pqn-90	The protein product of this gene is predicted to contain a glutamine/asparagine (Q/N)-rich ('prion') domain, by the algorithm of Michelitsch and Weissman (as of the WS77 release of WormBase, i.e., in wormpep77).	ORFeome	N/A					8
wS76	Y92H12A.1	1	WBGene00005077	src-1	N/A	ZK381.5	WBGene00022727	prkl-1	prkl-1 encodes a homolog of Drosophila ESPINAS and PRICKLE, and of human PRICKLE1, PRICKLE2, and LMO6; prkl-1 enables Wnt-directed planar cell polarity; prkl-1 is required for the fully asymmetrical division of B.a versus B.p cells, though this requirement is quantitatively weak.	cDNA	N/A					9
wS76	Y92H12A.1	1	WBGene00005077	src-1	N/A	Y113G7B.23	WBGene00004203	psa-1	psa-1 encodes an ortholog of SWI3, a component of the SWI/SNF complex that is conserved from yeast to mammals and that is involved in chromatin remodeling; psa-1 is probably required during mitosis of the T cells for asymmetric cell division, and in addition, is required for embryonic and larval development, as well as normal levels of fertility; psa-1 exhibits strong genetic interactions with li…	ORFeome	N/A					5
wS76	Y92H12A.1	1	WBGene00005077	src-1	N/A	F25B5.7	WBGene00017778	psf-1	F25B5.7 encodes an ortholog of Drosophila NONA and of human NONO (OMIM:300084) and SFPQ (OMIM: 605199); fly NONA and human NONO are putative DNA- or RNA-binding proteins required for normal rhythmic behaviors; fly NONA is also required for embryonic development and visual behavior, and forms a complex with the mRNA export factor NXF1.	cDNA	N/A					7
wS76	Y92H12A.1	1	WBGene00005077	src-1	N/A	R02F2.5	WBGene00019834	R02F2.5	N/A	ORFeome	N/A					51
wS76	Y92H12A.1	1	WBGene00005077	src-1	N/A	R06A4.9	WBGene00011051	R06A4.9	N/A	cDNA	N/A					2
wS76	Y92H12A.1	1	WBGene00005077	src-1	N/A	R11A8.7	WBGene00011240	R11A8.7	The protein product of this gene is predicted to contain a glutamine/asparagine (Q/N)-rich ('prion') domain, by the algorithm of Michelitsch and Weissman (as of the WS77 release of WormBase, i.e., in wormpep77).	cDNA	N/A					10
wS76	Y92H12A.1	1	WBGene00005077	src-1	N/A	R144.2	WBGene00020092	R144.2	N/A	cDNA	N/A					6
wS76	Y92H12A.1	1	WBGene00005077	src-1	N/A	R148.3	WBGene00020102	R148.3	N/A	cDNA	N/A					2
wS76	Y92H12A.1	1	WBGene00005077	src-1	N/A	F46F6.1	WBGene00004375	rme-4	N/A	cDNA	N/A					29
wS76	Y92H12A.1	1	WBGene00005077	src-1	N/A	C08B11.5	WBGene00004723	sap-49	sap-49 encodes the C. elegans ortholog of mammalian SAP49, a component of the SF3b splicing factor, a U2 snRNP-associated protein complex; loss of sap-49 activity via RNAi results in embryonic lethality, a protruding vulva, reduced levels of gene expression (as assessed by a gfp reporter), and early onset of foci formation in strains expressing polyglutamine-YFP; SAP-49 exhibits sequence-specific…	Both	N/A					114
wS76	Y92H12A.1	1	WBGene00005077	src-1	N/A	ZK1053.5	WBGene00014200	scrm-2	scrm-2 encodes a putative phospholipid scramblase homologous to human PLSCR1-5, and paralogous to other C. elegans SCRMs (e.g., SCRM-1); in apoptotic germline cells, SCRM-2 is fully dispensable for normally rapid engulfment and largely dispensable for phosphatidylserine exposure; SCRM-2 does not bind WAH-1 in vitro, and scrm-2(tm650) mutants have no obvious phenotype.	ORFeome	N/A					2
wS76	Y92H12A.1	1	WBGene00005077	src-1	N/A	Y38C1BA.2	WBGene00004913	snn-1	N/A	ORFeome	Wormnet					1
wS76	Y92H12A.1	1	WBGene00005077	src-1	N/A	F29F11.1	WBGene00005022	sqv-4	sqv-4 encodes a UDP-glucose 6-dehydrogenase, biochemically active in vitro, that is required for cytokinesis of one-cell embryos and for vulval morphogenesis; SQV-4 is orthologous to Drosophila SUGARLESS, human UGDH (OMIM:603370), and zebrafish JEKYLL; SQV-4 is expressed in many cell types, notably oocytes and uterine, seam, pharyngeal, and spermathecal cells, with expression being prominent in 1…	cDNA	N/A					3
wS76	Y92H12A.1	1	WBGene00005077	src-1	N/A	F35D2.5	WBGene00006363	syd-1	N/A	ORFeome	N/A					5
wS76	Y92H12A.1	1	WBGene00005077	src-1	N/A	Y45F10D.13	WBGene00012891	tag-208	N/A	cDNA	N/A					5
wS76	Y92H12A.1	1	WBGene00005077	src-1	N/A	F43B10.2	WBGene00018374	tag-343	N/A	ORFeome	N/A					27
wS76	Y92H12A.1	1	WBGene00005077	src-1	N/A	F26G5.9	WBGene00006523	tam-1	tam-1 encodes a broadly expressed nuclear protein with RING finger, B-box, and glutamine/asparagine-rich domains that promotes signalling in the class B synthetic-multivulva gene pathway (which includes the lin-35/RB gene), and also promotes the activity of genes in multicopy transgenic arrays; the normal role of TAM-1's class B activity is presumably to inhibit RAS pathway activity in vulval dev…	cDNA	N/A					12
wS76	Y92H12A.1	1	WBGene00005077	src-1	N/A	Y63D3A.5	WBGene00006565	tfg-1	N/A	Both	N/A					10
wS76	Y92H12A.1	1	WBGene00005077	src-1	N/A	JC8.10	WBGene00006763	unc-26	unc-26 encodes synaptojanin, a polyphosphoinositide phosphatase orthologous to human synaptojanin 1 (OMIM:604297, 309000, which when mutated leads to Lowe oculocerebrorenal syndrome); UNC-26 is required for normal locomotion, pharyngeal pumping, and defecation, and specifically, appears to function in multiple steps of synaptic vesicle recycling; UNC-26 may also play a role in cytoskeletal organi…	cDNA	N/A					3
wS76	Y92H12A.1	1	WBGene00005077	src-1	N/A	Y50D4C.1	WBGene00006770	unc-34	unc-34 encodes an EVH1 domain-containing protein that is the sole C. elegans Enabled/VASP homolog; during development, unc-34 activity is required for proper cell migration and axon guidance and for normal locomotion and posterior body morphology; in regulating axon guidance, genetic analyses suggest that unc-34 likely functions downstream of slt-1/Slit and sax-3/Robo as well as unc-6/Netrin and …	cDNA	N/A					18
wS76	Y92H12A.1	1	WBGene00005077	src-1	N/A	T19B4.7	WBGene00006776	unc-40	The unc-40 gene encodes a netrin receptor that is required to guide dorsal-ventral cell and axon migrations, and is required for correct polarization and migration of the neuroblasts QL and QR.	cDNA	Lee 2005 (PMID: 16024786)					1
wS76	Y92H12A.1	1	WBGene00005077	src-1	N/A	K11E8.1	WBGene00006779	unc-43	unc-43 encodes the C. elegans type II calcium/calmodulin-dependent protein kinase (CaMKII) ortholog; unc-43 activity is required for a number of processes, including locomotion, neuronal cell fate specification and regulation of synaptic density, egg laying, defecation, and meiotic maturation; in regulating some of these processes, unc-43 acts in concert with MAPKKK and G protein signaling pathwa…	cDNA	N/A					5
wS76	Y92H12A.1	1	WBGene00005077	src-1	N/A	C07G1.4	WBGene00006957	wsp-1	wsp-1 encodes a homolog of human WASP that interacts with Arp2/3 and is required for hypodermal cell migration during morphogenesis (ventral enclosure); when mutated, human WASP leads to Wiskott-Aldrich syndrome (OMIM:301000).	ORFeome	N/A					3
wS76	Y92H12A.1	1	WBGene00005077	src-1	N/A	R06C1.3	WBGene00006958	wve-1	wve-1 encodes a homolog of the mammalian WAVE protein; based on homology WVE-1 might be involved in actin cytoskeletal dynamics; wve-1 is required for early cell migrations in the epidermis during embryonic morphogenesis and may require gex-2 and gex-3 for its function.	ORFeome	N/A					11
wS76	Y92H12A.1	1	WBGene00005077	src-1	N/A	Y106G6D.7	WBGene00013703	Y106G6D.7	N/A	Both	N/A					28
wS76	Y92H12A.1	1	WBGene00005077	src-1	N/A	Y110A2AM.1	WBGene00022449	Y110A2AM.1	N/A	cDNA	N/A					5
wS76	Y92H12A.1	1	WBGene00005077	src-1	N/A	Y43F8C.6	WBGene00012828	Y43F8C.6	N/A	cDNA	N/A					3
wS76	Y92H12A.1	1	WBGene00005077	src-1	N/A	Y48B6A.6	WBGene00012980	Y48B6A.6	N/A	ORFeome	N/A					10
wS76	Y92H12A.1	1	WBGene00005077	src-1	N/A	Y48C3A.12	WBGene00012994	Y48C3A.12	N/A	Both	N/A					67
wS76	Y92H12A.1	1	WBGene00005077	src-1	N/A	Y53H1A.1	WBGene00013177	Y53H1A.1	N/A	ORFeome	N/A					29
wS76	Y92H12A.1	1	WBGene00005077	src-1	N/A	W07G1.3	WBGene00012330	zip-3	zip-3 encodes a bZip transcription factor.	cDNA	N/A					3
wS32	F49B2.5	1	WBGene00005078	src-2	N/A	C25A11.4	WBGene00000100	ajm-1	ajm-1 encodes a member of the apical junction molecule class that is required for correct elongation of the C. elegans embryo; AJM-1 contains a coiled-coil motif; AJM-1 binds DLG-1 in vitro, in yeast two-hybrid assays, and in vivo; AJM-1 is mislocalized in a dlg-1(RNAi) background; LET-413 is required for rapid confinement of DLG-1 and AJM-1 to a narrow apical region in C. elegans epithelia; CLC-…	cDNA	N/A					2
wS32	F49B2.5	1	WBGene00005078	src-2	N/A	T11B7.4	WBGene00001132	alp-1	N/A	ORFeome	N/A					5
wS32	F49B2.5	1	WBGene00005078	src-2	N/A	C05D10.4	WBGene00015480	C05D10.4	N/A	ORFeome	N/A					2
wS32	F49B2.5	1	WBGene00005078	src-2	N/A	C06G1.5	WBGene00015548	C06G1.5	N/A	ORFeome	N/A					6
wS32	F49B2.5	1	WBGene00005078	src-2	N/A	C09G1.4	WBGene00007486	C09G1.4	N/A	ORFeome	N/A					32
wS32	F49B2.5	1	WBGene00005078	src-2	N/A	C11E4.6	WBGene00007520	C11E4.6	N/A	Both	N/A					23
wS32	F49B2.5	1	WBGene00005078	src-2	N/A	C49H3.6	WBGene00016792	C49H3.6	N/A	ORFeome	N/A					19
wS32	F49B2.5	1	WBGene00005078	src-2	N/A	K07G5.1	WBGene00010641	crml-1	N/A	cDNA	N/A					36
wS32	F49B2.5	1	WBGene00005078	src-2	N/A	F11H8.4	WBGene00000872	cyk-1	The cyk-1 gene encodes a homolog of Drosophila diaphanous and human DIAPH1.	ORFeome	N/A					18
wS32	F49B2.5	1	WBGene00005078	src-2	N/A	F40F12.5	WBGene00009594	cyld-1	F40F12.5 encodes an ortholog of human CYLD1 (OMIM:605018, mutated in cylindromatosis); CYLD1 binds several members of the NF-kappaB signalling pathway, and can deubiquitinate target proteins.	ORFeome	N/A					4
wS32	F49B2.5	1	WBGene00005078	src-2	N/A	D1046.1	WBGene00008362	D1046.1	D1046.1 encodes a putative cleavage and polyadenylation specificity factor, orthologous to human CPSF6 (OMIM:604979) and CPSF7, that is required for normal locomotion and fertility; D1046.1 is expressed in many, if not all, somatic tissues of larvae and adults; D1046.1(RNAi) has no obvious synthetic phenotype in dual RNAi assays with W04D2.6 (an ortholog of the splicing protein RED120).	ORFeome	N/A					2
wS32	F49B2.5	1	WBGene00005078	src-2	N/A	C02C6.1	WBGene00001130	dyn-1	dyn-1 encodes the C. elegans ortholog of the dynamin GTPase; dyn-1 activity is required for endocytosis, synaptic vesicle recycling, cytokinesis, and the CED-1 pathway that regulates engulfment and degradation of apoptotic cells; mutations in dyn-1 affect locomotion, egg-laying, defecation, and embryonic development, indicating that dyn-1's endocytic function is required for a number of diverse p…	Both	N/A					26
wS32	F49B2.5	1	WBGene00005078	src-2	N/A	EEED8.3	WBGene00017134	EEED8.3	EEED8.3 encodes a protein with similarity to fatty acid-binding proteins; loss of EEED8.3 activity via RNAi results in 20-30% embryonic lethality.	ORFeome	N/A					13
wS32	F49B2.5	1	WBGene00005078	src-2	N/A	F28B12.2	WBGene00001208	egl-44	The egl-44 gene encodes a putative transcription regulatory protein of 471 amino acids similar to vertebrate transcription enhancer factor (TEF) proteins.	ORFeome	N/A					3
wS32	F49B2.5	1	WBGene00005078	src-2	N/A	Y57G11C.24	WBGene00001330	eps-8	eps-8 is predicted to encode five protein isoforms with similarity to mouse epidermal growth factor receptor kinase substrate that affects embryonic viability, growth, locomotion, osmoregulation, and larval viability; interacts with GEX-3 in yeast two-hybrid assays.	Both	N/A					15
wS32	F49B2.5	1	WBGene00005078	src-2	N/A	F22E12.1	WBGene00009058	F22E12.1	N/A	cDNA	N/A					2
wS32	F49B2.5	1	WBGene00005078	src-2	N/A	F29G6.3	WBGene00009259	F29G6.3	N/A	cDNA	N/A					2
wS32	F49B2.5	1	WBGene00005078	src-2	N/A	F41B4.1	WBGene00018257	F41B4.1	N/A	ORFeome	N/A					12
wS32	F49B2.5	1	WBGene00005078	src-2	N/A	F54D5.15	WBGene00010057	F54D5.15	N/A	cDNA	N/A					3
wS32	F49B2.5	1	WBGene00005078	src-2	N/A	F59E12.9	WBGene00019124	F59E12.9	N/A	Both	N/A					6
wS32	F49B2.5	1	WBGene00005078	src-2	N/A	C26E6.2	WBGene00016138	flh-2	N/A	ORFeome	N/A					6
wS32	F49B2.5	1	WBGene00005078	src-2	N/A	T17H7.4	WBGene00001573	gei-16	gei-16 can encode a protein with similarity to the B20 antigen of the parasitic nematode Onchocerca volvulus; GEI-16 is required for ventral enclosure and elongation during embryonic development, larval development, and normal rates of postembryonic growth; GEI-16 interacts with GEX-3, a homolog of mammalian protein ligands of the small GTPase Rac1 that is also essential for embryonic morphogenes…	ORFeome	N/A					9
wS32	F49B2.5	1	WBGene00005078	src-2	N/A	T22A3.3	WBGene00003083	lst-1	lst-1 encodes an unfamiliar protein with no known homologs outside of nematodes; in two-hybrid assays, LST-1 does not interact with control baits, but does interact with GPA-6, LAG-1, MPK-1 and K06A1.4, suggesting broad or unspecific interaction activity; however, T22A3.3 solely binds the normal form of GPA-6, without binding its constitutively active mutant form; LST-1 is expressed in head neuro…	cDNA	N/A					3
wS32	F49B2.5	1	WBGene00005078	src-2	N/A	R166.1	WBGene00003107	mab-10	N/A	ORFeome	N/A					5
wS32	F49B2.5	1	WBGene00005078	src-2	N/A	F54G8.4	WBGene00003597	nhl-1	The nhl-1 gene encodes an RBCC protein, orthologous to the mammalian protein BERP; its C. elegans paralogs include ncl-1 and lin-41.	ORFeome	N/A					4
wS32	F49B2.5	1	WBGene00005078	src-2	N/A	Y57A10A.18	WBGene00004167	pqn-87	The protein product of this gene is predicted to contain a glutamine/asparagine (Q/N)-rich ('prion') domain, by the algorithm of Michelitsch and Weissman (as of the WS77 release of WormBase, i.e., in wormpep77).	cDNA	N/A					2
wS32	F49B2.5	1	WBGene00005078	src-2	N/A	R02F2.5	WBGene00019834	R02F2.5	N/A	ORFeome	N/A					3
wS32	F49B2.5	1	WBGene00005078	src-2	N/A	R144.2	WBGene00020092	R144.2	N/A	cDNA	N/A					2
wS32	F49B2.5	1	WBGene00005078	src-2	N/A	Y75B7AL.4	WBGene00022286	rga-4	rga-4 encodes a GTPase-activating protein (GAP); RNAi experiments predicted to target rga-4 and the related rga-3 gene result in early embryonic defects, specifically defects in cortical contractility, non-muscle myosin NMY-2 distribution, and the relative size of PAR protein domains; in vitro, RGA-4 positively regulates RHO-1 GTPase activity, consistent with genetic studies showing that the rga-…	ORFeome	Brott 1991					1
wS32	F49B2.5	1	WBGene00005078	src-2	N/A	F46F6.1	WBGene00004375	rme-4	N/A	cDNA	N/A					22
wS32	F49B2.5	1	WBGene00005078	src-2	N/A	C08B11.5	WBGene00004723	sap-49	sap-49 encodes the C. elegans ortholog of mammalian SAP49, a component of the SF3b splicing factor, a U2 snRNP-associated protein complex; loss of sap-49 activity via RNAi results in embryonic lethality, a protruding vulva, reduced levels of gene expression (as assessed by a gfp reporter), and early onset of foci formation in strains expressing polyglutamine-YFP; SAP-49 exhibits sequence-specific…	Both	N/A					31
wS32	F49B2.5	1	WBGene00005078	src-2	N/A	M02A10.3	WBGene00004829	sli-1	N/A	ORFeome	N/A					17
wS32	F49B2.5	1	WBGene00005078	src-2	N/A	Y38C1BA.2	WBGene00004913	snn-1	N/A	ORFeome	N/A					3
wS32	F49B2.5	1	WBGene00005078	src-2	N/A	T11B7.1	WBGene00011706	T11B7.1	N/A	ORFeome	N/A					15
wS32	F49B2.5	1	WBGene00005078	src-2	N/A	T23G11.7	WBGene00011972	T23G11.7	N/A	cDNA	N/A					4
wS32	F49B2.5	1	WBGene00005078	src-2	N/A	F43B10.2	WBGene00018374	tag-343	N/A	ORFeome	N/A					9
wS32	F49B2.5	1	WBGene00005078	src-2	N/A	K11E8.1	WBGene00006779	unc-43	unc-43 encodes the C. elegans type II calcium/calmodulin-dependent protein kinase (CaMKII) ortholog; unc-43 activity is required for a number of processes, including locomotion, neuronal cell fate specification and regulation of synaptic density, egg laying, defecation, and meiotic maturation; in regulating some of these processes, unc-43 acts in concert with MAPKKK and G protein signaling pathwa…	cDNA	Pittaluga 2005					1
wS32	F49B2.5	1	WBGene00005078	src-2	N/A	R06C1.3	WBGene00006958	wve-1	wve-1 encodes a homolog of the mammalian WAVE protein; based on homology WVE-1 might be involved in actin cytoskeletal dynamics; wve-1 is required for early cell migrations in the epidermis during embryonic morphogenesis and may require gex-2 and gex-3 for its function.	ORFeome	Takenawa 2007					1
wS32	F49B2.5	1	WBGene00005078	src-2	N/A	Y110A2AM.1	WBGene00022449	Y110A2AM.1	N/A	cDNA	N/A					4
wS32	F49B2.5	1	WBGene00005078	src-2	N/A	Y48C3A.12	WBGene00012994	Y48C3A.12	N/A	Both	N/A					25
wS19	C34G6.7	1	WBGene00004109	stam-1	pqn-19 encodes, by alternative splicing, two isoforms of a putative Janus kinase substrate ('signal-transducing adaptor molecule') that is required for maintaining meiotic arrest and for acetylcholine neurotransmission; PQN-19 is located in puncta of the DA motor neurons; PQN-19 is required in the germline for arrested oocytes to continue responding to an inhibitory signal from somatic gonadal sh…	T27E9.1	WBGene00006439	ant-1.1	N/A	cDNA	N/A	26.5641	12868	APIERVKLLLQVQDA	31	2
wS19	C34G6.7	1	WBGene00004109	stam-1	pqn-19 encodes, by alternative splicing, two isoforms of a putative Janus kinase substrate ('signal-transducing adaptor molecule') that is required for maintaining meiotic arrest and for acetylcholine neurotransmission; PQN-19 is located in puncta of the DA motor neurons; PQN-19 is required in the germline for arrested oocytes to continue responding to an inhibitory signal from somatic gonadal sh…	B0281.5	WBGene00015112	B0281.5	N/A	ORFeome	N/A	560.299	3010	SNCFFIDRSPKHFET	44	26
wS19	C34G6.7	1	WBGene00004109	stam-1	pqn-19 encodes, by alternative splicing, two isoforms of a putative Janus kinase substrate ('signal-transducing adaptor molecule') that is required for maintaining meiotic arrest and for acetylcholine neurotransmission; PQN-19 is located in puncta of the DA motor neurons; PQN-19 is required in the germline for arrested oocytes to continue responding to an inhibitory signal from somatic gonadal sh…	C14A6.1	WBGene00007565	clec-48	N/A	cDNA	N/A	71.8042	9010	CVTPVIMTATCPPIT	146	2
wS19	C34G6.7	1	WBGene00004109	stam-1	pqn-19 encodes, by alternative splicing, two isoforms of a putative Janus kinase substrate ('signal-transducing adaptor molecule') that is required for maintaining meiotic arrest and for acetylcholine neurotransmission; PQN-19 is located in puncta of the DA motor neurons; PQN-19 is required in the germline for arrested oocytes to continue responding to an inhibitory signal from somatic gonadal sh…	B0547.1	WBGene00000817	csn-5	csn-5 encodes an ortholog of subunit 5 of the COP9 signalosome complex (CSN5), which in turn is a pan-eukaryotic multiprotein complex that positively regulates E3 ubiquitin ligases, physically interacts with SCF-type E3 ubiquitin ligases, and probably regulates protein degradation; CSN-5 (along with KGB-1 and ZYX-1) physically binds germline RNA helicases (GLH proteins), and csn-5(RNAi) results i…	Both	N/A	3.5236	18215	FIILDVFALPVEGTE	91	6
wS19	C34G6.7	1	WBGene00004109	stam-1	pqn-19 encodes, by alternative splicing, two isoforms of a putative Janus kinase substrate ('signal-transducing adaptor molecule') that is required for maintaining meiotic arrest and for acetylcholine neurotransmission; PQN-19 is located in puncta of the DA motor neurons; PQN-19 is required in the germline for arrested oocytes to continue responding to an inhibitory signal from somatic gonadal sh…	F57F5.1	WBGene00010204	F57F5.1	N/A	cDNA	N/A	14.7178	14935	RGQELVDYVNKVQTS	85	2
wS19	C34G6.7	1	WBGene00004109	stam-1	pqn-19 encodes, by alternative splicing, two isoforms of a putative Janus kinase substrate ('signal-transducing adaptor molecule') that is required for maintaining meiotic arrest and for acetylcholine neurotransmission; PQN-19 is located in puncta of the DA motor neurons; PQN-19 is required in the germline for arrested oocytes to continue responding to an inhibitory signal from somatic gonadal sh…	C07G1.5	WBGene00004101	hgrs-1	hgrs-1 encodes a VHS and FYVE zinc finger-domain containing protein that is the C. elegans ortholog of S. cerevisiae Vps27p and mammalian hepatocyte growth factor-regulated tyrosine kinase substrate (HGS); hgrs-1 activity is essential for molting and thus for proper larval development; consistent with its proposed role in the endocytic pathway, HGRS-1 is also required for proper trafficking of th…	cDNA	N/A	147.039	6398	ENPHVVNHTLLVLDA	53	2
wS19	C34G6.7	1	WBGene00004109	stam-1	pqn-19 encodes, by alternative splicing, two isoforms of a putative Janus kinase substrate ('signal-transducing adaptor molecule') that is required for maintaining meiotic arrest and for acetylcholine neurotransmission; PQN-19 is located in puncta of the DA motor neurons; PQN-19 is required in the germline for arrested oocytes to continue responding to an inhibitory signal from somatic gonadal sh…	K08H2.2	WBGene00010689	K08H2.2	N/A	ORFeome	N/A	5.1077	17597	SIKPHVDVFPDAPQP	106	2
wS19	C34G6.7	1	WBGene00004109	stam-1	pqn-19 encodes, by alternative splicing, two isoforms of a putative Janus kinase substrate ('signal-transducing adaptor molecule') that is required for maintaining meiotic arrest and for acetylcholine neurotransmission; PQN-19 is located in puncta of the DA motor neurons; PQN-19 is required in the germline for arrested oocytes to continue responding to an inhibitory signal from somatic gonadal sh…	K11D12.9	WBGene00019649	K11D12.9	N/A	cDNA	N/A	76.4016	8772	KHSQLVDLSTEFLPN	280	8
wS19	C34G6.7	1	WBGene00004109	stam-1	pqn-19 encodes, by alternative splicing, two isoforms of a putative Janus kinase substrate ('signal-transducing adaptor molecule') that is required for maintaining meiotic arrest and for acetylcholine neurotransmission; PQN-19 is located in puncta of the DA motor neurons; PQN-19 is required in the germline for arrested oocytes to continue responding to an inhibitory signal from somatic gonadal sh…	R02F2.5	WBGene00019834	R02F2.5	N/A	ORFeome	N/A	8.4621	16571	PPERVAEPSPTPEDP	81	25
wS19	C34G6.7	1	WBGene00004109	stam-1	pqn-19 encodes, by alternative splicing, two isoforms of a putative Janus kinase substrate ('signal-transducing adaptor molecule') that is required for maintaining meiotic arrest and for acetylcholine neurotransmission; PQN-19 is located in puncta of the DA motor neurons; PQN-19 is required in the germline for arrested oocytes to continue responding to an inhibitory signal from somatic gonadal sh…	F29F11.1	WBGene00005022	sqv-4	sqv-4 encodes a UDP-glucose 6-dehydrogenase, biochemically active in vitro, that is required for cytokinesis of one-cell embryos and for vulval morphogenesis; SQV-4 is orthologous to Drosophila SUGARLESS, human UGDH (OMIM:603370), and zebrafish JEKYLL; SQV-4 is expressed in many cell types, notably oocytes and uterine, seam, pharyngeal, and spermathecal cells, with expression being prominent in 1…	cDNA	N/A	3.232	18347	LIFISVNTPTKMYGR	89	11
wS19	C34G6.7	1	WBGene00004109	stam-1	pqn-19 encodes, by alternative splicing, two isoforms of a putative Janus kinase substrate ('signal-transducing adaptor molecule') that is required for maintaining meiotic arrest and for acetylcholine neurotransmission; PQN-19 is located in puncta of the DA motor neurons; PQN-19 is required in the germline for arrested oocytes to continue responding to an inhibitory signal from somatic gonadal sh…	T11B7.1	WBGene00011706	T11B7.1	N/A	ORFeome	N/A	14.7182	14934	KEELSIDQKLKNIQL	180	15
wS19	C34G6.7	1	WBGene00004109	stam-1	pqn-19 encodes, by alternative splicing, two isoforms of a putative Janus kinase substrate ('signal-transducing adaptor molecule') that is required for maintaining meiotic arrest and for acetylcholine neurotransmission; PQN-19 is located in puncta of the DA motor neurons; PQN-19 is required in the germline for arrested oocytes to continue responding to an inhibitory signal from somatic gonadal sh…	T21C9.13	WBGene00011898	T21C9.13	N/A	cDNA	N/A	5287.67	567	LYRRLFMPLYIFLAV	134	1
wS19	C34G6.7	1	WBGene00004109	stam-1	pqn-19 encodes, by alternative splicing, two isoforms of a putative Janus kinase substrate ('signal-transducing adaptor molecule') that is required for maintaining meiotic arrest and for acetylcholine neurotransmission; PQN-19 is located in puncta of the DA motor neurons; PQN-19 is required in the germline for arrested oocytes to continue responding to an inhibitory signal from somatic gonadal sh…	M04G12.1	WBGene00010867	tag-260	N/A	Both	N/A	77.8784	8698	APIERVLRCTLCNER	290	8
wS19	C34G6.7	1	WBGene00004109	stam-1	pqn-19 encodes, by alternative splicing, two isoforms of a putative Janus kinase substrate ('signal-transducing adaptor molecule') that is required for maintaining meiotic arrest and for acetylcholine neurotransmission; PQN-19 is located in puncta of the DA motor neurons; PQN-19 is required in the germline for arrested oocytes to continue responding to an inhibitory signal from somatic gonadal sh…	Y39G10AR.17	WBGene00021473	Y39G10AR.17	N/A	cDNA	N/A	1681.33	1390	PQVYHYAPPPPPPPP	339	2
wS47	T04C9.1	1	WBGene00020209	T04C9.1	T04C9.1 is orthologous to the human gene GRAF PROTEIN (GRAF; OMIM:605370), which when mutated leads to disease	T01D1.6	WBGene00000034	abu-11	abu-11 encodes a transmembrane protein with a predicted signal sequence, a glutamine/asparagine-rich domain and multiple cysteine-rich repeats (DUF139); abu-11 expression is induced by blockage of the unfolded-protein response in the endoplasmic reticulum, and ABU-11 may help protect the organism from damage by improperly folded nascent protein.	ORFeome	N/A					0	Yes
wS47	T04C9.1	1	WBGene00020209	T04C9.1	T04C9.1 is orthologous to the human gene GRAF PROTEIN (GRAF; OMIM:605370), which when mutated leads to disease	C09G1.4	WBGene00007486	C09G1.4	N/A	ORFeome	N/A					17	Yes
wS47	T04C9.1	1	WBGene00020209	T04C9.1	T04C9.1 is orthologous to the human gene GRAF PROTEIN (GRAF; OMIM:605370), which when mutated leads to disease	C17B7.7	WBGene00015881	C17B7.7	N/A	ORFeome	N/A					17
wS47	T04C9.1	1	WBGene00020209	T04C9.1	T04C9.1 is orthologous to the human gene GRAF PROTEIN (GRAF; OMIM:605370), which when mutated leads to disease	C31C9.6	WBGene00007840	C31C9.6	N/A	cDNA	N/A					2
wS47	T04C9.1	1	WBGene00020209	T04C9.1	T04C9.1 is orthologous to the human gene GRAF PROTEIN (GRAF; OMIM:605370), which when mutated leads to disease	C56E6.3	WBGene00016971	C56E6.3	N/A	Both	N/A					2	Yes
wS47	T04C9.1	1	WBGene00020209	T04C9.1	T04C9.1 is orthologous to the human gene GRAF PROTEIN (GRAF; OMIM:605370), which when mutated leads to disease	ZK1248.3	WBGene00001224	ehs-1	The ehs-1 gene encodes an ortholog of mammalian EPS15 that probably functions in endocytosis.	ORFeome	N/A					0	Yes
wS47	T04C9.1	1	WBGene00020209	T04C9.1	T04C9.1 is orthologous to the human gene GRAF PROTEIN (GRAF; OMIM:605370), which when mutated leads to disease	F08F8.9	WBGene00017274	F08F8.9	N/A	ORFeome	N/A					0	Yes
wS47	T04C9.1	1	WBGene00020209	T04C9.1	T04C9.1 is orthologous to the human gene GRAF PROTEIN (GRAF; OMIM:605370), which when mutated leads to disease	F09C8.2	WBGene00008622	F09C8.2	N/A	ORFeome	N/A					3	Yes
wS47	T04C9.1	1	WBGene00020209	T04C9.1	T04C9.1 is orthologous to the human gene GRAF PROTEIN (GRAF; OMIM:605370), which when mutated leads to disease	F23C8.8	WBGene00017737	F23C8.8	N/A	ORFeome	N/A					0	Yes
wS47	T04C9.1	1	WBGene00020209	T04C9.1	T04C9.1 is orthologous to the human gene GRAF PROTEIN (GRAF; OMIM:605370), which when mutated leads to disease	F23H11.4	WBGene00017760	F23H11.4	N/A	ORFeome	N/A					10	Yes
wS47	T04C9.1	1	WBGene00020209	T04C9.1	T04C9.1 is orthologous to the human gene GRAF PROTEIN (GRAF; OMIM:605370), which when mutated leads to disease	F29G6.3	WBGene00009259	F29G6.3	N/A	Both	N/A					93	Yes
wS47	T04C9.1	1	WBGene00020209	T04C9.1	T04C9.1 is orthologous to the human gene GRAF PROTEIN (GRAF; OMIM:605370), which when mutated leads to disease	F38E9.1	WBGene00018184	F38E9.1	N/A	Both	N/A					5
wS47	T04C9.1	1	WBGene00020209	T04C9.1	T04C9.1 is orthologous to the human gene GRAF PROTEIN (GRAF; OMIM:605370), which when mutated leads to disease	F43C9.3	WBGene00018377	F43C9.3	N/A	ORFeome	N/A					8	Yes
wS47	T04C9.1	1	WBGene00020209	T04C9.1	T04C9.1 is orthologous to the human gene GRAF PROTEIN (GRAF; OMIM:605370), which when mutated leads to disease	F32D1.1	WBGene00017981	figl-1	F32D1.1 encodes an homolog of human SPASTIN (OMIM:604277, mutated in spastic paraplegia), FIDGETIN (OMIM:605295, mutated in fidget mice), and FIDGETIN-LIKE-1, and of Drosophila SPASTIN; recombinant F32D1.1 protein has N-ethylmaleimide-sensitive ATPase activity in vitro, which is strongly dependent on the C368 residue immediately C-terminal to its Walker A motif; F32D1.1 is required for persistenc…	ORFeome	N/A					3	Yes
wS47	T04C9.1	1	WBGene00020209	T04C9.1	T04C9.1 is orthologous to the human gene GRAF PROTEIN (GRAF; OMIM:605370), which when mutated leads to disease	F40H3.4	WBGene00001440	fkh-8	fkh-8 encodes one of 15 C. elegans forkhead transcription factors; loss of fkh-8 activity via RNAi has been reported to result in either no defects or a weakly penetrant aldicarb resistance phenotype; an FKH-8 reporter fusion is expressed in nerve cells in the head and tail ganglia of both males and hermaphrodites with expression beginning in the later stages of embryogenesis and continuing throu…	ORFeome	N/A					3	Yes
wS47	T04C9.1	1	WBGene00020209	T04C9.1	T04C9.1 is orthologous to the human gene GRAF PROTEIN (GRAF; OMIM:605370), which when mutated leads to disease	D1037.3	WBGene00001501	ftn-2	ftn-2 encodes one of two C. elegans ferritin heavy chain homologs; loss of ftn-2 activity via deletion mutation results in slightly lower brood sizes and, under iron stress conditions, slightly faster growth from the L4 to adult stage of development, and slightly reduced lifespan; an ftn-2::gfp reporter fusion is expressed in diverse tissues, including the pharynx, intestine, and hypodermis, and …	ORFeome	N/A					4
wS47	T04C9.1	1	WBGene00020209	T04C9.1	T04C9.1 is orthologous to the human gene GRAF PROTEIN (GRAF; OMIM:605370), which when mutated leads to disease	F10C1.2	WBGene00002053	ifb-1	ifb-1 (also known as vab-21) encodes two isoforms of an essential intermediate filament protein that is coexpressed with the essential IF proteins IFA-1, IFA-2, and IFA-3, along with IFA-4; IFB-1 is required for embryonic development and epidermal morphogenesis; IFB-1 forms heteropolymeric intermediate filaments in vitro with an equimolar mixture of IFA-1, IFA-2, or IFA-3, and binds IFA-4 in blot…	ORFeome	N/A					8	Yes
wS47	T04C9.1	1	WBGene00020209	T04C9.1	T04C9.1 is orthologous to the human gene GRAF PROTEIN (GRAF; OMIM:605370), which when mutated leads to disease	K02B7.2	WBGene00010490	K02B7.2	N/A	ORFeome	N/A					38
wS47	T04C9.1	1	WBGene00020209	T04C9.1	T04C9.1 is orthologous to the human gene GRAF PROTEIN (GRAF; OMIM:605370), which when mutated leads to disease	K02E7.2	WBGene00019307	K02E7.2	N/A	ORFeome	N/A					0	Yes
wS47	T04C9.1	1	WBGene00020209	T04C9.1	T04C9.1 is orthologous to the human gene GRAF PROTEIN (GRAF; OMIM:605370), which when mutated leads to disease	M57.1	WBGene00019777	M57.1	N/A	ORFeome	N/A					0	Yes
wS47	T04C9.1	1	WBGene00020209	T04C9.1	T04C9.1 is orthologous to the human gene GRAF PROTEIN (GRAF; OMIM:605370), which when mutated leads to disease	Y45G5AM.1	WBGene00003704	nhr-114	nhr-114 encodes, by alternative splicing, two isoforms of a nuclear hormone receptor that specifically binds GPA-13 in yeast two-hybrid assays; the interaction of NHR-114 with GPA-13 is independent of whether GPA-13 is constitutively activated or not; NHR-114 is expressed in intestine (and weakly in hypodermal cells), with mainly nuclear localization; NHR-114 has no obvious function or phenotype …	Both	N/A					5	Yes
wS47	T04C9.1	1	WBGene00020209	T04C9.1	T04C9.1 is orthologous to the human gene GRAF PROTEIN (GRAF; OMIM:605370), which when mutated leads to disease	T20G5.11	WBGene00004326	rde-4	rde-4 encodes a dsRNA binding protein (dsRBP); during the initiation phase of RNA interference (RNAi), RDE-4 appears to function in recognition and subsequent cleavage of long-trigger dsRNA molecules into small, interfering RNAs (siRNAs); RDE-4 exists in solution as a homodimer and binds long dsRNA with high affinity in a sequence-non-specific manner; in addition to forming a complex with the RNa…	ORFeome	N/A					2	Yes
wS47	T04C9.1	1	WBGene00020209	T04C9.1	T04C9.1 is orthologous to the human gene GRAF PROTEIN (GRAF; OMIM:605370), which when mutated leads to disease	Y71F9B.10	WBGene00004946	sop-3	The sop-3 gene encodes a novel protein that regulates Hox gene expression by modulating Wnt signaling.	ORFeome	N/A					29	Yes
wS47	T04C9.1	1	WBGene00020209	T04C9.1	T04C9.1 is orthologous to the human gene GRAF PROTEIN (GRAF; OMIM:605370), which when mutated leads to disease	T02H6.5	WBGene00020175	T02H6.5	N/A	ORFeome	N/A					0	Yes
wS47	T04C9.1	1	WBGene00020209	T04C9.1	T04C9.1 is orthologous to the human gene GRAF PROTEIN (GRAF; OMIM:605370), which when mutated leads to disease	T21B10.3	WBGene00011885	T21B10.3	N/A	cDNA	N/A					9
wS47	T04C9.1	1	WBGene00020209	T04C9.1	T04C9.1 is orthologous to the human gene GRAF PROTEIN (GRAF; OMIM:605370), which when mutated leads to disease	W03G1.3	WBGene00043537	W03G1.3	N/A	ORFeome	N/A					0	Yes
wS47	T04C9.1	1	WBGene00020209	T04C9.1	T04C9.1 is orthologous to the human gene GRAF PROTEIN (GRAF; OMIM:605370), which when mutated leads to disease	Y59H11AM.2	WBGene00022006	Y59H11AM.2	N/A	ORFeome	N/A					0	Yes
wS47	T04C9.1	1	WBGene00020209	T04C9.1	T04C9.1 is orthologous to the human gene GRAF PROTEIN (GRAF; OMIM:605370), which when mutated leads to disease	W05H7.4	WBGene00021047	zfp-3	N/A	ORFeome	N/A					21	Yes
wS47	T04C9.1	1	WBGene00020209	T04C9.1	T04C9.1 is orthologous to the human gene GRAF PROTEIN (GRAF; OMIM:605370), which when mutated leads to disease	F13G3.1	WBGene00008762	ztf-2	N/A	ORFeome	N/A					0	Yes
Hub07	T11B7.1	ORF	WBGene00011706	T11B7.1	N/A	F59C12.3	WBGene00019102	F59C12.3	N/A	cDNA	N/A					2
Hub07	T11B7.1	ORF	WBGene00011706	T11B7.1	N/A	T13H2.5	WBGene00020496	spat-3	spat-3 encodes, by transcription from alternative promoters, two large (1092- and 2471-residues) proteins; while residues 162-228 of the larger SPAT-3 protein encode a Ring1 type of zinc-finger domain (like that seen in SEX COMBS EXTRA, an E3 ubiquitin-protein ligase RING1 protein of Drosophila melanogaster), the bulk of SPAT-3 has no obvious similarities to other proteins; SPAT-3 is specifically…	Both	N/A					3
Hub07	T11B7.1	ORF	WBGene00011706	T11B7.1	N/A	T11B7.1	WBGene00011706	T11B7.1	N/A	cDNA	N/A					3
Hub07	T11B7.1	ORF	WBGene00011706	T11B7.1	N/A	ZK1307.9	WBGene00014250	ZK1307.9	N/A	ORFeome	N/A					2
Hub07	T11B7.1	ORF	WBGene00011706	T11B7.1	N/A	ZK809.5	WBGene00014087	ZK809.5	N/A	Both	N/A					8
Hub07	T11B7.1	ORF	WBGene00011706	T11B7.1	N/A	ZC395.8	WBGene00022598	ztf-8	N/A	ORFeome	N/A					2
wS07	C01B7.4	1	WBGene00006467	tag-117	N/A	T11B7.1	WBGene00011706	T11B7.1	N/A	ORFeome	N/A					23
wS62	Y39A3CL.2	1	WBGene00006513	tag-168	N/A	B0286.3	WBGene00015116	B0286.3	N/A	ORFeome	N/A	287.466	2532	VFEYLQLLGLPTHFE	68	6
wS62	Y39A3CL.2	1	WBGene00006513	tag-168	N/A	C09G1.4	WBGene00007486	C09G1.4	N/A	Both	N/A	44097.5	91	STTPRRLPLQPQQQA	108	37
wS62	Y39A3CL.2	1	WBGene00006513	tag-168	N/A	C49H3.6	WBGene00016792	C49H3.6	N/A	ORFeome	N/A	1057.02	1292	DKPGNVLPQLPPDTG	325	4
wS62	Y39A3CL.2	1	WBGene00006513	tag-168	N/A	F23B12.5	WBGene00009082	F23B12.5	F23B12.5 is orthologous to the human gene DIHYDROLIPOAMIDE DEHYDROGENASE (DLD; OMIM:109720), which when mutated leads to lactic acidosis due to lipoamide dehydrogenase deficiency; F23B12.5 protein is predicted to be mitochondrial.	cDNA	N/A	30.3936	6931	KHNRVALPALSPTME	76	22
wS62	Y39A3CL.2	1	WBGene00006513	tag-168	N/A	F26A10.2	WBGene00017814	F26A10.2	F26A10.2 encodes a protein with four zinc-finger domains and a glutamine/asparagine-rich domain, that is required for maintenance of the germline and for locomotion; F26A10.2(RNAi) animals are uncoordinated and have sterile progeny.	ORFeome	N/A	0.8163	16652	PDDNLFLPVCDELAR	375	2
wS62	Y39A3CL.2	1	WBGene00006513	tag-168	N/A	K04G7.1	WBGene00019400	K04G7.1	N/A	cDNA	N/A	1580.77	958	KKRRRELPSIRGMAN	407	2
wS62	Y39A3CL.2	1	WBGene00006513	tag-168	N/A	Y73F8A.8	WBGene00004170	pqn-90	The protein product of this gene is predicted to contain a glutamine/asparagine (Q/N)-rich ('prion') domain, by the algorithm of Michelitsch and Weissman (as of the WS77 release of WormBase, i.e., in wormpep77).	ORFeome	N/A	379.058	2228	CAPQCTLPSAPACQQ	278	8
wS62	Y39A3CL.2	1	WBGene00006513	tag-168	N/A	T22H2.5	WBGene00011935	scrm-1	scrm-1 encodes, by alternative splicing, two isoforms of a putative phospholipid scramblase required for phosphatidylserine exposure and the normally rapid engulfment of apoptotic cells in the germline; SCRM-1 is localized to plasma membranes of embryonic cells from early embryogenesis onward; SCRM-1 is specifically bound by residues 380-550 of WAH-1 in vitro, and WAH-1 binding is required in lip…	ORFeome	N/A	0.1175	19147	SVWMPMPPAIQGVPT	48	2
wS62	Y39A3CL.2	1	WBGene00006513	tag-168	N/A	ZK1053.5	WBGene00014200	scrm-2	scrm-2 encodes a putative phospholipid scramblase homologous to human PLSCR1-5, and paralogous to other C. elegans SCRMs (e.g., SCRM-1); in apoptotic germline cells, SCRM-2 is fully dispensable for normally rapid engulfment and largely dispensable for phosphatidylserine exposure; SCRM-2 does not bind WAH-1 in vitro, and scrm-2(tm650) mutants have no obvious phenotype.	ORFeome	N/A	4.5738	12589	AIWMEALPAIEGIPA	34	3
wS62	Y39A3CL.2	1	WBGene00006513	tag-168	N/A	Y38C1BA.2	WBGene00004913	snn-1	N/A	ORFeome	N/A	31656.4	143	AVPTRRLPPHPSSSS	405	2
wS62	Y39A3CL.2	1	WBGene00006513	tag-168	N/A	T20F7.5	WBGene00020632	T20F7.5	N/A	cDNA	N/A	229646	34	GTSHRRLPEIPAQFR	581	7
wS62	Y39A3CL.2	1	WBGene00006513	tag-168	N/A	T07C4.1	WBGene00011559	umps-1	T07C4.1 is orthologous to the human gene URIDINE MONOPHOSPHATE SYNTHETASE (OROTATE PHOSPHORIBOSYL TRANSFERASE AND OROTIDINE-5'-DECARBOXYLASE) (UMPS; OMIM:258900), which when mutated leads to disease.	ORFeome	N/A	14.6949	8961	AGVFRKLAKDPTYRL	363	9
wS62	Y39A3CL.2	1	WBGene00006513	tag-168	N/A	Y39A1A.14	WBGene00012652	Y39A1A.14	N/A	cDNA	N/A	3.6197	13368	HQCLLNLLDSPLNRA	74	2
wS63	Y39A3CL.2	2	WBGene00006513	tag-168	N/A	C09G1.4	WBGene00007486	C09G1.4	N/A	Both	N/A	381502	28	NMRRRKLPTAPLMGS	343	53
wS63	Y39A3CL.2	2	WBGene00006513	tag-168	N/A	F19C7.8	WBGene00017597	F19C7.8	N/A	cDNA	N/A	10051.7	294	HYERRQLPAMQHTLR	36	1
wS63	Y39A3CL.2	2	WBGene00006513	tag-168	N/A	K04G7.1	WBGene00019400	K04G7.1	N/A	cDNA	N/A	423728	26	KKRRRELPSIRGMAN	407	81
wS63	Y39A3CL.2	2	WBGene00006513	tag-168	N/A	F35B12.5	WBGene00009385	sas-5	sas-5 encodes a coiled-coil protein whose activity is required, paternally, maternally, and in a dose-dependent manner, for daughter centriole formation; SAS-5 localizes to both the cytoplasm and to centrioles, and photobleaching experiments reveal rapid SAS-5 cycling between these two cellular components throughout the cell cycle; SAS-5 localization to centrioles depends upon the ZYG-1 kinase an…	cDNA	N/A	1767.09	1010	LPQERTKPPVPSTQP	42	3
wS63	Y39A3CL.2	2	WBGene00006513	tag-168	N/A	T20F7.5	WBGene00020632	T20F7.5	N/A	cDNA	N/A	67045	78	GTSHRRLPEIPAQFR	581	9
wS63	Y39A3CL.2	2	WBGene00006513	tag-168	N/A	F07A5.7	WBGene00006754	unc-15	The unc-15 gene encodes a paramyosin ortholog; UNC-15 protein physically interacts with MHC A, one isoform of myosin heavy chain (MHC) in striated muscle; UNC-15 accumulation is decreased in the absence of UNC-54 (myosin B), implying that degradation of UNC-15 is inhibited by its binding myosin B; conversely, myosin B (but not MYO-3/myosin A) fails to accumulate in unc-15 mutants.	cDNA	N/A	393.42	2594	EEARRRLEDAERERS	240	2
wS64	Y39A3CL.2	3	WBGene00006513	tag-168	N/A	C09G1.4	WBGene00007486	C09G1.4	N/A	Both	N/A	29099300	1	NMRRRKLPTAPLMGS	343	50
wS64	Y39A3CL.2	3	WBGene00006513	tag-168	N/A	F49E11.1	WBGene00003150	mbk-2	mbk-2 encodes one of two C. elegans members of the DYRK (dual-specificity Yak1-related kinase) family of proteins that includes S. cerevisiae Yak1 and the Drosophila minibrain and DYRK2 kinases; MBK-2 activity is required maternally for the egg-to-embryo transition that occurs during the earliest stages of embryonic development; specifically, MBK-2 is required for: 1) posterior localization of th…	cDNA	N/A	694783	22	KWLRRRLPNPPRDGL	772	64
wS64	Y39A3CL.2	3	WBGene00006513	tag-168	N/A	T20F7.5	WBGene00020632	T20F7.5	N/A	cDNA	N/A	44286.1	94	GTSHRRLPEIPAQFR	581	2
wS64	Y39A3CL.2	3	WBGene00006513	tag-168	N/A	W09C3.4	WBGene00021112	W09C3.4	N/A	ORFeome	N/A	4.3259	12889	EDLERILEVAVLDGT	226	2
wS64	Y39A3CL.2	3	WBGene00006513	tag-168	N/A	Y53F4B.22	WBGene00013168	Y53F4B.22	N/A	cDNA	N/A	551.664	1531	EEHPVLLTDAPLNPL	103	4
wS69	Y45F10D.13	1	WBGene00012891	tag-208	N/A	F59E12.9	WBGene00019124	F59E12.9	N/A	cDNA	N/A					26
wS69	Y45F10D.13	1	WBGene00012891	tag-208	N/A	M57.1	WBGene00019777	M57.1	N/A	ORFeome	N/A					0	Yes
wS69	Y45F10D.13	1	WBGene00012891	tag-208	N/A	T11B7.1	WBGene00011706	T11B7.1	N/A	ORFeome	N/A					6	Yes
wS70	Y45F10D.13	2	WBGene00012891	tag-208	N/A	R10E12.1	WBGene00007010	alx-1	alx-1 encodes one of two C. elegans Bro1 domain-containing proteins; during development, ALX-1 functions in the regulation of protein trafficking via endocytic recycling of clathrin-independent cargo and membrane-protein degradation; ALX-1 physically interacts with RME-1, a component of recycling endosomes that regulates endocytic recycling of receptor proteins, and LIN-12/Notch whose downregulat…	cDNA	N/A	1038.83	1606	SVESPIPPPRTQQSM	766	29
wS70	Y45F10D.13	2	WBGene00012891	tag-208	N/A	C44B9.4	WBGene00008081	athp-1	N/A	cDNA	N/A	10574.1	310	PQTPPPIPPPPAVYY	817	46	Yes
wS70	Y45F10D.13	2	WBGene00012891	tag-208	N/A	B0507.3	WBGene00015220	B0507.3	N/A	ORFeome	N/A	362142	13	SFQVPVIPPPPTLVT	139	4	Yes
wS70	Y45F10D.13	2	WBGene00012891	tag-208	N/A	F11H8.4	WBGene00000872	cyk-1	The cyk-1 gene encodes a homolog of Drosophila diaphanous and human DIAPH1.	Both	N/A	2081.53	1152	ITGGPPPPPPPGGLP	722	26	Yes
wS70	Y45F10D.13	2	WBGene00012891	tag-208	N/A	D1037.1	WBGene00017025	D1037.1	N/A	cDNA	N/A	9122.45	401	SFRPPTPPPLPSVLY	516	3
wS70	Y45F10D.13	2	WBGene00012891	tag-208	N/A	Y48E1B.1	WBGene00013000	ddl-2	ddl-2 encodes a novel, proline-rich protein; loss of ddl-2 activity via RNAi results in a daf-16-dependent increase in lifespan and enhanced dauer formation, but not extended lifespan, of daf-2(e1370) mutant animals.	ORFeome	N/A	4423.89	701	AKVSSTIPAPPNFDD	479	0	Yes
wS70	Y45F10D.13	2	WBGene00012891	tag-208	N/A	ZC477.9	WBGene00000942	deb-1	The deb-1 gene encodes a vinculin ortholog highly conserved amongst metazoans including Drosophila, chick, and humans (OMIM:193065); DEB-1 is a muscle attachment protein found in dense bodies, and is required for attaching actin thin filaments to the basal sarcolemma; DEB-1 requires PAT-4/integrin-linked kinase for full assembly into nascent attachments.	ORFeome	N/A	4074.05	743	SRASPYNPPPPSSQV	747	0	Yes
wS70	Y45F10D.13	2	WBGene00012891	tag-208	N/A	F56D1.5	WBGene00000969	dhs-5	dhs-5 encodes a possible steroid dehydrogenase; DHS-5 generally resembles short chain-type alcohol/other dehydrogenases, but has two predicted N-terminal transmembrane sequences, and its closest relatives in vertebrates are known or putative steroid dehydrogenases such as hydroxysteroid (17-beta) dehydrogenase 12 from mouse (also known as KIK-I or DHBK_MOUSE).	ORFeome	N/A	515.897	2432	SQGVRPIPMLAAYCA	226	0	Yes
wS70	Y45F10D.13	2	WBGene00012891	tag-208	N/A	ZK1248.3	WBGene00001224	ehs-1	The ehs-1 gene encodes an ortholog of mammalian EPS15 that probably functions in endocytosis.	Both	N/A	2095.75	1098	NFAAPPHPPRPMMGS	212	43	Yes
wS70	Y45F10D.13	2	WBGene00012891	tag-208	N/A	Y57G11C.24	WBGene00001330	eps-8	eps-8 is predicted to encode five protein isoforms with similarity to mouse epidermal growth factor receptor kinase substrate that affects embryonic viability, growth, locomotion, osmoregulation, and larval viability; interacts with GEX-3 in yeast two-hybrid assays.	Both	N/A	228.895	3847	NVYRPPPPPLVSDAG	694	15	Yes
wS70	Y45F10D.13	2	WBGene00012891	tag-208	N/A	F45B8.3	WBGene00009720	F45B8.3	N/A	ORFeome	N/A	637.289	2167	CPYVPPAPLPPPPPP	81	1	Yes
wS70	Y45F10D.13	2	WBGene00012891	tag-208	N/A	F59E12.9	WBGene00019124	F59E12.9	N/A	cDNA	N/A	9122.45	401	MILPPPPPPLPSEEK	1387	5
wS70	Y45F10D.13	2	WBGene00012891	tag-208	N/A	Y54F10AM.2	WBGene00001410	feh-1	feh-1 encodes the single C. elegans member of the Fe65 protein family that affects embryonic and larval viability and pharyngeal pumping; the PTB2 domain binds to cytosolic domain of C. elegans APL-1 in vitro; expressed in the neuromuscular structures of the pharynx and in a subset of neurons.	ORFeome	N/A	180216	29	PARSPSPPPLPPPIT	302	2
wS70	Y45F10D.13	2	WBGene00012891	tag-208	N/A	T17H7.4	WBGene00001573	gei-16	gei-16 can encode a protein with similarity to the B20 antigen of the parasitic nematode Onchocerca volvulus; GEI-16 is required for ventral enclosure and elongation during embryonic development, larval development, and normal rates of postembryonic growth; GEI-16 interacts with GEX-3, a homolog of mammalian protein ligands of the small GTPase Rac1 that is also essential for embryonic morphogenes…	ORFeome	N/A	4074.05	743	YYPSPPPPPQPYRDP	481	4	Yes
wS70	Y45F10D.13	2	WBGene00012891	tag-208	N/A	F46H5.6	WBGene00001696	grd-7	grd-7 encodes a hedgehog-like protein, with an N-terminal DUF271 domain, a central low-complexity proline-rich domain, and a C-terminal Ground (Grd) domain; GRD-7 is expressed in three to four posterior DA motor neurons of the ventral nerve cord; the Ground domain is predicted to form a cysteine-crosslinked protein involved in intercellular signalling, and it has subtle similarity to the N-termin…	ORFeome	N/A	30053	108	AVPVPAPPPAPYPQH	360	3	Yes
wS70	Y45F10D.13	2	WBGene00012891	tag-208	N/A	F58B6.2	WBGene00019030	inft-1	N/A	ORFeome	N/A	42205.8	79	PQAAPIIPKLPQKSI	702	1	Yes
wS70	Y45F10D.13	2	WBGene00012891	tag-208	N/A	K04F10.2	WBGene00019395	K04F10.2	N/A	ORFeome	N/A	600.349	2253	DQNEITIPELPEGRV	29	0	Yes
wS70	Y45F10D.13	2	WBGene00012891	tag-208	N/A	C09H6.2	WBGene00002999	lin-10	lin-10 encodes a PDZ and PTB domain-containing protein that is homologous to mammalian Munc interacting proteins (Mint1, OMIM:602414) and is required for polarized protein localization; LIN-10 is required for proper localization of the LET-23 EGF receptor to the basolateral membrane of the vulval precursor cells and for proper postsynaptic localization of GLR-1, an AMPA-type glutamate receptor in…	ORFeome	N/A	197.364	4169	PFLNPYIPTAGAPAQ	62	13	Yes
wS70	Y45F10D.13	2	WBGene00012891	tag-208	N/A	M57.1	WBGene00019777	M57.1	N/A	ORFeome	N/A	2.4587	17208	EDRVRLFFAFGGEIE	194	0	Yes
wS70	Y45F10D.13	2	WBGene00012891	tag-208	N/A	Y57A10A.18	WBGene00004167	pqn-87	The protein product of this gene is predicted to contain a glutamine/asparagine (Q/N)-rich ('prion') domain, by the algorithm of Michelitsch and Weissman (as of the WS77 release of WormBase, i.e., in wormpep77).	cDNA	N/A	637.289	2167	RARVPRGPSPPTAMK	1217	2
wS70	Y45F10D.13	2	WBGene00012891	tag-208	N/A	F43D9.2	WBGene00004283	rab-33	N/A	ORFeome	N/A	10574.1	310	PTAPPPIPPAPEAVT	65	1
wS70	Y45F10D.13	2	WBGene00012891	tag-208	N/A	C08B11.5	WBGene00004723	sap-49	sap-49 encodes the C. elegans ortholog of mammalian SAP49, a component of the SF3b splicing factor, a U2 snRNP-associated protein complex; loss of sap-49 activity via RNAi results in embryonic lethality, a protruding vulva, reduced levels of gene expression (as assessed by a gfp reporter), and early onset of foci formation in strains expressing polyglutamine-YFP; SAP-49 exhibits sequence-specific…	Both	N/A	206.226	4124	QGQYPPVPPPPPSVT	257	10	Yes
wS70	Y45F10D.13	2	WBGene00012891	tag-208	N/A	F47D2.5	WBGene00018556	srt-36	N/A	ORFeome	N/A	59.4542	7180	GEPQPIIGPLQVAYG	31	0	Yes
wS70	Y45F10D.13	2	WBGene00012891	tag-208	N/A	F43B10.2	WBGene00018374	tag-343	N/A	ORFeome	N/A	15743.1	196	TIRPPPIPASPPPRP	321	11	Yes
wS70	Y45F10D.13	2	WBGene00012891	tag-208	N/A	C32E8.10	WBGene00006751	unc-11	unc-11 encodes multiple isoforms of a clathrin-adaptor protein AP180 (OMIM:603025) that functions in clathrin-mediated endocytosis; UNC-11 is essential for embryogenesis, locomotion, and pharyngeal pumping, and regulates neurotransmitter release by controlling vesicle trafficking and fusion; UNC-11 is also required for localization of SNB-1/synaptobrevin to synaptic vesicles, thus acting as a sor…	ORFeome	N/A	263.844	3529	APPVPPPPASQGAPA	477	8	Yes
wS70	Y45F10D.13	2	WBGene00012891	tag-208	N/A	Y50D4C.1	WBGene00006770	unc-34	unc-34 encodes an EVH1 domain-containing protein that is the sole C. elegans Enabled/VASP homolog; during development, unc-34 activity is required for proper cell migration and axon guidance and for normal locomotion and posterior body morphology; in regulating axon guidance, genetic analyses suggest that unc-34 likely functions downstream of slt-1/Slit and sax-3/Robo as well as unc-6/Netrin and …	cDNA	N/A	9122.45	401	AHGAPPPPPLPPVGA	216	17
wS70	Y45F10D.13	2	WBGene00012891	tag-208	N/A	C07G1.4	WBGene00006957	wsp-1	wsp-1 encodes a homolog of human WASP that interacts with Arp2/3 and is required for hypodermal cell migration during morphogenesis (ventral enclosure); when mutated, human WASP leads to Wiskott-Aldrich syndrome (OMIM:301000).	ORFeome	N/A	7062.81	525	PHAVPPPPPPPPPQS	605	3	Yes
wS70	Y45F10D.13	2	WBGene00012891	tag-208	N/A	R06C1.3	WBGene00006958	wve-1	wve-1 encodes a homolog of the mammalian WAVE protein; based on homology WVE-1 might be involved in actin cytoskeletal dynamics; wve-1 is required for early cell migrations in the epidermis during embryonic morphogenesis and may require gex-2 and gex-3 for its function.	ORFeome	N/A	367.608	2944	GTNSPVAPKQPDARS	391	31	Yes
wS71	Y45F10D.13	3	WBGene00012891	tag-208	N/A	T11B7.4	WBGene00001132	alp-1	N/A	cDNA	N/A	1110.04	1143	DSVPPPPPERKVFPF	1100	4
wS71	Y45F10D.13	3	WBGene00012891	tag-208	N/A	C06A5.8	WBGene00015505	C06A5.8	N/A	Both	N/A	147.563	3535	EKKSPAQPERSSSLV	222	34	Yes
wS71	Y45F10D.13	3	WBGene00012891	tag-208	N/A	C06G1.5	WBGene00015548	C06G1.5	N/A	ORFeome	N/A	33.1762	6266	GALVPMVVDRIFSGA	357	31	Yes
wS71	Y45F10D.13	3	WBGene00012891	tag-208	N/A	C06G3.6	WBGene00015552	C06G3.6	N/A	ORFeome	N/A	187.287	3203	RDRAIQVPLRRLGIT	269	8	Yes
wS71	Y45F10D.13	3	WBGene00012891	tag-208	N/A	C09G1.4	WBGene00007486	C09G1.4	N/A	ORFeome	N/A	59.8308	4956	DIYDAQPPIRPLPQQ	305	0	Yes
wS71	Y45F10D.13	3	WBGene00012891	tag-208	N/A	C11E4.6	WBGene00007520	C11E4.6	N/A	ORFeome	N/A	23950.1	173	LMSPPPLPPRSKQNN	986	0	Yes
wS71	Y45F10D.13	3	WBGene00012891	tag-208	N/A	C17E4.10	WBGene00007647	C17E4.10	N/A	ORFeome	N/A	1262.39	999	PSTPVSVPMRINGNV	57	0	Yes
wS71	Y45F10D.13	3	WBGene00012891	tag-208	N/A	C49H3.6	WBGene00016792	C49H3.6	N/A	ORFeome	N/A	7953.29	294	NNNPPGAPIRRSTMN	492	0	Yes
wS71	Y45F10D.13	3	WBGene00012891	tag-208	N/A	Y57G11C.24	WBGene00001330	eps-8	eps-8 is predicted to encode five protein isoforms with similarity to mouse epidermal growth factor receptor kinase substrate that affects embryonic viability, growth, locomotion, osmoregulation, and larval viability; interacts with GEX-3 in yeast two-hybrid assays.	Both	N/A	77441.4	60	VIPPPPPPVRTPTME	726	7	Yes
wS71	Y45F10D.13	3	WBGene00012891	tag-208	N/A	F10E9.3	WBGene00017355	F10E9.3	N/A	cDNA	N/A	1925.87	692	TSGSPSVGIRKYGVP	162	2
wS71	Y45F10D.13	3	WBGene00012891	tag-208	N/A	F32B4.4	WBGene00009314	F32B4.4	N/A	ORFeome	N/A	1828.11	732	GASPPEPPRRQEGAR	434	15	Yes
wS71	Y45F10D.13	3	WBGene00012891	tag-208	N/A	F41B4.1	WBGene00018257	F41B4.1	N/A	Both	N/A	10336.9	271	RELPPPPPPRKTPSH	54	31	Yes
wS71	Y45F10D.13	3	WBGene00012891	tag-208	N/A	F52E10.4	WBGene00009935	F52E10.4	N/A	ORFeome	N/A	1828.11	732	EEPPPRPPTRRCMFY	37	1	Yes
wS71	Y45F10D.13	3	WBGene00012891	tag-208	N/A	F32D1.1	WBGene00017981	figl-1	F32D1.1 encodes an homolog of human SPASTIN (OMIM:604277, mutated in spastic paraplegia), FIDGETIN (OMIM:605295, mutated in fidget mice), and FIDGETIN-LIKE-1, and of Drosophila SPASTIN; recombinant F32D1.1 protein has N-ethylmaleimide-sensitive ATPase activity in vitro, which is strongly dependent on the C368 residue immediately C-terminal to its Walker A motif; F32D1.1 is required for persistenc…	Both	N/A	471.434	1962	ARRAPDIPKRCSNPL	250	38	Yes
wS71	Y45F10D.13	3	WBGene00012891	tag-208	N/A	T17H7.4	WBGene00001573	gei-16	gei-16 can encode a protein with similarity to the B20 antigen of the parasitic nematode Onchocerca volvulus; GEI-16 is required for ventral enclosure and elongation during embryonic development, larval development, and normal rates of postembryonic growth; GEI-16 interacts with GEX-3, a homolog of mammalian protein ligands of the small GTPase Rac1 that is also essential for embryonic morphogenes…	ORFeome	N/A	147.563	3535	VNSPPASPRRGHGVG	649	3	Yes
wS71	Y45F10D.13	3	WBGene00012891	tag-208	N/A	K02C4.5	WBGene00010503	K02C4.5	N/A	Both	N/A	61228.8	75	QLKPPRPPIRSAVPD	203	7
wS71	Y45F10D.13	3	WBGene00012891	tag-208	N/A	K10H10.4	WBGene00010760	K10H10.4	N/A	ORFeome	N/A	10336.9	271	DEDLPPPPPRKSAKI	95	1	Yes
wS71	Y45F10D.13	3	WBGene00012891	tag-208	N/A	T09A5.2	WBGene00002216	klp-3	klp-3 encodes a C-terminal kinesin motor protein orthologous to Drosophila NCD and Saccharomyces cerevisiae KAR3; expression of antisense klp-3 RNA under the control of a heat shock promoter suggests that KLP-3 plays a role in chromosome movement and segregation that is essential for germline and embryonic development; klp-3 mRNA is expressed at a low level in mixed-stage RNA preparations; consis…	ORFeome	N/A	15.6	8648	PVTMPGINQRAIMQL	341	0	Yes
wS71	Y45F10D.13	3	WBGene00012891	tag-208	N/A	F28F5.3	WBGene00017904	lim-8	N/A	ORFeome	N/A	292.755	2525	ERTYPVPVARNKMRR	985	0	Yes
wS71	Y45F10D.13	3	WBGene00012891	tag-208	N/A	M57.1	WBGene00019777	M57.1	N/A	ORFeome	N/A	3.4205	13925	IFKYSLLWLRSPLLW	613	0	Yes
wS71	Y45F10D.13	3	WBGene00012891	tag-208	N/A	R166.1	WBGene00003107	mab-10	N/A	ORFeome	N/A	23950.1	173	SKNLPPLPPRLVQNK	332	6	Yes
wS71	Y45F10D.13	3	WBGene00012891	tag-208	N/A	F10E9.6	WBGene00003243	mig-10	mig-10 encodes proteins that contain, from N- to C-terminus, an RA-like (Ras association) domain, a PH (pleckstrin homology) domain, and a proline-rich motif, and that are homologous to the vertebrate RIAM, lamellopodin, and GRB7, 10, and 14 cytoplasmic adaptor proteins; during development, mig-10 activity is required for cell migration and axon outgrowth; in regulating axon outgrowth, mig-10 lik…	ORFeome	N/A	1110.04	1143	KKAPPPPPKRSDTTK	735	2	Yes
wS71	Y45F10D.13	3	WBGene00012891	tag-208	N/A	F54G8.4	WBGene00003597	nhl-1	The nhl-1 gene encodes an RBCC protein, orthologous to the mammalian protein BERP; its C. elegans paralogs include ncl-1 and lin-41.	ORFeome	N/A	22059	181	PAPLPQLPIRKPPLP	487	26	Yes
wS71	Y45F10D.13	3	WBGene00012891	tag-208	N/A	R06F6.12	WBGene00023418	R06F6.12	N/A	cDNA	N/A	612.29	1720	QQVAPPVLLRRTDMA	322	11
wS71	Y45F10D.13	3	WBGene00012891	tag-208	N/A	R11F4.3	WBGene00020009	R11F4.3	N/A	ORFeome	N/A	1110.04	1143	TTPPPPPPTRAPRPI	179	0	Yes
wS71	Y45F10D.13	3	WBGene00012891	tag-208	N/A	ZK863.7	WBGene00004384	rnp-1	N/A	ORFeome	N/A	19.7526	7745	ATQLSAAPVSYQPNA	214	0	Yes
wS71	Y45F10D.13	3	WBGene00012891	tag-208	N/A	C08B11.5	WBGene00004723	sap-49	sap-49 encodes the C. elegans ortholog of mammalian SAP49, a component of the SF3b splicing factor, a U2 snRNP-associated protein complex; loss of sap-49 activity via RNAi results in embryonic lethality, a protruding vulva, reduced levels of gene expression (as assessed by a gfp reporter), and early onset of foci formation in strains expressing polyglutamine-YFP; SAP-49 exhibits sequence-specific…	Both	N/A	10336.9	271	GMPPPPPPSRFGPPG	315	23	Yes
wS71	Y45F10D.13	3	WBGene00012891	tag-208	N/A	F35B12.5	WBGene00009385	sas-5	sas-5 encodes a coiled-coil protein whose activity is required, paternally, maternally, and in a dose-dependent manner, for daughter centriole formation; SAS-5 localizes to both the cytoplasm and to centrioles, and photobleaching experiments reveal rapid SAS-5 cycling between these two cellular components throughout the cell cycle; SAS-5 localization to centrioles depends upon the ZYG-1 kinase an…	cDNA	N/A	337.094	2390	AAYSPPPPMSEVRYG	261	26	Yes
wS71	Y45F10D.13	3	WBGene00012891	tag-208	N/A	M02A10.3	WBGene00004829	sli-1	N/A	ORFeome	N/A	23950.1	173	SIQAPPLPPRLSASE	553	2	Yes
wS71	Y45F10D.13	3	WBGene00012891	tag-208	N/A	Y38C1BA.2	WBGene00004913	snn-1	N/A	ORFeome	N/A	14011.5	230	HGPAPAVPTRRLPPH	400	4	Yes
wS71	Y45F10D.13	3	WBGene00012891	tag-208	N/A	T12D8.9	WBGene00011736	T12D8.9	N/A	ORFeome	N/A	10.2523	10129	LIQKPVVPKITSFFY	170	0	Yes
wS71	Y45F10D.13	3	WBGene00012891	tag-208	N/A	T23G11.7	WBGene00011972	T23G11.7	N/A	cDNA	N/A	4.6904	12990	LEEWIRLVIRKETVF	321	3
wS71	Y45F10D.13	3	WBGene00012891	tag-208	N/A	Y110A2AR.2	WBGene00006710	ubc-15	ubc-15 encodes an E2 ubiquitin-conjugating enzyme predicted to mediate the covalent attachment of an activated ubiquityl moiety to a substrate protein; as loss of UBC-15 activity via RNA-mediated interference (RNAi) does not result in any abnormalities, the precise role of UBC-15 in C. elegans development and/or behavior is not yet known; by sequence similarity, however, UBC-15 is predicted to fu…	ORFeome	N/A	0.6953	17665	LGPGVSVPAAGTASS	4	0	Yes
wS71	Y45F10D.13	3	WBGene00012891	tag-208	N/A	JC8.10	WBGene00006763	unc-26	unc-26 encodes synaptojanin, a polyphosphoinositide phosphatase orthologous to human synaptojanin 1 (OMIM:604297, 309000, which when mutated leads to Lowe oculocerebrorenal syndrome); UNC-26 is required for normal locomotion, pharyngeal pumping, and defecation, and specifically, appears to function in multiple steps of synaptic vesicle recycling; UNC-26 may also play a role in cytoskeletal organi…	cDNA	N/A	977505	4	GPGPPAVPVRKAPPP	1092	6
wS71	Y45F10D.13	3	WBGene00012891	tag-208	N/A	C07G1.4	WBGene00006957	wsp-1	wsp-1 encodes a homolog of human WASP that interacts with Arp2/3 and is required for hypodermal cell migration during morphogenesis (ventral enclosure); when mutated, human WASP leads to Wiskott-Aldrich syndrome (OMIM:301000).	ORFeome	N/A	1110.04	1143	TPAAPPPPTRVESHG	554	1	Yes
wS71	Y45F10D.13	3	WBGene00012891	tag-208	N/A	Y50D4A.4	WBGene00021738	Y50D4A.4	N/A	ORFeome	N/A	6.1077	12117	CLKARALSLRQIRKV	341	0	Yes
wS71	Y45F10D.13	3	WBGene00012891	tag-208	N/A	W05H7.4	WBGene00021047	zfp-3	N/A	ORFeome	N/A	247.872	2817	RQKMAELPPRGPNHH	502	0	Yes
wS71	Y45F10D.13	3	WBGene00012891	tag-208	N/A	Y43F8C.6	WBGene00012828	Y43F8C.6	N/A	cDNA	N/A	1002.88	1237	LRHHQPVPIRKIVHH	51	1
wS36	K07D4.7	1	WBGene00019487	tag-218	N/A	C39D10.7	WBGene00016534	C39D10.7	C39D10.7 encodes a large (1185-residue) protein with 11 chitin-binding peritrophin-A domains; C39D10.7 transcripts are enriched in hermaphrodites; like CEJ-1 and CPG-2, C39D10.7 might participate in eggshell synthesis and early embryonic development, and C39D10.7's multiple peritrophin-A domains might enable mechanical cross-linking of chitin; however, C39D10.7 alone has no visible function in ma…	cDNA	N/A	8764.57	452	PRSTSAAPPNPPPQN	308	2
wS36	K07D4.7	1	WBGene00019487	tag-218	N/A	K04H4.1	WBGene00001263	emb-9	emb-9 encodes the alpha-1 chain of Type IV basement membrane collagen most closely equivalent to human COL4A1 (OMIM:120130) on the basis of biological function; EMB-9 forms heterotrimeric Type IV collagen with LET-2, the alpha-2-like chain, and is required for the assembly and/or secretion of LET-2; EMB-9 is essential for embryonic morphogenesis, particularly epidermal elongation, and for larval …	cDNA	N/A	31.1253	2313	GEKGLPGPPGPPGQP	227	10
wS36	K07D4.7	1	WBGene00019487	tag-218	N/A	F22E12.1	WBGene00009058	F22E12.1	N/A	cDNA	N/A	275414	156	QRPPVQMPPPPPPPQ	378	1
wS36	K07D4.7	1	WBGene00019487	tag-218	N/A	F29G6.3	WBGene00009259	F29G6.3	N/A	cDNA	N/A	15.9849	2771	KFEHGAPPPLSPVFE	501	2
wS36	K07D4.7	1	WBGene00019487	tag-218	N/A	F44D12.1	WBGene00009678	F44D12.1	N/A	ORFeome	N/A	51.3656	1975	VYSPSHPPVYPTIRD	563	6
wS36	K07D4.7	1	WBGene00019487	tag-218	N/A	Y11D7A.12	WBGene00012435	flh-1	N/A	cDNA	N/A	11.0567	3056	YDSPSYRQPAIKRKA	355	7
wS36	K07D4.7	1	WBGene00019487	tag-218	N/A	T07F8.3	WBGene00001597	gld-3	gld-3 encodes two KH domain-containing RNA-binding proteins, GLD-3L and GLD-3S, that are homologous to Drosophila Bicaudal-C; gld-3 activity is required for two aspects of germ line development: the sperm/oocyte and mitosis/meiosis decisions; in regulating the sperm/oocyte switch, GLD-3L acts by binding and negatively regulating FBF's regulatory interaction with the fem-3 3'UTR; in regulating the…	cDNA	N/A	9.2981	3204	FPTPHFAPPMLTPHH	518	2
wS36	K07D4.7	1	WBGene00019487	tag-218	N/A	Y71G12B.9	WBGene00022149	lin-65	lin-65 is a encodes, by alternative splicing, two isoforms of a large (~600-residue), acid-rich, but unfamiliar protein that acts with the B class of synMuv genes (such as lin-35/Rb) to repress vulval induction, and that is required for fertility; LIN-65 isoforms share a ~400-residue N-terminal domain of low-complexity sequence which is probably nonglobular; in the longer LIN-65 isoform, there fo…	Both	N/A	7252.99	501	MLAPRHHPPPPPHFT	435	4
wS36	K07D4.7	1	WBGene00019487	tag-218	N/A	T22A3.3	WBGene00003083	lst-1	lst-1 encodes an unfamiliar protein with no known homologs outside of nematodes; in two-hybrid assays, LST-1 does not interact with control baits, but does interact with GPA-6, LAG-1, MPK-1 and K06A1.4, suggesting broad or unspecific interaction activity; however, T22A3.3 solely binds the normal form of GPA-6, without binding its constitutively active mutant form; LST-1 is expressed in head neuro…	cDNA	N/A	2.0569	4726	NSRKTSGPPPLMRTP	182	16
wS36	K07D4.7	1	WBGene00019487	tag-218	N/A	R09G11.2	WBGene00003600	nhr-1	nhr-1 encodes a member of the nuclear receptor superfamily; phylogenetic analyses indicate that NHR-1 is a divergent nuclear receptor that likely arose from expansion and diversification of the HNF4 (NR2A) subgroup in C. elegans; nhr-1 reporter gene expression is detected in hypodermal cells from the 3-fold stage of embryogenesis until adulthood, but as loss of nhr-1 activity via mutation or larg…	cDNA	N/A	0.3199	7242	FYSPDHGPDKIVFQN	293	2
wS36	K07D4.7	1	WBGene00019487	tag-218	N/A	F25B5.7	WBGene00017778	psf-1	F25B5.7 encodes an ortholog of Drosophila NONA and of human NONO (OMIM:300084) and SFPQ (OMIM: 605199); fly NONA and human NONO are putative DNA- or RNA-binding proteins required for normal rhythmic behaviors; fly NONA is also required for embryonic development and visual behavior, and forms a complex with the mRNA export factor NXF1.	cDNA	N/A	157.243	1468	FNVPTGPPPLMGGGG	428	4
wS36	K07D4.7	1	WBGene00019487	tag-218	N/A	R02F2.5	WBGene00019834	R02F2.5	N/A	ORFeome	N/A	21500.6	357	GPPPAYAPPAAPKAP	51	3
wS36	K07D4.7	1	WBGene00019487	tag-218	N/A	R144.2	WBGene00020092	R144.2	N/A	cDNA	N/A	572.228	1013	QHHPQLPPPPVHQGM	350	3
wS36	K07D4.7	1	WBGene00019487	tag-218	N/A	F35B12.5	WBGene00009385	sas-5	sas-5 encodes a coiled-coil protein whose activity is required, paternally, maternally, and in a dose-dependent manner, for daughter centriole formation; SAS-5 localizes to both the cytoplasm and to centrioles, and photobleaching experiments reveal rapid SAS-5 cycling between these two cellular components throughout the cell cycle; SAS-5 localization to centrioles depends upon the ZYG-1 kinase an…	cDNA	N/A	8129.3	478	ANRAAYSPPPPMSEV	258	1
wS36	K07D4.7	1	WBGene00019487	tag-218	N/A	T12D8.1	WBGene00011729	set-16	N/A	cDNA	N/A	3363.21	612	TTRAAPVPPGVPGAP	1768	3
wS36	K07D4.7	1	WBGene00019487	tag-218	N/A	F29F11.1	WBGene00005022	sqv-4	sqv-4 encodes a UDP-glucose 6-dehydrogenase, biochemically active in vitro, that is required for cytokinesis of one-cell embryos and for vulval morphogenesis; SQV-4 is orthologous to Drosophila SUGARLESS, human UGDH (OMIM:603370), and zebrafish JEKYLL; SQV-4 is expressed in many cell types, notably oocytes and uterine, seam, pharyngeal, and spermathecal cells, with expression being prominent in 1…	cDNA	N/A	0.4517	6709	RGRNLFFSSDIPKAI	70	2
wS36	K07D4.7	1	WBGene00019487	tag-218	N/A	T20F5.6	WBGene00020628	T20F5.6	N/A	cDNA	N/A	910.307	894	APAPVPVPPARPRPG	394	6
wS36	K07D4.7	1	WBGene00019487	tag-218	N/A	C30B5.1	WBGene00016243	tag-319	N/A	cDNA	N/A	8.2501	3308	LSTPSTLRPPVSPLM	521	2
wS36	K07D4.7	1	WBGene00019487	tag-218	N/A	F26G5.9	WBGene00006523	tam-1	tam-1 encodes a broadly expressed nuclear protein with RING finger, B-box, and glutamine/asparagine-rich domains that promotes signalling in the class B synthetic-multivulva gene pathway (which includes the lin-35/RB gene), and also promotes the activity of genes in multicopy transgenic arrays; the normal role of TAM-1's class B activity is presumably to inhibit RAS pathway activity in vulval dev…	cDNA	N/A	28780.6	324	SNRPPHSPTPPPGNK	873	1
wS36	K07D4.7	1	WBGene00019487	tag-218	N/A	JC8.10	WBGene00006763	unc-26	unc-26 encodes synaptojanin, a polyphosphoinositide phosphatase orthologous to human synaptojanin 1 (OMIM:604297, 309000, which when mutated leads to Lowe oculocerebrorenal syndrome); UNC-26 is required for normal locomotion, pharyngeal pumping, and defecation, and specifically, appears to function in multiple steps of synaptic vesicle recycling; UNC-26 may also play a role in cytoskeletal organi…	cDNA	N/A	261667	158	PVRKAPPPPPRPVIP	1099	1
wS36	K07D4.7	1	WBGene00019487	tag-218	N/A	W09D10.1	WBGene00012359	W09D10.1	N/A	cDNA	N/A	3.6436	4116	FDMFASAPPPVTVNS	470	4
wS36	K07D4.7	1	WBGene00019487	tag-218	N/A	Y106G6D.7	WBGene00013703	Y106G6D.7	N/A	cDNA	N/A	234.696	1308	NRYGSGPPPSKPADL	191	6
wS36	K07D4.7	1	WBGene00019487	tag-218	N/A	Y43F8C.6	WBGene00012828	Y43F8C.6	N/A	cDNA	N/A	6554.63	514	NLSASSAPPPLPRGV	360	8
wS36	K07D4.7	1	WBGene00019487	tag-218	N/A	Y51F10.2	WBGene00021763	Y51F10.2	N/A	cDNA	N/A	1001.7	877	LPRSSTPAPAPPFDN	281	3
Hub05	F43B10.2	ORF	WBGene00018374	tag-343	N/A	ZK792.8	WBGene00014080	atg-4.2	atg-4.2 encodes a putative cysteine protease orthologous to the autophagic budding yeast protein Apg4p, and to human ATG4C (OMIM:611339) and ATG4D (OMIM:611340); ATG-4.2 is paralogous to ATG-4.1 and to human ATG4A and ATG4B; unlike C. elegans orthologs of other yeast autophagic proteins, ATG-4.2 is not required for normal dauer formation, and it has no obvious functions in mass RNAi assays.	cDNA	N/A					2
Hub05	F43B10.2	ORF	WBGene00018374	tag-343	N/A	T24H10.6	WBGene00012004	dyrb-1	dyrb-1 encodes a small (95-residue) putative cytoplasmic dynein light chain 2A that inhibits DHC-1 in vivo, and is also required for mitotic spindle positioning, embryonic viability and fertility; DYRB-1 is orthologous to Drosophila ROADBLOCK (and six Drosophila paralogs), Chlamydomonas LC7, human DYNLRB1 (OMIM:607167), and human DYNLRB2 (OMIM:607168); dyrb-1(RNAi) and dyrb-1(tm2645) both suppres…	cDNA	N/A					4
Hub05	F43B10.2	ORF	WBGene00018374	tag-343	N/A	Y40B1B.5	WBGene00012738	eif-3.J	N/A	cDNA	N/A					2
Hub05	F43B10.2	ORF	WBGene00018374	tag-343	N/A	F23A7.8	WBGene00044638	F23A7.8	N/A	cDNA	N/A					2
Hub05	F43B10.2	ORF	WBGene00018374	tag-343	N/A	C01C4.1	WBGene00003739	nlp-1	nlp-1 encodes a predicted neuropeptide-like protein of the MSFamide family with similarity to Aplysia californica (sea hare) buccalin, a neuropeptide that regulates acetylcholine-induced muscle contraction; NLP-1 is expressed in the phasmid PHB tail sensory neuron, lateral neurons, head neurons, and the intestine; the precise role of NLP-1 in nervous system function and development is not yet kno…	cDNA	N/A					2
Hub05	F43B10.2	ORF	WBGene00018374	tag-343	N/A	Y22F5A.3	WBGene00004364	ric-4	ric-4 encodes an ortholog of vertebrate SNAP-25 and S. cerevisiae Sec9p; SNAP-25 is associated with synaptosomes, required for axonal growth in vivo, and targeted by botulinum neurotoxins; UNC-86 and MEC-3 are required for ric-4 expression, and act on a regulatory element (I2h) in ric-4 conserved between the first introns of C. elegans and C. briggsae ric-4 genes; other conserved motifs in the pr…	cDNA	N/A					3
Hub05	F43B10.2	ORF	WBGene00018374	tag-343	N/A	T23C6.4	WBGene00020726	T23C6.4	N/A	ORFeome	N/A					2
Hub05	F43B10.2	ORF	WBGene00018374	tag-343	N/A	Y51H7C.7	WBGene00021785	Y51H7C.7	N/A	ORFeome	N/A					3
wS28	F41D9.1	1	WBGene00018281	tbc-18	N/A	F46C8.5	WBGene00000438	ceh-14	ceh-14 encodes a LIM homeodomain protein orthologous to Drosophila Lim3 and the vertebrate Lhx3 and Lhx4 proteins; ceh-14 is required for specification of the AFD thermosensory neurons and for normal thermotactic behavior; a ceh-14::GFP reporter fusion is expressed in head and tail neurons, including the AFD thermosensory neurons, during late embryonic, larval, and adult stages. Animals triply mu…	cDNA	N/A					2
wS28	F41D9.1	1	WBGene00018281	tbc-18	N/A	Y11D7A.12	WBGene00012435	flh-1	N/A	cDNA	N/A					3
wS28	F41D9.1	1	WBGene00018281	tbc-18	N/A	M04B2.1	WBGene00003218	mep-1	mep-1 is required for repression by the fem-3 3' UTR in vivo, and for maintenance of somatic (versus germline) differentiation; MEP-1 protein has zinc-finger domains and a glutamine/asparagine-rich domain.	cDNA	N/A					2
wS22	F09E10.8	1	WBGene00017298	toca-1	N/A	C25A11.4	WBGene00000100	ajm-1	ajm-1 encodes a member of the apical junction molecule class that is required for correct elongation of the C. elegans embryo; AJM-1 contains a coiled-coil motif; AJM-1 binds DLG-1 in vitro, in yeast two-hybrid assays, and in vivo; AJM-1 is mislocalized in a dlg-1(RNAi) background; LET-413 is required for rapid confinement of DLG-1 and AJM-1 to a narrow apical region in C. elegans epithelia; CLC-…	cDNA	N/A	3720990	105	VLHPSAPPPPPPPLS	22	10
wS22	F09E10.8	1	WBGene00017298	toca-1	N/A	T11B7.4	WBGene00001132	alp-1	N/A	Both	N/A	30214.4	585	DGMDSVPPPPPERKV	1097	19
wS22	F09E10.8	1	WBGene00017298	toca-1	N/A	C36B1.9	WBGene00007976	C36B1.9	N/A	cDNA	N/A	70981900	6	PVRPLVAPPQPPAQP	280	2
wS22	F09E10.8	1	WBGene00017298	toca-1	N/A	C49H3.6	WBGene00016792	C49H3.6	N/A	ORFeome	N/A	3403.45	1375	VNRQQPAPPPVARLP	352	4
wS22	F09E10.8	1	WBGene00017298	toca-1	N/A	F11H8.4	WBGene00000872	cyk-1	The cyk-1 gene encodes a homolog of Drosophila diaphanous and human DIAPH1.	ORFeome	N/A	20633700	49	GGCPPPPPPPPPGGF	766	8
wS22	F09E10.8	1	WBGene00017298	toca-1	N/A	C02C6.1	WBGene00001130	dyn-1	dyn-1 encodes the C. elegans ortholog of the dynamin GTPase; dyn-1 activity is required for endocytosis, synaptic vesicle recycling, cytokinesis, and the CED-1 pathway that regulates engulfment and degradation of apoptotic cells; mutations in dyn-1 affect locomotion, egg-laying, defecation, and embryonic development, indicating that dyn-1's endocytic function is required for a number of diverse p…	Both	N/A	11125.5	832	VPRPAPAPPGGRQAP	766	26
wS22	F09E10.8	1	WBGene00017298	toca-1	N/A	F22E12.1	WBGene00009058	F22E12.1	N/A	cDNA	N/A	61977.5	445	PPVQMPPPPPPPQQN	380	27
wS22	F09E10.8	1	WBGene00017298	toca-1	N/A	F59E12.9	WBGene00019124	F59E12.9	N/A	cDNA	N/A	47546800	11	SSSPSPPPPPPPPPP	1333	6
wS22	F09E10.8	1	WBGene00017298	toca-1	N/A	C06H5.1	WBGene00007392	fbxa-156	This gene encodes a protein containing an F-box, a motif predicted to mediate protein-protein interactions either with homologs of yeast Skp-1p or with other proteins; this gene's encoded protein also contains an FTH/DUF38 motif, which may also mediate protein-protein interaction.	ORFeome	N/A	1.3347	14955	NWLPSVQIAEILEHF	224	29
wS22	F09E10.8	1	WBGene00017298	toca-1	N/A	C06H5.2	WBGene00007393	fbxa-157	This gene encodes a protein containing an F-box, a motif predicted to mediate protein-protein interactions either with homologs of yeast Skp-1p or with other proteins; this gene's encoded protein also contains an FTH/DUF38 motif, which may also mediate protein-protein interaction.	cDNA	N/A	1.3347	14955	NWLPSVQIAEILEHF	224	2
wS22	F09E10.8	1	WBGene00017298	toca-1	N/A	T17H7.4	WBGene00001573	gei-16	gei-16 can encode a protein with similarity to the B20 antigen of the parasitic nematode Onchocerca volvulus; GEI-16 is required for ventral enclosure and elongation during embryonic development, larval development, and normal rates of postembryonic growth; GEI-16 interacts with GEX-3, a homolog of mammalian protein ligands of the small GTPase Rac1 that is also essential for embryonic morphogenes…	ORFeome	N/A	7355310	69	RAPPQGPPPPPPPQA	188	24
wS22	F09E10.8	1	WBGene00017298	toca-1	N/A	F57F4.3	WBGene00001581	gfi-1	gfi-1 encodes a protein that contains 21 ET modules; interacts with unc-68 in yeast two-hybrid assays.	cDNA	N/A	2039.63	1624	CLDPTVSPPRTPNPL	1669	4
wS22	F09E10.8	1	WBGene00017298	toca-1	N/A	Y71G12B.9	WBGene00022149	lin-65	lin-65 is a encodes, by alternative splicing, two isoforms of a large (~600-residue), acid-rich, but unfamiliar protein that acts with the B class of synMuv genes (such as lin-35/Rb) to repress vulval induction, and that is required for fertility; LIN-65 isoforms share a ~400-residue N-terminal domain of low-complexity sequence which is probably nonglobular; in the longer LIN-65 isoform, there fo…	cDNA	N/A	6054.86	1053	MLAPRHHPPPPPHFT	435	15
wS22	F09E10.8	1	WBGene00017298	toca-1	N/A	F46A9.6	WBGene00003172	mec-8	mec-8 encodes a protein with two RNA recognition motifs (RRM); mec-8 is required for proper development of body wall muscle and chemosensory and touch receptor neurons and as a result, for embryonic and larval development, sensory neuron fasciculation, and mechanosensation; MEC-8 functions as an mRNA processing factor whose activity is required for alternative splicing of genes such as unc-52/per…	ORFeome	N/A	45766.8	503	VARPKQSPPPPQHAA	117	8
wS22	F09E10.8	1	WBGene00017298	toca-1	N/A	Y57A10A.18	WBGene00004167	pqn-87	The protein product of this gene is predicted to contain a glutamine/asparagine (Q/N)-rich ('prion') domain, by the algorithm of Michelitsch and Weissman (as of the WS77 release of WormBase, i.e., in wormpep77).	cDNA	N/A	1100640	154	VIPPPILPPPPPAGV	1174	1
wS22	F09E10.8	1	WBGene00017298	toca-1	N/A	ZK381.5	WBGene00022727	prkl-1	prkl-1 encodes a homolog of Drosophila ESPINAS and PRICKLE, and of human PRICKLE1, PRICKLE2, and LMO6; prkl-1 enables Wnt-directed planar cell polarity; prkl-1 is required for the fully asymmetrical division of B.a versus B.p cells, though this requirement is quantitatively weak.	cDNA	N/A	120335	349	PKPPQRAPPPPPSEN	395	7
wS22	F09E10.8	1	WBGene00017298	toca-1	N/A	C08B11.5	WBGene00004723	sap-49	sap-49 encodes the C. elegans ortholog of mammalian SAP49, a component of the SF3b splicing factor, a U2 snRNP-associated protein complex; loss of sap-49 activity via RNAi results in embryonic lethality, a protruding vulva, reduced levels of gene expression (as assessed by a gfp reporter), and early onset of foci formation in strains expressing polyglutamine-YFP; SAP-49 exhibits sequence-specific…	Both	N/A	1632030	132	PGMPGMPPPPPPSRF	311	33
wS22	F09E10.8	1	WBGene00017298	toca-1	N/A	F35B12.5	WBGene00009385	sas-5	sas-5 encodes a coiled-coil protein whose activity is required, paternally, maternally, and in a dose-dependent manner, for daughter centriole formation; SAS-5 localizes to both the cytoplasm and to centrioles, and photobleaching experiments reveal rapid SAS-5 cycling between these two cellular components throughout the cell cycle; SAS-5 localization to centrioles depends upon the ZYG-1 kinase an…	cDNA	N/A	3265.58	1390	ANRAAYSPPPPMSEV	258	10
wS22	F09E10.8	1	WBGene00017298	toca-1	N/A	Y116A8C.32	WBGene00013808	sfa-1	Y116A8C.32 encodes an ortholog of splicing factor SF1, which enables 3' splice site recognition by binding U2AF65 and the intron branch site during splicing complex formation; Y116A8C.32 shares several domains with mammalian SF1 proteins (a U2AF65 binding domain, a hnRNP K homology domain, two RNA-binding zinc knuckles, and a proline-rich C-terminal domain), while also sharing a hydrophilic N-ter…	cDNA	N/A	684129	193	FMPPPPPPPPMPGDL	672	1
wS22	F09E10.8	1	WBGene00017298	toca-1	N/A	C33B4.3	WBGene00006444	shn-1	N/A	cDNA	N/A	75271900	2	TSRPKTPPPPPPMQH	718	4
wS22	F09E10.8	1	WBGene00017298	toca-1	N/A	T01G1.3	WBGene00011338	T01G1.3	N/A	cDNA	N/A	7299.79	961	YQQPAPIPPPNLVNG	796	1
wS22	F09E10.8	1	WBGene00017298	toca-1	N/A	F43B10.2	WBGene00018374	tag-343	N/A	ORFeome	N/A	10469200	65	TESPPLPPPPLPLSN	292	24
wS22	F09E10.8	1	WBGene00017298	toca-1	N/A	C32E8.10	WBGene00006751	unc-11	unc-11 encodes multiple isoforms of a clathrin-adaptor protein AP180 (OMIM:603025) that functions in clathrin-mediated endocytosis; UNC-11 is essential for embryogenesis, locomotion, and pharyngeal pumping, and regulates neurotransmitter release by controlling vesicle trafficking and fusion; UNC-11 is also required for localization of SNB-1/synaptobrevin to synaptic vesicles, thus acting as a sor…	cDNA	N/A	6338.53	1024	HNAPPVPPPPASQGA	475	8
wS22	F09E10.8	1	WBGene00017298	toca-1	N/A	R06C1.3	WBGene00006958	wve-1	wve-1 encodes a homolog of the mammalian WAVE protein; based on homology WVE-1 might be involved in actin cytoskeletal dynamics; wve-1 is required for early cell migrations in the epidermis during embryonic morphogenesis and may require gex-2 and gex-3 for its function.	ORFeome	N/A	20633700	49	TNIPPPPPPPPPMVI	355	9
wS22	F09E10.8	1	WBGene00017298	toca-1	N/A	Y106G6D.7	WBGene00013703	Y106G6D.7	N/A	cDNA	N/A	3168.64	1406	NRYGSGPPPSKPADL	191	3
wS22	F09E10.8	1	WBGene00017298	toca-1	N/A	Y53H1A.1	WBGene00013177	Y53H1A.1	N/A	ORFeome	N/A	134421	332	QGPPRGYPPPPPQGA	93	2
wS22	F09E10.8	1	WBGene00017298	toca-1	N/A	ZK669.4	WBGene00014054	ZK669.4	ZK669.4 is orthologous to the human gene DIHYDROLIPOAMIDE BRANCHED CHAIN TRANSACYLASE (E2 COMPONENT OF BRANCHED CHAIN KETO ACID DEHYDROGENASE COMPLEX; (DBT), which when mutated leads to maple syrup urine disease, type II (OMIM:248610); the ZK669.4 protein is predicted to be mitochondrial with 68% accuracy.	cDNA	N/A	15.1161	8465	YASPVVFPPQVAIGA	374	10
wS22	F09E10.8	1	WBGene00017298	toca-1	N/A	F56D3.1	WBGene00018969	F56D3.1	N/A	cDNA	N/A	2188.01	1582	ATRPAQPQPAPTTPA	244	1
wS22	F09E10.8	1	WBGene00017298	toca-1	N/A	F25E2.4	WBGene00002058	IFD-2	ifd-2 encodes a nonessential intermediate filament protein; IFD-2 is predicted to function as a structural component of the cytoskeleton; IFD-2 has no obvious function in RNAi assays	cDNA	N/A	4446.5	1250	VTYNAPPPPLPQSGP	412	1
wS37	K08E3.3	1	WBGene00010663	toca-2	N/A	Y73F8A.8	WBGene00004170	pqn-90	The protein product of this gene is predicted to contain a glutamine/asparagine (Q/N)-rich ('prion') domain, by the algorithm of Michelitsch and Weissman (as of the WS77 release of WormBase, i.e., in wormpep77).	ORFeome	N/A	70.6121	3763	QSAQCVPQCQQSCQQ	346	4
wS37	K08E3.3	1	WBGene00010663	toca-2	N/A	T19E7.2	WBGene00004804	skn-1	skn-1 encodes a transcription factor with similarity to the basic region of bZip transcription factors; during early embryogenesis, maternally provided SKN-1 is required for specification of the EMS blastomere, a mesendodermal precursor that gives rise to pharyngeal, muscle, and intestinal cells; later, during postembryonic development, SKN-1 functions in the p38 MAPK pathway to regulate the oxid…	ORFeome	N/A	32.0008	4973	PSSGSRYQRSSSPRS	511	4
wS37	K08E3.3	1	WBGene00010663	toca-2	N/A	T20B12.2	WBGene00006542	tbp-1	tbp-1 encodes the C. elegans ortholog of the human TATA-box-binding protein (TBP; OMIM:600075; mutated in spinocerebellar ataxia 17); consistent with its proposed role in transcriptional regulation, TBP-1 has been shown to provide TFIID-like basal transcription activity in human and C. elegans extracts, to bind specifically to a TATA box sequence, and to interact with TFIIA and TFIIB transcriptio…	cDNA	N/A	137.577	2650	LIYRMVKPRVVLLIF	294	3
wS48	T04D1.3	1	WBGene00006791	unc-57	unc-57 encodes an ortholog of endophilin A that is required for synaptic vesicle endocytosis; UNC-57 is expressed in all neurons, at synapses and neuromuscular junctions, and (weakly) in the spermetheca; like other endophilins, UNC-57 has a large BAR domain, an N-terminal coiled-coil domain within the BAR domain, and a C-terminal SH3 domain; UNC-57 protein is necessary for proper localization of …	M03F4.2	WBGene00000066	act-4	act-4 encodes an actin isoform that is most similar to act-2 in amino acid sequence; an act-4 reporter gene is expressed in body wall and vulval muscles and the spermatheca.	cDNA	N/A	99.8081	4288	LTEAPLNPKANREKM	106	4
wS48	T04D1.3	1	WBGene00006791	unc-57	unc-57 encodes an ortholog of endophilin A that is required for synaptic vesicle endocytosis; UNC-57 is expressed in all neurons, at synapses and neuromuscular junctions, and (weakly) in the spermetheca; like other endophilins, UNC-57 has a large BAR domain, an N-terminal coiled-coil domain within the BAR domain, and a C-terminal SH3 domain; UNC-57 protein is necessary for proper localization of …	C25A11.4	WBGene00000100	ajm-1	ajm-1 encodes a member of the apical junction molecule class that is required for correct elongation of the C. elegans embryo; AJM-1 contains a coiled-coil motif; AJM-1 binds DLG-1 in vitro, in yeast two-hybrid assays, and in vivo; AJM-1 is mislocalized in a dlg-1(RNAi) background; LET-413 is required for rapid confinement of DLG-1 and AJM-1 to a narrow apical region in C. elegans epithelia; CLC-…	cDNA	N/A	6880880	65	HPSAPPPPPPPLSST	24	4
wS48	T04D1.3	1	WBGene00006791	unc-57	unc-57 encodes an ortholog of endophilin A that is required for synaptic vesicle endocytosis; UNC-57 is expressed in all neurons, at synapses and neuromuscular junctions, and (weakly) in the spermetheca; like other endophilins, UNC-57 has a large BAR domain, an N-terminal coiled-coil domain within the BAR domain, and a C-terminal SH3 domain; UNC-57 protein is necessary for proper localization of …	R10E12.1	WBGene00007010	alx-1	alx-1 encodes one of two C. elegans Bro1 domain-containing proteins; during development, ALX-1 functions in the regulation of protein trafficking via endocytic recycling of clathrin-independent cargo and membrane-protein degradation; ALX-1 physically interacts with RME-1, a component of recycling endosomes that regulates endocytic recycling of receptor proteins, and LIN-12/Notch whose downregulat…	cDNA	N/A	395607000	2	PANAPPRPPPPRPAA	750	24
wS48	T04D1.3	1	WBGene00006791	unc-57	unc-57 encodes an ortholog of endophilin A that is required for synaptic vesicle endocytosis; UNC-57 is expressed in all neurons, at synapses and neuromuscular junctions, and (weakly) in the spermetheca; like other endophilins, UNC-57 has a large BAR domain, an N-terminal coiled-coil domain within the BAR domain, and a C-terminal SH3 domain; UNC-57 protein is necessary for proper localization of …	K10B2.5	WBGene00019608	ani-2	ani-2 encodes one of three C. elegans anillins; ANI-2 activity is required in the syncytial gonad for proper gonad structure and oocyte formation; specifically, ANI-2 appears to be required for maintaining the structure of the rachis, the syncytial compartment of germline cytoplasm that connects developing ooctyes; in the adult gonad, ANI-2 localizes to the surface of the rachis.	cDNA	N/A	172.337	3342	ALSVVRHPPPPINRH	697	4
wS48	T04D1.3	1	WBGene00006791	unc-57	unc-57 encodes an ortholog of endophilin A that is required for synaptic vesicle endocytosis; UNC-57 is expressed in all neurons, at synapses and neuromuscular junctions, and (weakly) in the spermetheca; like other endophilins, UNC-57 has a large BAR domain, an N-terminal coiled-coil domain within the BAR domain, and a C-terminal SH3 domain; UNC-57 protein is necessary for proper localization of …	C44B9.4	WBGene00008081	athp-1	N/A	cDNA	N/A	165925	278	PQTPPPIPPPPAVYY	817	25
wS48	T04D1.3	1	WBGene00006791	unc-57	unc-57 encodes an ortholog of endophilin A that is required for synaptic vesicle endocytosis; UNC-57 is expressed in all neurons, at synapses and neuromuscular junctions, and (weakly) in the spermetheca; like other endophilins, UNC-57 has a large BAR domain, an N-terminal coiled-coil domain within the BAR domain, and a C-terminal SH3 domain; UNC-57 protein is necessary for proper localization of …	C39D10.7	WBGene00016534	C39D10.7	C39D10.7 encodes a large (1185-residue) protein with 11 chitin-binding peritrophin-A domains; C39D10.7 transcripts are enriched in hermaphrodites; like CEJ-1 and CPG-2, C39D10.7 might participate in eggshell synthesis and early embryonic development, and C39D10.7's multiple peritrophin-A domains might enable mechanical cross-linking of chitin; however, C39D10.7 alone has no visible function in ma…	cDNA	N/A	65048.7	393	TSAAPPNPPPQNPTA	311	2
wS48	T04D1.3	1	WBGene00006791	unc-57	unc-57 encodes an ortholog of endophilin A that is required for synaptic vesicle endocytosis; UNC-57 is expressed in all neurons, at synapses and neuromuscular junctions, and (weakly) in the spermetheca; like other endophilins, UNC-57 has a large BAR domain, an N-terminal coiled-coil domain within the BAR domain, and a C-terminal SH3 domain; UNC-57 protein is necessary for proper localization of …	F41G4.2	WBGene00000294	cas-1	cas-1 encodes the C. elegans homologue of the adenylyl cyclase-associated protein 1 (CAP1); as loss of cas-1 activity via large-scale RNAi screens results in no obvious defects, the precise role of cas-1 in C. elegans development and/or behavior is not yet known.	Both	N/A	165925	278	GPGGPPPPPPPPPAD	1008	8
wS48	T04D1.3	1	WBGene00006791	unc-57	unc-57 encodes an ortholog of endophilin A that is required for synaptic vesicle endocytosis; UNC-57 is expressed in all neurons, at synapses and neuromuscular junctions, and (weakly) in the spermetheca; like other endophilins, UNC-57 has a large BAR domain, an N-terminal coiled-coil domain within the BAR domain, and a C-terminal SH3 domain; UNC-57 protein is necessary for proper localization of …	C02F4.1	WBGene00000419	ced-5	The ced-5 gene a homolog of the human protein DOCK180 that is required for the cell engulfment stage of programmed cell death.	cDNA	N/A	969259	80	KLAPPPRPPNPISPI	1714	4
wS48	T04D1.3	1	WBGene00006791	unc-57	unc-57 encodes an ortholog of endophilin A that is required for synaptic vesicle endocytosis; UNC-57 is expressed in all neurons, at synapses and neuromuscular junctions, and (weakly) in the spermetheca; like other endophilins, UNC-57 has a large BAR domain, an N-terminal coiled-coil domain within the BAR domain, and a C-terminal SH3 domain; UNC-57 protein is necessary for proper localization of …	F46B3.17	WBGene00000736	col-163	N/A	ORFeome	N/A	65048.7	393	ALFAPPRAQLPSQSV	561	1
wS48	T04D1.3	1	WBGene00006791	unc-57	unc-57 encodes an ortholog of endophilin A that is required for synaptic vesicle endocytosis; UNC-57 is expressed in all neurons, at synapses and neuromuscular junctions, and (weakly) in the spermetheca; like other endophilins, UNC-57 has a large BAR domain, an N-terminal coiled-coil domain within the BAR domain, and a C-terminal SH3 domain; UNC-57 protein is necessary for proper localization of …	ZC477.9	WBGene00000942	deb-1	The deb-1 gene encodes a vinculin ortholog highly conserved amongst metazoans including Drosophila, chick, and humans (OMIM:193065); DEB-1 is a muscle attachment protein found in dense bodies, and is required for attaching actin thin filaments to the basal sarcolemma; DEB-1 requires PAT-4/integrin-linked kinase for full assembly into nascent attachments.	Both	N/A	395607000	2	DIPAPPRPPPPVELS	784	4
wS48	T04D1.3	1	WBGene00006791	unc-57	unc-57 encodes an ortholog of endophilin A that is required for synaptic vesicle endocytosis; UNC-57 is expressed in all neurons, at synapses and neuromuscular junctions, and (weakly) in the spermetheca; like other endophilins, UNC-57 has a large BAR domain, an N-terminal coiled-coil domain within the BAR domain, and a C-terminal SH3 domain; UNC-57 protein is necessary for proper localization of …	C02C6.1	WBGene00001130	dyn-1	dyn-1 encodes the C. elegans ortholog of the dynamin GTPase; dyn-1 activity is required for endocytosis, synaptic vesicle recycling, cytokinesis, and the CED-1 pathway that regulates engulfment and degradation of apoptotic cells; mutations in dyn-1 affect locomotion, egg-laying, defecation, and embryonic development, indicating that dyn-1's endocytic function is required for a number of diverse p…	ORFeome	N/A	9908.29	841	PRGGPGAPPPPGMRP	783	5
wS48	T04D1.3	1	WBGene00006791	unc-57	unc-57 encodes an ortholog of endophilin A that is required for synaptic vesicle endocytosis; UNC-57 is expressed in all neurons, at synapses and neuromuscular junctions, and (weakly) in the spermetheca; like other endophilins, UNC-57 has a large BAR domain, an N-terminal coiled-coil domain within the BAR domain, and a C-terminal SH3 domain; UNC-57 protein is necessary for proper localization of …	Y53H1C.2	WBGene00001215	ego-2	ego-2 encodes one of two C. elegans Bro1 domain-containing proteins; during development, EGO-2 functions to positively regulate GLP-1/Notch signaling in the germ line and the embryo, and LIN-12/Notch signaling in the anchor cell-ventral uterine (AC/VU) cell fate decision; in addition, EGO-2 functions to positively regulate spermatogenesis and aspects of somatic development that do not appear to r…	cDNA	N/A	41748.5	424	SSHAPTPPPQPHPSY	1224	4
wS48	T04D1.3	1	WBGene00006791	unc-57	unc-57 encodes an ortholog of endophilin A that is required for synaptic vesicle endocytosis; UNC-57 is expressed in all neurons, at synapses and neuromuscular junctions, and (weakly) in the spermetheca; like other endophilins, UNC-57 has a large BAR domain, an N-terminal coiled-coil domain within the BAR domain, and a C-terminal SH3 domain; UNC-57 protein is necessary for proper localization of …	ZK1248.3	WBGene00001224	ehs-1	The ehs-1 gene encodes an ortholog of mammalian EPS15 that probably functions in endocytosis.	Both	N/A	6880880	26	AKPAPPRPAPPKSAR	705	57
wS48	T04D1.3	1	WBGene00006791	unc-57	unc-57 encodes an ortholog of endophilin A that is required for synaptic vesicle endocytosis; UNC-57 is expressed in all neurons, at synapses and neuromuscular junctions, and (weakly) in the spermetheca; like other endophilins, UNC-57 has a large BAR domain, an N-terminal coiled-coil domain within the BAR domain, and a C-terminal SH3 domain; UNC-57 protein is necessary for proper localization of …	F13H6.1	WBGene00017430	F13H6.1	N/A	cDNA	N/A	176801	185	PQVATPQPPAPTPLF	414	4
wS48	T04D1.3	1	WBGene00006791	unc-57	unc-57 encodes an ortholog of endophilin A that is required for synaptic vesicle endocytosis; UNC-57 is expressed in all neurons, at synapses and neuromuscular junctions, and (weakly) in the spermetheca; like other endophilins, UNC-57 has a large BAR domain, an N-terminal coiled-coil domain within the BAR domain, and a C-terminal SH3 domain; UNC-57 protein is necessary for proper localization of …	F22E12.1	WBGene00009058	F22E12.1	N/A	cDNA	N/A	165925	278	PVQMPPPPPPPQQNS	381	14
wS48	T04D1.3	1	WBGene00006791	unc-57	unc-57 encodes an ortholog of endophilin A that is required for synaptic vesicle endocytosis; UNC-57 is expressed in all neurons, at synapses and neuromuscular junctions, and (weakly) in the spermetheca; like other endophilins, UNC-57 has a large BAR domain, an N-terminal coiled-coil domain within the BAR domain, and a C-terminal SH3 domain; UNC-57 protein is necessary for proper localization of …	F23H11.4	WBGene00017760	F23H11.4	N/A	cDNA	N/A	9539620	24	HAPPPPRPPPPAGWK	82	2
wS48	T04D1.3	1	WBGene00006791	unc-57	unc-57 encodes an ortholog of endophilin A that is required for synaptic vesicle endocytosis; UNC-57 is expressed in all neurons, at synapses and neuromuscular junctions, and (weakly) in the spermetheca; like other endophilins, UNC-57 has a large BAR domain, an N-terminal coiled-coil domain within the BAR domain, and a C-terminal SH3 domain; UNC-57 protein is necessary for proper localization of …	F29G6.3	WBGene00009259	F29G6.3	N/A	cDNA	N/A	172.337	3342	SSYHKQAPPLPLVDY	589	3
wS48	T04D1.3	1	WBGene00006791	unc-57	unc-57 encodes an ortholog of endophilin A that is required for synaptic vesicle endocytosis; UNC-57 is expressed in all neurons, at synapses and neuromuscular junctions, and (weakly) in the spermetheca; like other endophilins, UNC-57 has a large BAR domain, an N-terminal coiled-coil domain within the BAR domain, and a C-terminal SH3 domain; UNC-57 protein is necessary for proper localization of …	F34D10.4	WBGene00009374	F34D10.4	N/A	ORFeome	N/A	329917	140	GARAPSRAPAPSSTS	383	1
wS48	T04D1.3	1	WBGene00006791	unc-57	unc-57 encodes an ortholog of endophilin A that is required for synaptic vesicle endocytosis; UNC-57 is expressed in all neurons, at synapses and neuromuscular junctions, and (weakly) in the spermetheca; like other endophilins, UNC-57 has a large BAR domain, an N-terminal coiled-coil domain within the BAR domain, and a C-terminal SH3 domain; UNC-57 protein is necessary for proper localization of …	F42C5.10	WBGene00018350	F42C5.10	N/A	cDNA	N/A	165925	278	EVYEPPLPPLPPPAP	553	4
wS48	T04D1.3	1	WBGene00006791	unc-57	unc-57 encodes an ortholog of endophilin A that is required for synaptic vesicle endocytosis; UNC-57 is expressed in all neurons, at synapses and neuromuscular junctions, and (weakly) in the spermetheca; like other endophilins, UNC-57 has a large BAR domain, an N-terminal coiled-coil domain within the BAR domain, and a C-terminal SH3 domain; UNC-57 protein is necessary for proper localization of …	F59E12.9	WBGene00019124	F59E12.9	N/A	cDNA	N/A	165925	278	FTIPPPVPPPPPTAT	1123	3
wS48	T04D1.3	1	WBGene00006791	unc-57	unc-57 encodes an ortholog of endophilin A that is required for synaptic vesicle endocytosis; UNC-57 is expressed in all neurons, at synapses and neuromuscular junctions, and (weakly) in the spermetheca; like other endophilins, UNC-57 has a large BAR domain, an N-terminal coiled-coil domain within the BAR domain, and a C-terminal SH3 domain; UNC-57 protein is necessary for proper localization of …	H14A12.2	WBGene00001503	fum-1	fum-1 is orthologous to human FUMARASE (FH; OMIM:136850), which when mutated leads to fumarase deficiency; FUM-1A and FUM-1B are predicted to be mitochondrial.	cDNA	N/A	9.517	8523	IGGPEERMPIPVIHA	72	5
wS48	T04D1.3	1	WBGene00006791	unc-57	unc-57 encodes an ortholog of endophilin A that is required for synaptic vesicle endocytosis; UNC-57 is expressed in all neurons, at synapses and neuromuscular junctions, and (weakly) in the spermetheca; like other endophilins, UNC-57 has a large BAR domain, an N-terminal coiled-coil domain within the BAR domain, and a C-terminal SH3 domain; UNC-57 protein is necessary for proper localization of …	F57F4.3	WBGene00001581	gfi-1	gfi-1 encodes a protein that contains 21 ET modules; interacts with unc-68 in yeast two-hybrid assays.	cDNA	N/A	9162.92	860	PTVSPPRTPNPLKCY	1672	20
wS48	T04D1.3	1	WBGene00006791	unc-57	unc-57 encodes an ortholog of endophilin A that is required for synaptic vesicle endocytosis; UNC-57 is expressed in all neurons, at synapses and neuromuscular junctions, and (weakly) in the spermetheca; like other endophilins, UNC-57 has a large BAR domain, an N-terminal coiled-coil domain within the BAR domain, and a C-terminal SH3 domain; UNC-57 protein is necessary for proper localization of …	F57B10.1	WBGene00002783	let-607	N/A	cDNA	N/A	23.1963	6855	TGERRKYPPLRLDEE	245	2
wS48	T04D1.3	1	WBGene00006791	unc-57	unc-57 encodes an ortholog of endophilin A that is required for synaptic vesicle endocytosis; UNC-57 is expressed in all neurons, at synapses and neuromuscular junctions, and (weakly) in the spermetheca; like other endophilins, UNC-57 has a large BAR domain, an N-terminal coiled-coil domain within the BAR domain, and a C-terminal SH3 domain; UNC-57 protein is necessary for proper localization of …	W01F3.3	WBGene00012186	mlt-11	N/A	cDNA	N/A	10557.8	723	TTVAPVAPVAPVAQP	1466	1
wS48	T04D1.3	1	WBGene00006791	unc-57	unc-57 encodes an ortholog of endophilin A that is required for synaptic vesicle endocytosis; UNC-57 is expressed in all neurons, at synapses and neuromuscular junctions, and (weakly) in the spermetheca; like other endophilins, UNC-57 has a large BAR domain, an N-terminal coiled-coil domain within the BAR domain, and a C-terminal SH3 domain; UNC-57 protein is necessary for proper localization of …	C49H3.5	WBGene00003827	ntl-4	ntl-4 encodes two proteins by alternative splicing, one of which (NTL-4A) has an N-terminal RING finger and a RNA recognition motif ('RRM', 'RBD', or 'RNP'), and both of which have glutamine/asparagine-rich domains.	cDNA	N/A	9908.29	766	IESMNSRPPPPQSTL	243	2
wS48	T04D1.3	1	WBGene00006791	unc-57	unc-57 encodes an ortholog of endophilin A that is required for synaptic vesicle endocytosis; UNC-57 is expressed in all neurons, at synapses and neuromuscular junctions, and (weakly) in the spermetheca; like other endophilins, UNC-57 has a large BAR domain, an N-terminal coiled-coil domain within the BAR domain, and a C-terminal SH3 domain; UNC-57 protein is necessary for proper localization of …	Y106G6H.2	WBGene00003902	pab-1	pab-1 encodes a polyadenylate-binding protein (i.e., poly(A)-binding protein, or PAB); pab-1 is essential for germline proliferation, regulation of adult lifespan, and normal body size; PAB-1 forms a complex with ATX-2, the C. elegans ataxin 2 ortholog, which is also required for germline development; PAB-1 has been successfully used as an epitope-tagged transgenic reagent for tissue-specific iso…	cDNA	N/A	10557.8	723	QRPAPTGPKAPPQPY	537	1
wS48	T04D1.3	1	WBGene00006791	unc-57	unc-57 encodes an ortholog of endophilin A that is required for synaptic vesicle endocytosis; UNC-57 is expressed in all neurons, at synapses and neuromuscular junctions, and (weakly) in the spermetheca; like other endophilins, UNC-57 has a large BAR domain, an N-terminal coiled-coil domain within the BAR domain, and a C-terminal SH3 domain; UNC-57 protein is necessary for proper localization of …	R02F2.5	WBGene00019834	R02F2.5	N/A	ORFeome	N/A	394.671	2501	APRAPVPAPTPAPQA	118	3
wS48	T04D1.3	1	WBGene00006791	unc-57	unc-57 encodes an ortholog of endophilin A that is required for synaptic vesicle endocytosis; UNC-57 is expressed in all neurons, at synapses and neuromuscular junctions, and (weakly) in the spermetheca; like other endophilins, UNC-57 has a large BAR domain, an N-terminal coiled-coil domain within the BAR domain, and a C-terminal SH3 domain; UNC-57 protein is necessary for proper localization of …	R08E3.3	WBGene00019959	R08E3.3	N/A	cDNA	N/A	1006.72	1984	KLTKPALPPKPIFAK	195	9
wS48	T04D1.3	1	WBGene00006791	unc-57	unc-57 encodes an ortholog of endophilin A that is required for synaptic vesicle endocytosis; UNC-57 is expressed in all neurons, at synapses and neuromuscular junctions, and (weakly) in the spermetheca; like other endophilins, UNC-57 has a large BAR domain, an N-terminal coiled-coil domain within the BAR domain, and a C-terminal SH3 domain; UNC-57 protein is necessary for proper localization of …	R144.2	WBGene00020092	R144.2	N/A	cDNA	N/A	41748.5	424	PVAAPIRPMIPVPPP	313	3
wS48	T04D1.3	1	WBGene00006791	unc-57	unc-57 encodes an ortholog of endophilin A that is required for synaptic vesicle endocytosis; UNC-57 is expressed in all neurons, at synapses and neuromuscular junctions, and (weakly) in the spermetheca; like other endophilins, UNC-57 has a large BAR domain, an N-terminal coiled-coil domain within the BAR domain, and a C-terminal SH3 domain; UNC-57 protein is necessary for proper localization of …	C08B11.5	WBGene00004723	sap-49	sap-49 encodes the C. elegans ortholog of mammalian SAP49, a component of the SF3b splicing factor, a U2 snRNP-associated protein complex; loss of sap-49 activity via RNAi results in embryonic lethality, a protruding vulva, reduced levels of gene expression (as assessed by a gfp reporter), and early onset of foci formation in strains expressing polyglutamine-YFP; SAP-49 exhibits sequence-specific…	cDNA	N/A	841546	81	PPPPPSRPPAPPSGH	364	1
wS48	T04D1.3	1	WBGene00006791	unc-57	unc-57 encodes an ortholog of endophilin A that is required for synaptic vesicle endocytosis; UNC-57 is expressed in all neurons, at synapses and neuromuscular junctions, and (weakly) in the spermetheca; like other endophilins, UNC-57 has a large BAR domain, an N-terminal coiled-coil domain within the BAR domain, and a C-terminal SH3 domain; UNC-57 protein is necessary for proper localization of …	M04G12.1	WBGene00010867	tag-260	N/A	cDNA	N/A	547.169	2290	GRISPQRTPQPTVLP	163	3
wS48	T04D1.3	1	WBGene00006791	unc-57	unc-57 encodes an ortholog of endophilin A that is required for synaptic vesicle endocytosis; UNC-57 is expressed in all neurons, at synapses and neuromuscular junctions, and (weakly) in the spermetheca; like other endophilins, UNC-57 has a large BAR domain, an N-terminal coiled-coil domain within the BAR domain, and a C-terminal SH3 domain; UNC-57 protein is necessary for proper localization of …	F43B10.2	WBGene00018374	tag-343	N/A	ORFeome	N/A	165925	278	PTESPPLPPPPLPLS	291	8
wS48	T04D1.3	1	WBGene00006791	unc-57	unc-57 encodes an ortholog of endophilin A that is required for synaptic vesicle endocytosis; UNC-57 is expressed in all neurons, at synapses and neuromuscular junctions, and (weakly) in the spermetheca; like other endophilins, UNC-57 has a large BAR domain, an N-terminal coiled-coil domain within the BAR domain, and a C-terminal SH3 domain; UNC-57 protein is necessary for proper localization of …	C32E8.10	WBGene00006751	unc-11	unc-11 encodes multiple isoforms of a clathrin-adaptor protein AP180 (OMIM:603025) that functions in clathrin-mediated endocytosis; UNC-11 is essential for embryogenesis, locomotion, and pharyngeal pumping, and regulates neurotransmitter release by controlling vesicle trafficking and fusion; UNC-11 is also required for localization of SNB-1/synaptobrevin to synaptic vesicles, thus acting as a sor…	cDNA	N/A	6880880	65	MHNAPPVPPPPASQG	474	5
wS48	T04D1.3	1	WBGene00006791	unc-57	unc-57 encodes an ortholog of endophilin A that is required for synaptic vesicle endocytosis; UNC-57 is expressed in all neurons, at synapses and neuromuscular junctions, and (weakly) in the spermetheca; like other endophilins, UNC-57 has a large BAR domain, an N-terminal coiled-coil domain within the BAR domain, and a C-terminal SH3 domain; UNC-57 protein is necessary for proper localization of …	JC8.10	WBGene00006763	unc-26	unc-26 encodes synaptojanin, a polyphosphoinositide phosphatase orthologous to human synaptojanin 1 (OMIM:604297, 309000, which when mutated leads to Lowe oculocerebrorenal syndrome); UNC-26 is required for normal locomotion, pharyngeal pumping, and defecation, and specifically, appears to function in multiple steps of synaptic vesicle recycling; UNC-26 may also play a role in cytoskeletal organi…	cDNA	N/A	699122	97	VRKAPPPPPRPVIPP	1100	1
wS48	T04D1.3	1	WBGene00006791	unc-57	unc-57 encodes an ortholog of endophilin A that is required for synaptic vesicle endocytosis; UNC-57 is expressed in all neurons, at synapses and neuromuscular junctions, and (weakly) in the spermetheca; like other endophilins, UNC-57 has a large BAR domain, an N-terminal coiled-coil domain within the BAR domain, and a C-terminal SH3 domain; UNC-57 protein is necessary for proper localization of …	W04B5.3	WBGene00021020	W04B5.3	N/A	cDNA	N/A	4263.35	1117	LPDNEPFPPAPMPQP	173	2
wS48	T04D1.3	1	WBGene00006791	unc-57	unc-57 encodes an ortholog of endophilin A that is required for synaptic vesicle endocytosis; UNC-57 is expressed in all neurons, at synapses and neuromuscular junctions, and (weakly) in the spermetheca; like other endophilins, UNC-57 has a large BAR domain, an N-terminal coiled-coil domain within the BAR domain, and a C-terminal SH3 domain; UNC-57 protein is necessary for proper localization of …	C07G1.4	WBGene00006957	wsp-1	wsp-1 encodes a homolog of human WASP that interacts with Arp2/3 and is required for hypodermal cell migration during morphogenesis (ventral enclosure); when mutated, human WASP leads to Wiskott-Aldrich syndrome (OMIM:301000).	ORFeome	N/A	23623900	7	HGLAPARPPPPPPSS	567	2
wS48	T04D1.3	1	WBGene00006791	unc-57	unc-57 encodes an ortholog of endophilin A that is required for synaptic vesicle endocytosis; UNC-57 is expressed in all neurons, at synapses and neuromuscular junctions, and (weakly) in the spermetheca; like other endophilins, UNC-57 has a large BAR domain, an N-terminal coiled-coil domain within the BAR domain, and a C-terminal SH3 domain; UNC-57 protein is necessary for proper localization of …	Y34B4A.8	WBGene00021324	Y34B4A.8	N/A	ORFeome	N/A	8110790	25	TEHRPNRPPPPSFRA	502	5
wS48	T04D1.3	1	WBGene00006791	unc-57	unc-57 encodes an ortholog of endophilin A that is required for synaptic vesicle endocytosis; UNC-57 is expressed in all neurons, at synapses and neuromuscular junctions, and (weakly) in the spermetheca; like other endophilins, UNC-57 has a large BAR domain, an N-terminal coiled-coil domain within the BAR domain, and a C-terminal SH3 domain; UNC-57 protein is necessary for proper localization of …	Y55B1BR.2	WBGene00021912	Y55B1BR.2	N/A	ORFeome	N/A	9162.92	860	PLPPPPRPPSVPAVP	275	2
wS48	T04D1.3	1	WBGene00006791	unc-57	unc-57 encodes an ortholog of endophilin A that is required for synaptic vesicle endocytosis; UNC-57 is expressed in all neurons, at synapses and neuromuscular junctions, and (weakly) in the spermetheca; like other endophilins, UNC-57 has a large BAR domain, an N-terminal coiled-coil domain within the BAR domain, and a C-terminal SH3 domain; UNC-57 protein is necessary for proper localization of …	B0547.1	WBGene00000817	CSN-5	csn-5 encodes an ortholog of subunit 5 of the COP9 signalosome complex (CSN5), which in turn is a pan-eukaryotic multiprotein complex that positively regulates E3 ubiquitin ligases, physically interacts with SCF-type E3 ubiquitin ligases, and probably regulates protein degradation; CSN-5 (along with KGB-1 and ZYX-1) physically binds germline RNA helicases (GLH proteins), and csn-5(RNAi) results i…	cDNA	N/A	3075.14	1286	PEKAGPSPSAPEPAV	349	1
wS48	T04D1.3	1	WBGene00006791	unc-57	unc-57 encodes an ortholog of endophilin A that is required for synaptic vesicle endocytosis; UNC-57 is expressed in all neurons, at synapses and neuromuscular junctions, and (weakly) in the spermetheca; like other endophilins, UNC-57 has a large BAR domain, an N-terminal coiled-coil domain within the BAR domain, and a C-terminal SH3 domain; UNC-57 protein is necessary for proper localization of …	T13F2.3	WBGene00004031	PIS-1	pis-1 encodes an ortholog of mammalian Pax transcription activation domain interacting protein PTIP; PIS-1 has an N-terminal glutamine/asparagine-rich domain and four C-terminal BRCT domains, and is dispensable for obvious functions in mass RNAi assays; mammalian PTIP binds to the activation domain of Pax2 and other Pax proteins, and colocalizes with Pax2 to actively expressed chromatin, and appe…	cDNA	N/A	1333.64	1686	IQHRPDSPPLGLLDP	11	1
wS48	T04D1.3	1	WBGene00006791	unc-57	unc-57 encodes an ortholog of endophilin A that is required for synaptic vesicle endocytosis; UNC-57 is expressed in all neurons, at synapses and neuromuscular junctions, and (weakly) in the spermetheca; like other endophilins, UNC-57 has a large BAR domain, an N-terminal coiled-coil domain within the BAR domain, and a C-terminal SH3 domain; UNC-57 protein is necessary for proper localization of …	R119.4	WBGene00004143	PQN-59	pqn-59 encodes a protein containing a glutamine/asparagine (Q/N)-rich domain and similarity to the vertebrate ubiquitin-associated proteins UBAP2 and UBAP2L; microarray experiments indicate that pqn-59 is expressed maternally and embryonically and in situ hybridization studies show that pqn-59 mRNA exhibits strong germline expression; loss of pqn-59 activity via RNAi in a wild-type background res…	cDNA	N/A	2885.97	1351	RRSLSPQPPLPSVAP	251	1
wS34	F55C7.7	1	WBGene00006805	unc-73	unc-73 encodes a guanine nucleotide exchange factor (GNEF) similar to the Trio protein; UNC-73 is required for vulval morphogenesis, for the migration of QL, QR, CAN, and hypodermal P cells, the commissure outgrowth of D type motoneurons, and amphid axon outgrowth; UNC-73 has GNEF activity for both CED-10 and MIG-2 in vitro; the requirement for UNC-73 in P cell migration can be suppressed by tran…	T16H12.5	WBGene00011815	bath-43	The T16H12.5 gene encodes a protein with a meprin-associated Traf homology (MATH) domain that may be involved in apoptosis.	ORFeome	N/A					17
wS34	F55C7.7	1	WBGene00006805	unc-73	unc-73 encodes a guanine nucleotide exchange factor (GNEF) similar to the Trio protein; UNC-73 is required for vulval morphogenesis, for the migration of QL, QR, CAN, and hypodermal P cells, the commissure outgrowth of D type motoneurons, and amphid axon outgrowth; UNC-73 has GNEF activity for both CED-10 and MIG-2 in vitro; the requirement for UNC-73 in P cell migration can be suppressed by tran…	T11B7.1	WBGene00011706	T11B7.1	N/A	ORFeome	N/A					32
wS10	C09D1.1	1	WBGene00006820	unc-89	unc-89 encodes several protein isoforms variably characterized by the presence or absence of SH3, DH, PH, immunoglobulin and myosin light chain kinase (MLCK)-like protein kinase domains; during development, unc-89 is required for proper organization of A bands in striated muscle and thus for fully normal locomotion, pharyngeal muscle contractions, and body size; unc-89 is expressed in body wall m…	F23B12.5	WBGene00009082	F23B12.5	F23B12.5 is orthologous to the human gene DIHYDROLIPOAMIDE DEHYDROGENASE (DLD; OMIM:109720), which when mutated leads to lactic acidosis due to lipoamide dehydrogenase deficiency; F23B12.5 protein is predicted to be mitochondrial.	cDNA	N/A					31
wS10	C09D1.1	1	WBGene00006820	unc-89	unc-89 encodes several protein isoforms variably characterized by the presence or absence of SH3, DH, PH, immunoglobulin and myosin light chain kinase (MLCK)-like protein kinase domains; during development, unc-89 is required for proper organization of A bands in striated muscle and thus for fully normal locomotion, pharyngeal muscle contractions, and body size; unc-89 is expressed in body wall m…	F42G9.1	WBGene00018362	F42G9.1	N/A	cDNA	N/A					2
wS10	C09D1.1	1	WBGene00006820	unc-89	unc-89 encodes several protein isoforms variably characterized by the presence or absence of SH3, DH, PH, immunoglobulin and myosin light chain kinase (MLCK)-like protein kinase domains; during development, unc-89 is required for proper organization of A bands in striated muscle and thus for fully normal locomotion, pharyngeal muscle contractions, and body size; unc-89 is expressed in body wall m…	F52C6.3	WBGene00018660	F52C6.3	N/A	ORFeome	N/A					12
wS10	C09D1.1	1	WBGene00006820	unc-89	unc-89 encodes several protein isoforms variably characterized by the presence or absence of SH3, DH, PH, immunoglobulin and myosin light chain kinase (MLCK)-like protein kinase domains; during development, unc-89 is required for proper organization of A bands in striated muscle and thus for fully normal locomotion, pharyngeal muscle contractions, and body size; unc-89 is expressed in body wall m…	H19M22.2	WBGene00002915	let-805	N/A	cDNA	N/A					2
wS10	C09D1.1	1	WBGene00006820	unc-89	unc-89 encodes several protein isoforms variably characterized by the presence or absence of SH3, DH, PH, immunoglobulin and myosin light chain kinase (MLCK)-like protein kinase domains; during development, unc-89 is required for proper organization of A bands in striated muscle and thus for fully normal locomotion, pharyngeal muscle contractions, and body size; unc-89 is expressed in body wall m…	R06F6.12	WBGene00023418	R06F6.12	N/A	cDNA	N/A					11
wS10	C09D1.1	1	WBGene00006820	unc-89	unc-89 encodes several protein isoforms variably characterized by the presence or absence of SH3, DH, PH, immunoglobulin and myosin light chain kinase (MLCK)-like protein kinase domains; during development, unc-89 is required for proper organization of A bands in striated muscle and thus for fully normal locomotion, pharyngeal muscle contractions, and body size; unc-89 is expressed in body wall m…	T11B7.1	WBGene00011706	T11B7.1	N/A	ORFeome	N/A					32
wS10	C09D1.1	1	WBGene00006820	unc-89	unc-89 encodes several protein isoforms variably characterized by the presence or absence of SH3, DH, PH, immunoglobulin and myosin light chain kinase (MLCK)-like protein kinase domains; during development, unc-89 is required for proper organization of A bands in striated muscle and thus for fully normal locomotion, pharyngeal muscle contractions, and body size; unc-89 is expressed in body wall m…	C27A12.3	WBGene00006492	tag-146	N/A	Both	N/A					54
wS10	C09D1.1	1	WBGene00006820	unc-89	unc-89 encodes several protein isoforms variably characterized by the presence or absence of SH3, DH, PH, immunoglobulin and myosin light chain kinase (MLCK)-like protein kinase domains; during development, unc-89 is required for proper organization of A bands in striated muscle and thus for fully normal locomotion, pharyngeal muscle contractions, and body size; unc-89 is expressed in body wall m…	Y59A8B.10	WBGene00013347	Y59A8B.10	N/A	cDNA	N/A					4
wS10	C09D1.1	1	WBGene00006820	unc-89	unc-89 encodes several protein isoforms variably characterized by the presence or absence of SH3, DH, PH, immunoglobulin and myosin light chain kinase (MLCK)-like protein kinase domains; during development, unc-89 is required for proper organization of A bands in striated muscle and thus for fully normal locomotion, pharyngeal muscle contractions, and body size; unc-89 is expressed in body wall m…	Y77E11A.2	WBGene00022307	Y77E11A.2	N/A	cDNA	N/A					7
wS10	C09D1.1	1	WBGene00006820	unc-89	unc-89 encodes several protein isoforms variably characterized by the presence or absence of SH3, DH, PH, immunoglobulin and myosin light chain kinase (MLCK)-like protein kinase domains; during development, unc-89 is required for proper organization of A bands in striated muscle and thus for fully normal locomotion, pharyngeal muscle contractions, and body size; unc-89 is expressed in body wall m…	ZC395.8	WBGene00022598	ztf-8	N/A	ORFeome	N/A					4
wS84	ZK1151.1	1	WBGene00006876	vab-10	vab-10 encodes, by alternative splicing, two spectraplakins (VAB-10A and VAB-10B) that are jointly required for mechanical resilience of the epidermis under strain by the contraction of actin microfilaments mechanically linked to fibrous organelles (FOs); VAB-10A/B are, accordingly, required for elongation during embryonic morphogenesis; VAB-10A has C-terminal plectin repeats while VAB-10B has sp…	W10G6.3	WBGene00003485	mua-6	mua-6 encodes an essential intermediate filament protein (MUA-6/IFA-2) that is coexpressed with the essential IF protein IFB-1; MUA-6 is required for hypodermal integrity and for lasting attachment of muscles to the body wall; MUA-6 is also required for normal positioning of excretory canals and muscles; MUA-6 forms heteropolymeric intermediate filaments in vitro with an equimolar mixture of IFB-…	cDNA	N/A					2
wS84	ZK1151.1	1	WBGene00006876	vab-10	vab-10 encodes, by alternative splicing, two spectraplakins (VAB-10A and VAB-10B) that are jointly required for mechanical resilience of the epidermis under strain by the contraction of actin microfilaments mechanically linked to fibrous organelles (FOs); VAB-10A/B are, accordingly, required for elongation during embryonic morphogenesis; VAB-10A has C-terminal plectin repeats while VAB-10B has sp…	F59D8.1	WBGene00006927	vit-3	vit-3 encodes a vitellogenin, a precursor of the lipid-binding protein related to vertebrate vitellogenins and mammalian ApoB-100, a core LDL particle constituent (OMIM:107730); VIT-3 is a major yolk component, but as loss of VIT-3 activity via RNA-mediated interference (RNAi) does not result in any abnormalities, VIT-3 likely functions redundantly with other vitellogenins to provide essential nu…	cDNA	N/A					2
wS84	ZK1151.1	1	WBGene00006876	vab-10	vab-10 encodes, by alternative splicing, two spectraplakins (VAB-10A and VAB-10B) that are jointly required for mechanical resilience of the epidermis under strain by the contraction of actin microfilaments mechanically linked to fibrous organelles (FOs); VAB-10A/B are, accordingly, required for elongation during embryonic morphogenesis; VAB-10A has C-terminal plectin repeats while VAB-10B has sp…	Y46G5A.19	WBGene00012909	Y46G5A.19	Y46G5A.19 encodes a spermidine synthase ortholog coexpressed in intestinal cells with smd-1 and odc-1; Y46G5A.19, smd-1 and odc-1, on the basis of orthology, are expected to be required for spermidine synthesis; while none of these three genes have obvious functions in mass RNAi assays, a loss-of-function mutation of odc-1 is lethal; the Y46G5A.19 promoter has GATA- and initiator-(Inr)-like-eleme…	ORFeome	N/A					13
wS87	C35B8.2	1	WBGene00006887	vav-1	vav-1 encodes an ortholog of the Vav proto-oncogene, a complex protein with several domains, from N- to C-terminus: a calponin-like actin-binding domain; a RhoGEF/DH domain; a pleckstrin-like domain; a SH2 motif domain; and an SH3 domain.	H22K11.1	WBGene00000216	asp-3	asp-3 encodes an aspartyl protease homolog that is required, in parallel with ASP-4 but downstream of CLP-1 and TRA-3, for degenerative (necrotic-like) cell death in neurons induced by mutations such as mec-4(d), deg-3(d), or gsa-1(gf).	cDNA	N/A					2
wS87	C35B8.2	1	WBGene00006887	vav-1	vav-1 encodes an ortholog of the Vav proto-oncogene, a complex protein with several domains, from N- to C-terminus: a calponin-like actin-binding domain; a RhoGEF/DH domain; a pleckstrin-like domain; a SH2 motif domain; and an SH3 domain.	T28C6.4	WBGene00000691	col-117	N/A	cDNA	N/A					2
wS87	C35B8.2	1	WBGene00006887	vav-1	vav-1 encodes an ortholog of the Vav proto-oncogene, a complex protein with several domains, from N- to C-terminus: a calponin-like actin-binding domain; a RhoGEF/DH domain; a pleckstrin-like domain; a SH2 motif domain; and an SH3 domain.	C02C6.1	WBGene00001130	dyn-1	dyn-1 encodes the C. elegans ortholog of the dynamin GTPase; dyn-1 activity is required for endocytosis, synaptic vesicle recycling, cytokinesis, and the CED-1 pathway that regulates engulfment and degradation of apoptotic cells; mutations in dyn-1 affect locomotion, egg-laying, defecation, and embryonic development, indicating that dyn-1's endocytic function is required for a number of diverse p…	cDNA	N/A					10
wS87	C35B8.2	1	WBGene00006887	vav-1	vav-1 encodes an ortholog of the Vav proto-oncogene, a complex protein with several domains, from N- to C-terminus: a calponin-like actin-binding domain; a RhoGEF/DH domain; a pleckstrin-like domain; a SH2 motif domain; and an SH3 domain.	F29F11.1	WBGene00005022	sqv-4	sqv-4 encodes a UDP-glucose 6-dehydrogenase, biochemically active in vitro, that is required for cytokinesis of one-cell embryos and for vulval morphogenesis; SQV-4 is orthologous to Drosophila SUGARLESS, human UGDH (OMIM:603370), and zebrafish JEKYLL; SQV-4 is expressed in many cell types, notably oocytes and uterine, seam, pharyngeal, and spermathecal cells, with expression being prominent in 1…	cDNA	N/A					3
wS87	C35B8.2	1	WBGene00006887	vav-1	vav-1 encodes an ortholog of the Vav proto-oncogene, a complex protein with several domains, from N- to C-terminus: a calponin-like actin-binding domain; a RhoGEF/DH domain; a pleckstrin-like domain; a SH2 motif domain; and an SH3 domain.	T12D8.8	WBGene00011735	T12D8.8	N/A	cDNA	N/A					3
wS87	C35B8.2	1	WBGene00006887	vav-1	vav-1 encodes an ortholog of the Vav proto-oncogene, a complex protein with several domains, from N- to C-terminus: a calponin-like actin-binding domain; a RhoGEF/DH domain; a pleckstrin-like domain; a SH2 motif domain; and an SH3 domain.	JC8.10	WBGene00006763	unc-26	unc-26 encodes synaptojanin, a polyphosphoinositide phosphatase orthologous to human synaptojanin 1 (OMIM:604297, 309000, which when mutated leads to Lowe oculocerebrorenal syndrome); UNC-26 is required for normal locomotion, pharyngeal pumping, and defecation, and specifically, appears to function in multiple steps of synaptic vesicle recycling; UNC-26 may also play a role in cytoskeletal organi…	cDNA	N/A					32
wS87	C35B8.2	1	WBGene00006887	vav-1	vav-1 encodes an ortholog of the Vav proto-oncogene, a complex protein with several domains, from N- to C-terminus: a calponin-like actin-binding domain; a RhoGEF/DH domain; a pleckstrin-like domain; a SH2 motif domain; and an SH3 domain.	Y48G8AL.10	WBGene00021689	Y48G8AL.10	N/A	cDNA	N/A					8
wS20	C35B8.2	2	WBGene00006887	vav-1	vav-1 encodes an ortholog of the Vav proto-oncogene, a complex protein with several domains, from N- to C-terminus: a calponin-like actin-binding domain; a RhoGEF/DH domain; a pleckstrin-like domain; a SH2 motif domain; and an SH3 domain.	C25A11.4	WBGene00000100	ajm-1	ajm-1 encodes a member of the apical junction molecule class that is required for correct elongation of the C. elegans embryo; AJM-1 contains a coiled-coil motif; AJM-1 binds DLG-1 in vitro, in yeast two-hybrid assays, and in vivo; AJM-1 is mislocalized in a dlg-1(RNAi) background; LET-413 is required for rapid confinement of DLG-1 and AJM-1 to a narrow apical region in C. elegans epithelia; CLC-…	cDNA	N/A	1722	849	SGVPSDVAPPPPLPI	103	1
wS20	C35B8.2	2	WBGene00006887	vav-1	vav-1 encodes an ortholog of the Vav proto-oncogene, a complex protein with several domains, from N- to C-terminus: a calponin-like actin-binding domain; a RhoGEF/DH domain; a pleckstrin-like domain; a SH2 motif domain; and an SH3 domain.	F56D2.7	WBGene00000420	ced-6	ced-6 encodes an Src homology (SH) 3 and phosphotyrosine-binding (PTB) domain-containing adaptor protein, orthologous to human CED-6/GULP, that is required for cell corpse engulfment during apoptosis; CED-6 is bound by the phosphotyrosine binding motif in the cytoplasmic tail of the transmembrane protein CED-1, and and within phagocytic cells this interaction may be part of a signal transduction …	Both	N/A	17860.5	127	DLPPTEMAPTLPQIS	280	50
wS20	C35B8.2	2	WBGene00006887	vav-1	vav-1 encodes an ortholog of the Vav proto-oncogene, a complex protein with several domains, from N- to C-terminus: a calponin-like actin-binding domain; a RhoGEF/DH domain; a pleckstrin-like domain; a SH2 motif domain; and an SH3 domain.	F09F7.5	WBGene00017302	F09F7.5	F09F7.5 encodes, by alternative splicing, three isoforms of an unfamiliar protein required for in conjunction with LIN-35 for normally large brood size, in conjunction with CLK-2 for normally rapid growth, and for normally short lifespan; F09F7.5 binds equally well to Cdc42 and Rac GTPases in vitro, probably through its N-terminal P21-Rho-binding domain; F09F7.5 has no obvious orthologs outside o…	cDNA	N/A	21109.1	102	RPPPSYEAPSFDAPE	373	6
wS20	C35B8.2	2	WBGene00006887	vav-1	vav-1 encodes an ortholog of the Vav proto-oncogene, a complex protein with several domains, from N- to C-terminus: a calponin-like actin-binding domain; a RhoGEF/DH domain; a pleckstrin-like domain; a SH2 motif domain; and an SH3 domain.	Y54F10BM.2	WBGene00021857	iffb-1	N/A	cDNA	N/A	1731.1	842	IENTTGEAPRLYGRH	1114	1
wS20	C35B8.2	2	WBGene00006887	vav-1	vav-1 encodes an ortholog of the Vav proto-oncogene, a complex protein with several domains, from N- to C-terminus: a calponin-like actin-binding domain; a RhoGEF/DH domain; a pleckstrin-like domain; a SH2 motif domain; and an SH3 domain.	T14G11.3	WBGene00020511	immt-1	N/A	cDNA	N/A	11715.2	194	VLPPLELAPLPPVLP	115	3
wS20	C35B8.2	2	WBGene00006887	vav-1	vav-1 encodes an ortholog of the Vav proto-oncogene, a complex protein with several domains, from N- to C-terminus: a calponin-like actin-binding domain; a RhoGEF/DH domain; a pleckstrin-like domain; a SH2 motif domain; and an SH3 domain.	K11D12.10	WBGene00003374	mlk-1	N/A	cDNA	N/A	128068	11	MSPPTRMAPVLPLGA	1003	8
wS20	C35B8.2	2	WBGene00006887	vav-1	vav-1 encodes an ortholog of the Vav proto-oncogene, a complex protein with several domains, from N- to C-terminus: a calponin-like actin-binding domain; a RhoGEF/DH domain; a pleckstrin-like domain; a SH2 motif domain; and an SH3 domain.	W10D9.4	WBGene00021132	nfyb-1	N/A	cDNA	N/A	510.4	1759	DTVPVPIAPRPAATR	377	12
wS20	C35B8.2	2	WBGene00006887	vav-1	vav-1 encodes an ortholog of the Vav proto-oncogene, a complex protein with several domains, from N- to C-terminus: a calponin-like actin-binding domain; a RhoGEF/DH domain; a pleckstrin-like domain; a SH2 motif domain; and an SH3 domain.	C37C3.6	WBGene00016498	ppn-1	C37C3.6 encodes three isoforms of a large, novel multidomain glycoprotein orthologous to thrombospondin from Haemonchus contortus, papilin from D. melanogaster, and lacunin from Manduca sexta; the N-terminal region of C37C3.6 proteins have a domain set also found in the C-terminal region of ADAMTS matrix-associated metalloproteinases; C37C3.6 is generally required for normal cell arrangements, be…	cDNA	N/A	299.487	2529	DAEASGDAPELCSVT	771	68
wS20	C35B8.2	2	WBGene00006887	vav-1	vav-1 encodes an ortholog of the Vav proto-oncogene, a complex protein with several domains, from N- to C-terminus: a calponin-like actin-binding domain; a RhoGEF/DH domain; a pleckstrin-like domain; a SH2 motif domain; and an SH3 domain.	W07E6.4	WBGene00004188	prp-21	N/A	ORFeome	N/A	5876.64	318	PEAPAFTAPLPPTKQ	310	2
wS20	C35B8.2	2	WBGene00006887	vav-1	vav-1 encodes an ortholog of the Vav proto-oncogene, a complex protein with several domains, from N- to C-terminus: a calponin-like actin-binding domain; a RhoGEF/DH domain; a pleckstrin-like domain; a SH2 motif domain; and an SH3 domain.	R03C1.1	WBGene00010987	R03C1.1	N/A	ORFeome	N/A	264.773	2700	TQVPTTQAPTTQAPT	223	4
wS20	C35B8.2	2	WBGene00006887	vav-1	vav-1 encodes an ortholog of the Vav proto-oncogene, a complex protein with several domains, from N- to C-terminus: a calponin-like actin-binding domain; a RhoGEF/DH domain; a pleckstrin-like domain; a SH2 motif domain; and an SH3 domain.	Y63D3A.5	WBGene00006565	tfg-1	N/A	cDNA	N/A	954.722	1269	PPPPVSSAPGNFAPP	367	2
wS20	C35B8.2	2	WBGene00006887	vav-1	vav-1 encodes an ortholog of the Vav proto-oncogene, a complex protein with several domains, from N- to C-terminus: a calponin-like actin-binding domain; a RhoGEF/DH domain; a pleckstrin-like domain; a SH2 motif domain; and an SH3 domain.	Y47D3A.6	WBGene00006604	tra-1	tra-1 encodes Zn2+-finger-containing proteins that are the sole C. elegans members of the GLI transcription factor family; during development, tra-1 functions cell autonomously as the terminal regulator of the sex determination pathway and positively regulates all aspects of hermaphrodite somatic sexual differentiation; in addition, tra-1 activity is required for proper development of the male so…	cDNA	N/A	41402.3	49	PPTPTSVAPMFDIMT	541	1
wS20	C35B8.2	2	WBGene00006887	vav-1	vav-1 encodes an ortholog of the Vav proto-oncogene, a complex protein with several domains, from N- to C-terminus: a calponin-like actin-binding domain; a RhoGEF/DH domain; a pleckstrin-like domain; a SH2 motif domain; and an SH3 domain.	C09D1.1	WBGene00006820	unc-89	unc-89 encodes several protein isoforms variably characterized by the presence or absence of SH3, DH, PH, immunoglobulin and myosin light chain kinase (MLCK)-like protein kinase domains; during development, unc-89 is required for proper organization of A bands in striated muscle and thus for fully normal locomotion, pharyngeal muscle contractions, and body size; unc-89 is expressed in body wall m…	cDNA	N/A	10243.9	219	VKEPAQVAPGFFKEL	4010	1
wS20	C35B8.2	2	WBGene00006887	vav-1	vav-1 encodes an ortholog of the Vav proto-oncogene, a complex protein with several domains, from N- to C-terminus: a calponin-like actin-binding domain; a RhoGEF/DH domain; a pleckstrin-like domain; a SH2 motif domain; and an SH3 domain.	Y37A1B.17	WBGene00044989	Y37A1B.17	N/A	cDNA	N/A	1786.69	835	YDTPPTIAPIYDQLP	1436	6
wS20	C35B8.2	2	WBGene00006887	vav-1	vav-1 encodes an ortholog of the Vav proto-oncogene, a complex protein with several domains, from N- to C-terminus: a calponin-like actin-binding domain; a RhoGEF/DH domain; a pleckstrin-like domain; a SH2 motif domain; and an SH3 domain.	Y44E3A.4	WBGene00021549	Y44E3A.4	N/A	cDNA	N/A	1383.86	978	DPPPSTIAPAAPSAP	299	6
wS20	C35B8.2	2	WBGene00006887	vav-1	vav-1 encodes an ortholog of the Vav proto-oncogene, a complex protein with several domains, from N- to C-terminus: a calponin-like actin-binding domain; a RhoGEF/DH domain; a pleckstrin-like domain; a SH2 motif domain; and an SH3 domain.	Y4C6B.1	WBGene00021155	Y4C6B.1	N/A	cDNA	N/A	790.382	1402	QLAPMCMAPPPPPPP	307	13
wS20	C35B8.2	2	WBGene00006887	vav-1	vav-1 encodes an ortholog of the Vav proto-oncogene, a complex protein with several domains, from N- to C-terminus: a calponin-like actin-binding domain; a RhoGEF/DH domain; a pleckstrin-like domain; a SH2 motif domain; and an SH3 domain.	T28F12.3	WBGene00004947	sos-1	sos-1 encodes an ortholog of Son of sevenless, a guanine nucleotide exchange factor; sos-1 is required for viability, sex myoblast migration, vulval induction, and oogenesis; sos-1 acts genetically downstream of let-23 and upstream of let-60 with respect to vulval development; SOS-1 binds bovine calmodulin in vitro in a calcium-dependent manner.	cDNA	N/A	1210.89	1084	TQAPMPPAPKSSGMM	1293	1
wS51	Y106G6H.14	1	WBGene00013724	Y106G6H.14	N/A	C25A11.4	WBGene00000100	ajm-1	ajm-1 encodes a member of the apical junction molecule class that is required for correct elongation of the C. elegans embryo; AJM-1 contains a coiled-coil motif; AJM-1 binds DLG-1 in vitro, in yeast two-hybrid assays, and in vivo; AJM-1 is mislocalized in a dlg-1(RNAi) background; LET-413 is required for rapid confinement of DLG-1 and AJM-1 to a narrow apical region in C. elegans epithelia; CLC-…	cDNA	N/A	16053.9	77	VPSDVAPPPPLPIPN	105	3
wS51	Y106G6H.14	1	WBGene00013724	Y106G6H.14	N/A	C44B9.4	WBGene00008081	athp-1	N/A	cDNA	N/A	490.73	1890	FASPQTPPPIPPPPA	814	3
wS51	Y106G6H.14	1	WBGene00013724	Y106G6H.14	N/A	C07D10.2	WBGene00015567	bath-44	The C07D10.2 gene encodes a protein with a meprin-associated Traf homology (MATH) domain that may be involved in apoptosis.	ORFeome	N/A	112.79	4609	QPSSSGGLPELPDIT	65	4
wS51	Y106G6H.14	1	WBGene00013724	Y106G6H.14	N/A	C49H3.6	WBGene00016792	C49H3.6	N/A	ORFeome	N/A	1625.79	684	SRLPRAPPPAVTTPV	376	9
wS51	Y106G6H.14	1	WBGene00013724	Y106G6H.14	N/A	F41G4.2	WBGene00000294	cas-1	cas-1 encodes the C. elegans homologue of the adenylyl cyclase-associated protein 1 (CAP1); as loss of cas-1 activity via large-scale RNAi screens results in no obvious defects, the precise role of cas-1 in C. elegans development and/or behavior is not yet known.	Both	N/A	992.461	1182	SLYYSAPRPFNKYPR	64	6
wS51	Y106G6H.14	1	WBGene00013724	Y106G6H.14	N/A	F11H8.4	WBGene00000872	cyk-1	The cyk-1 gene encodes a homolog of Drosophila diaphanous and human DIAPH1.	Both	N/A	1099.59	1118	ITGGPPPPPGLPPIT	709	31
wS51	Y106G6H.14	1	WBGene00013724	Y106G6H.14	N/A	Y48E1B.1	WBGene00013000	ddl-2	ddl-2 encodes a novel, proline-rich protein; loss of ddl-2 activity via RNAi results in a daf-16-dependent increase in lifespan and enhanced dauer formation, but not extended lifespan, of daf-2(e1370) mutant animals.	ORFeome	N/A	1327.62	944	IISPPAPPPPPPPPP	351	19
wS51	Y106G6H.14	1	WBGene00013724	Y106G6H.14	N/A	ZK1248.3	WBGene00001224	ehs-1	The ehs-1 gene encodes an ortholog of mammalian EPS15 that probably functions in endocytosis.	ORFeome	N/A	391.535	2192	SSPNFAAPPHPPRPM	209	27
wS51	Y106G6H.14	1	WBGene00013724	Y106G6H.14	N/A	Y57G11C.24	WBGene00001330	eps-8	eps-8 is predicted to encode five protein isoforms with similarity to mouse epidermal growth factor receptor kinase substrate that affects embryonic viability, growth, locomotion, osmoregulation, and larval viability; interacts with GEX-3 in yeast two-hybrid assays.	Both	N/A	2186.91	506	NVYRPPPPPLVSDAG	694	38
wS51	Y106G6H.14	1	WBGene00013724	Y106G6H.14	N/A	F59E12.9	WBGene00019124	F59E12.9	N/A	cDNA	N/A	1099.59	1118	SMILPPPPPPLPSEE	1386	12
wS51	Y106G6H.14	1	WBGene00013724	Y106G6H.14	N/A	T17H7.4	WBGene00001573	gei-16	gei-16 can encode a protein with similarity to the B20 antigen of the parasitic nematode Onchocerca volvulus; GEI-16 is required for ventral enclosure and elongation during embryonic development, larval development, and normal rates of postembryonic growth; GEI-16 interacts with GEX-3, a homolog of mammalian protein ligands of the small GTPase Rac1 that is also essential for embryonic morphogenes…	Both	N/A	1785.84	592	QYYPSPPPPPQPYRD	480	21
wS51	Y106G6H.14	1	WBGene00013724	Y106G6H.14	N/A	F46H5.6	WBGene00001696	grd-7	grd-7 encodes a hedgehog-like protein, with an N-terminal DUF271 domain, a central low-complexity proline-rich domain, and a C-terminal Ground (Grd) domain; GRD-7 is expressed in three to four posterior DA motor neurons of the ventral nerve cord; the Ground domain is predicted to form a cysteine-crosslinked protein involved in intercellular signalling, and it has subtle similarity to the N-termin…	Both	N/A	1785.84	592	APYQQQPPPPPPPPH	395	4
wS51	Y106G6H.14	1	WBGene00013724	Y106G6H.14	N/A	F58B6.2	WBGene00019030	inft-1	N/A	ORFeome	N/A	1327.62	944	SILQQAPPPPPPPPP	78	2
wS51	Y106G6H.14	1	WBGene00013724	Y106G6H.14	N/A	F15B9.4	WBGene00008848	inft-2	N/A	cDNA	N/A	1327.62	944	PINANAPPPPGPPSS	464	3
wS51	Y106G6H.14	1	WBGene00013724	Y106G6H.14	N/A	R02F2.5	WBGene00019834	R02F2.5	N/A	ORFeome	N/A	526.67	1803	PAYAPPAAPKAPEKV	54	5
wS51	Y106G6H.14	1	WBGene00013724	Y106G6H.14	N/A	C08B11.5	WBGene00004723	sap-49	sap-49 encodes the C. elegans ortholog of mammalian SAP49, a component of the SF3b splicing factor, a U2 snRNP-associated protein complex; loss of sap-49 activity via RNAi results in embryonic lethality, a protruding vulva, reduced levels of gene expression (as assessed by a gfp reporter), and early onset of foci formation in strains expressing polyglutamine-YFP; SAP-49 exhibits sequence-specific…	Both	N/A	1327.62	944	PGMYPPPPPSRPPAP	360	21
wS51	Y106G6H.14	1	WBGene00013724	Y106G6H.14	N/A	C33B4.3	WBGene00006444	shn-1	N/A	cDNA	N/A	1327.62	944	PISSGAPPPPPPPPP	802	1
wS51	Y106G6H.14	1	WBGene00013724	Y106G6H.14	N/A	F43B10.2	WBGene00018374	tag-343	N/A	ORFeome	N/A	1099.59	1118	TESPPLPPPPLPLSN	292	20
wS51	Y106G6H.14	1	WBGene00013724	Y106G6H.14	N/A	JC8.10	WBGene00006763	unc-26	unc-26 encodes synaptojanin, a polyphosphoinositide phosphatase orthologous to human synaptojanin 1 (OMIM:604297, 309000, which when mutated leads to Lowe oculocerebrorenal syndrome); UNC-26 is required for normal locomotion, pharyngeal pumping, and defecation, and specifically, appears to function in multiple steps of synaptic vesicle recycling; UNC-26 may also play a role in cytoskeletal organi…	cDNA	N/A	406.947	2132	SSWYEHVPPLAPPQS	1038	5
wS51	Y106G6H.14	1	WBGene00013724	Y106G6H.14	N/A	Y50D4C.1	WBGene00006770	unc-34	unc-34 encodes an EVH1 domain-containing protein that is the sole C. elegans Enabled/VASP homolog; during development, unc-34 activity is required for proper cell migration and axon guidance and for normal locomotion and posterior body morphology; in regulating axon guidance, genetic analyses suggest that unc-34 likely functions downstream of slt-1/Slit and sax-3/Robo as well as unc-6/Netrin and …	cDNA	N/A	42041.3	33	SSIPHAPPPPVPLTS	181	27
wS51	Y106G6H.14	1	WBGene00013724	Y106G6H.14	N/A	C07G1.4	WBGene00006957	wsp-1	wsp-1 encodes a homolog of human WASP that interacts with Arp2/3 and is required for hypodermal cell migration during morphogenesis (ventral enclosure); when mutated, human WASP leads to Wiskott-Aldrich syndrome (OMIM:301000).	ORFeome	N/A	1327.62	944	PISSAAPPPPPPPPP	624	1
wS51	Y106G6H.14	1	WBGene00013724	Y106G6H.14	N/A	R06C1.3	WBGene00006958	wve-1	wve-1 encodes a homolog of the mammalian WAVE protein; based on homology WVE-1 might be involved in actin cytoskeletal dynamics; wve-1 is required for early cell migrations in the epidermis during embryonic morphogenesis and may require gex-2 and gex-3 for its function.	ORFeome	N/A	600.941	1698	PPPPPPPPPMVISSA	358	32
wS51	Y106G6H.14	1	WBGene00013724	Y106G6H.14	N/A	Y40B1A.3	WBGene00012734	Y40B1A.3	N/A	cDNA	N/A	2879.56	378	FASGLPPPPQVPPPP	6	1
wS51	Y106G6H.14	1	WBGene00013724	Y106G6H.14	N/A	Y40C5A.1	WBGene00021495	Y40C5A.1	N/A	ORFeome	N/A	386.281	2210	VHYEHALLRIVTPRV	197	3
wS51	Y106G6H.14	1	WBGene00013724	Y106G6H.14	N/A	Y4C6B.1	WBGene00021155	Y4C6B.1	N/A	cDNA	N/A	1327.62	944	APMCMAPPPPPPPPL	309	1
wS60	Y37A1B.17	1	WBGene00044989	Y37A1B.17	N/A	C05D10.4	WBGene00015480	C05D10.4	N/A	ORFeome	N/A	778.384	1016	RAVPPPAPPNPPKME	167	3
wS60	Y37A1B.17	1	WBGene00044989	Y37A1B.17	N/A	C09G1.4	WBGene00007486	C09G1.4	N/A	ORFeome	N/A	196.172	1862	QQPPPQSFERPTLLR	387	3	Yes
wS60	Y37A1B.17	1	WBGene00044989	Y37A1B.17	N/A	C49H3.6	WBGene00016792	C49H3.6	N/A	ORFeome	N/A	63.6104	3051	QPAPPPVARLPNSAT	356	3	Yes
wS60	Y37A1B.17	1	WBGene00044989	Y37A1B.17	N/A	B0547.1	WBGene00000817	csn-5	csn-5 encodes an ortholog of subunit 5 of the COP9 signalosome complex (CSN5), which in turn is a pan-eukaryotic multiprotein complex that positively regulates E3 ubiquitin ligases, physically interacts with SCF-type E3 ubiquitin ligases, and probably regulates protein degradation; CSN-5 (along with KGB-1 and ZYX-1) physically binds germline RNA helicases (GLH proteins), and csn-5(RNAi) results i…	ORFeome	N/A	118.224	2162	VKPSSSVPQRNWEKE	6	2
wS60	Y37A1B.17	1	WBGene00044989	Y37A1B.17	N/A	D1046.1	WBGene00008362	D1046.1	D1046.1 encodes a putative cleavage and polyadenylation specificity factor, orthologous to human CPSF6 (OMIM:604979) and CPSF7, that is required for normal locomotion and fertility; D1046.1 is expressed in many, if not all, somatic tissues of larvae and adults; D1046.1(RNAi) has no obvious synthetic phenotype in dual RNAi assays with W04D2.6 (an ortholog of the splicing protein RED120).	ORFeome	N/A	63.6104	3051	INGLPPVHVNPQMFP	350	2
wS60	Y37A1B.17	1	WBGene00044989	Y37A1B.17	N/A	F13G3.4	WBGene00008764	dylt-1	dylt-1 encodes a putative dynein light chain subunit that inhibits DHC-1 in vivo, but is otherwise dispensable for viability; DYLT-1 is paralogous to DYLT-3, and orthologous to human DYNLT1 and DYNLT3 (OMIM: 300302); dylt-1(RNAi) and dylt-1(ok417) both suppress the lethality of conditional dhc-1 mutations, and dylt-1(RNAi) suppresses dhc-1(or195) spindle length and cytokinesis defects as well, in…	ORFeome	N/A	0.0072	19789	QVLDEVVGASTQYTH	14	2
wS60	Y37A1B.17	1	WBGene00044989	Y37A1B.17	N/A	C02C6.1	WBGene00001130	dyn-1	dyn-1 encodes the C. elegans ortholog of the dynamin GTPase; dyn-1 activity is required for endocytosis, synaptic vesicle recycling, cytokinesis, and the CED-1 pathway that regulates engulfment and degradation of apoptotic cells; mutations in dyn-1 affect locomotion, egg-laying, defecation, and embryonic development, indicating that dyn-1's endocytic function is required for a number of diverse p…	Both	N/A	2237190	9	SNGAPEIPARPQVPK	821	42	Yes
wS60	Y37A1B.17	1	WBGene00044989	Y37A1B.17	N/A	ZK1248.3	WBGene00001224	ehs-1	The ehs-1 gene encodes an ortholog of mammalian EPS15 that probably functions in endocytosis.	ORFeome	N/A	184084	34	NFAAPPHPPRPMMGS	212	5	Yes
wS60	Y37A1B.17	1	WBGene00044989	Y37A1B.17	N/A	F10D11.2	WBGene00008648	F10D11.2	N/A	ORFeome	N/A	6.1376	7850	RYNKFRVRNRPKKYK	245	2
wS60	Y37A1B.17	1	WBGene00044989	Y37A1B.17	N/A	F10D7.5	WBGene00017342	F10D7.5	F10D7.5 encodes an ortholog of Drosophila NEURALIZED, and thus may participate in GLP-1/LIN-12 signalling; the promoter or 5' protein-coding regions of F10D7.5 are bound by DAF-16 in vivo, and F10D7.5 expression drops by roughly one-half in daf-16(mu86) mutants.	cDNA	N/A	59832.2	90	ARAPPPVPQSPLRVN	457	1
wS60	Y37A1B.17	1	WBGene00044989	Y37A1B.17	N/A	F10E9.3	WBGene00017355	F10E9.3	N/A	cDNA	N/A	116.06	2180	DDGPPPILEREASCG	36	2
wS60	Y37A1B.17	1	WBGene00044989	Y37A1B.17	N/A	F22E12.1	WBGene00009058	F22E12.1	N/A	cDNA	N/A	778.384	1016	PVQMPPPPPPPQQNS	381	2
wS60	Y37A1B.17	1	WBGene00044989	Y37A1B.17	N/A	F29G6.3	WBGene00009259	F29G6.3	N/A	cDNA	N/A	716.706	1048	VAPIPVKPPRTHEES	432	9
wS60	Y37A1B.17	1	WBGene00044989	Y37A1B.17	N/A	F34D10.4	WBGene00009374	F34D10.4	N/A	ORFeome	N/A	123340	56	ELEDPVPPPRPDRPR	433	2	Yes
wS60	Y37A1B.17	1	WBGene00044989	Y37A1B.17	N/A	F42C5.10	WBGene00018350	F42C5.10	N/A	cDNA	N/A	12127.8	248	HHLEPEIKPRPRSLP	1170	3
wS60	Y37A1B.17	1	WBGene00044989	Y37A1B.17	N/A	F56D3.1	WBGene00018969	F56D3.1	N/A	cDNA	N/A	9373.48	282	APQQPQQPFRPIQPI	184	3
wS60	Y37A1B.17	1	WBGene00044989	Y37A1B.17	N/A	F59E12.9	WBGene00019124	F59E12.9	N/A	cDNA	N/A	132957	53	FTIPPPVPPPPPTAT	1123	1
wS60	Y37A1B.17	1	WBGene00044989	Y37A1B.17	N/A	F32D1.1	WBGene00017981	figl-1	F32D1.1 encodes an homolog of human SPASTIN (OMIM:604277, mutated in spastic paraplegia), FIDGETIN (OMIM:605295, mutated in fidget mice), and FIDGETIN-LIKE-1, and of Drosophila SPASTIN; recombinant F32D1.1 protein has N-ethylmaleimide-sensitive ATPase activity in vitro, which is strongly dependent on the C368 residue immediately C-terminal to its Walker A motif; F32D1.1 is required for persistenc…	cDNA	N/A	535.08	1172	ARRAPDIPKRCSNPL	250	16	Yes
wS60	Y37A1B.17	1	WBGene00044989	Y37A1B.17	N/A	H14A12.2	WBGene00001503	fum-1	fum-1 is orthologous to human FUMARASE (FH; OMIM:136850), which when mutated leads to fumarase deficiency; FUM-1A and FUM-1B are predicted to be mitochondrial.	cDNA	N/A	0.8665	11822	TFGELEVPADKYYGA	47	4
wS60	Y37A1B.17	1	WBGene00044989	Y37A1B.17	N/A	C05D2.5	WBGene00001514	gak-1	gak-1 encodes a protein that contains an AT hook motif, a DNA-binding domain that shows a preference for binding stretches of A/T base pairs; GAK-1 appears to play a role in meiotic chromosome segregation, as overexpression results in post-prophase I chromosome segregation abnormalities, and a corresponding increase in embryonic lethality and the proportion of genotypically XO males in an otherwi…	Both	N/A	116.06	2180	AVTPPPILERQSGST	240	3
wS60	Y37A1B.17	1	WBGene00044989	Y37A1B.17	N/A	B0304.1	WBGene00001948	hlh-1	hlh-1 encodes a basic helix-loop-helix (bHLH) transcription factor that is the C. elegans ortholog of the myogenic regulatory factor (MRF) subgroup of bHLH proteins; in C. elegans, HLH-1 activity is required during embryogenesis for proper bodywall muscle development and function, but not for bodywall muscle cell fate specification, per se: hlh-1 null mutants generate the normal number of bodywal…	ORFeome	N/A	0.985	11501	NEAFEVVKQRTCPNP	172	8
wS60	Y37A1B.17	1	WBGene00044989	Y37A1B.17	N/A	F10C1.2	WBGene00002053	ifb-1	ifb-1 (also known as vab-21) encodes two isoforms of an essential intermediate filament protein that is coexpressed with the essential IF proteins IFA-1, IFA-2, and IFA-3, along with IFA-4; IFB-1 is required for embryonic development and epidermal morphogenesis; IFB-1 forms heteropolymeric intermediate filaments in vitro with an equimolar mixture of IFA-1, IFA-2, or IFA-3, and binds IFA-4 in blot…	cDNA	N/A	0.3944	13325	MQYRSTIQPRTAVRS	12	2
wS60	Y37A1B.17	1	WBGene00044989	Y37A1B.17	N/A	C10C6.1	WBGene00002192	kin-4	N/A	cDNA	N/A	46.446	3670	ARKKPKRPQRRVVPL	1275	13
wS60	Y37A1B.17	1	WBGene00044989	Y37A1B.17	N/A	F28F5.3	WBGene00017904	lim-8	N/A	ORFeome	N/A	75.1047	2797	DEEPPHHPPPPPPVE	206	2
wS60	Y37A1B.17	1	WBGene00044989	Y37A1B.17	N/A	C09H6.2	WBGene00002999	lin-10	lin-10 encodes a PDZ and PTB domain-containing protein that is homologous to mammalian Munc interacting proteins (Mint1, OMIM:602414) and is required for polarized protein localization; LIN-10 is required for proper localization of the LET-23 EGF receptor to the basolateral membrane of the vulval precursor cells and for proper postsynaptic localization of GLR-1, an AMPA-type glutamate receptor in…	ORFeome	N/A	88.071	2451	ALAPPPPPSHPIPRR	463	0	Yes
wS60	Y37A1B.17	1	WBGene00044989	Y37A1B.17	N/A	Y71G12B.9	WBGene00022149	lin-65	lin-65 is a encodes, by alternative splicing, two isoforms of a large (~600-residue), acid-rich, but unfamiliar protein that acts with the B class of synMuv genes (such as lin-35/Rb) to repress vulval induction, and that is required for fertility; LIN-65 isoforms share a ~400-residue N-terminal domain of low-complexity sequence which is probably nonglobular; in the longer LIN-65 isoform, there fo…	Both	N/A	148.226	2037	AQEIPEAPEAPEAPE	168	5
wS60	Y37A1B.17	1	WBGene00044989	Y37A1B.17	N/A	T22A3.3	WBGene00003083	lst-1	lst-1 encodes an unfamiliar protein with no known homologs outside of nematodes; in two-hybrid assays, LST-1 does not interact with control baits, but does interact with GPA-6, LAG-1, MPK-1 and K06A1.4, suggesting broad or unspecific interaction activity; however, T22A3.3 solely binds the normal form of GPA-6, without binding its constitutively active mutant form; LST-1 is expressed in head neuro…	cDNA	N/A	21.6303	5374	NSSAASVPMSPGTWV	314	5
wS60	Y37A1B.17	1	WBGene00044989	Y37A1B.17	N/A	M57.1	WBGene00019777	M57.1	N/A	ORFeome	N/A	0.1669	17112	EFNKYSIEERIRLMY	59	0	Yes
wS60	Y37A1B.17	1	WBGene00044989	Y37A1B.17	N/A	C06C3.1	WBGene00003196	mel-11	mel-11 encodes the C. elegans ortholog of the vertebrate smooth muscle myosin-associated phosphatase regulatory subunit (PP-1M); during development, mel-11 activity negatively regulates embryonic morphogenesis, and genetic analysis suggests that mel-11 acts with let-502, and in parallel to fem-2, in one of two redundant pathways that ensures proper embryonic elongation; prior to elongation, MEL-1…	cDNA	N/A	56.5868	3436	HPHPPVIAEYPRGFV	741	3
wS60	Y37A1B.17	1	WBGene00044989	Y37A1B.17	N/A	T05C12.6	WBGene00003241	mig-5	mig-5 encodes one of three C. elegans Dishevelled homologs; as part of both canonical and non-canonical Wnt signaling pathways, mig-5 activity is required maternally and embryonically for cell migration, cell fate specification, and proper spindle orientation in the early embryo; cells affected by mig-5 mutations include the distal tip cells (DTCs), the QL neuroblast descendants (QL.d), the vulva…	ORFeome	N/A	8.4345	6925	RFRRPYVPSTISSAT	199	0	Yes
wS60	Y37A1B.17	1	WBGene00044989	Y37A1B.17	N/A	R07G3.3	WBGene00019940	npp-21	N/A	cDNA	N/A	1372.22	742	RPIPPSIPNEPLDII	1519	1
wS60	Y37A1B.17	1	WBGene00044989	Y37A1B.17	N/A	C49H3.5	WBGene00003827	ntl-4	ntl-4 encodes two proteins by alternative splicing, one of which (NTL-4A) has an N-terminal RING finger and a RNA recognition motif ('RRM', 'RBD', or 'RNP'), and both of which have glutamine/asparagine-rich domains.	cDNA	N/A	54.2454	3591	SLRSSAVPPPPGFSS	778	2
wS60	Y37A1B.17	1	WBGene00044989	Y37A1B.17	N/A	B0393.2	WBGene00007167	rbg-3	N/A	cDNA	N/A	157.639	1954	HPNRTQRPQRPPAAV	400	4
wS60	Y37A1B.17	1	WBGene00044989	Y37A1B.17	N/A	T01G1.3	WBGene00011338	T01G1.3	N/A	cDNA	N/A	59.0097	3145	PPSKPVAPVTPGWND	865	2
wS60	Y37A1B.17	1	WBGene00044989	Y37A1B.17	N/A	T20F5.6	WBGene00020628	T20F5.6	N/A	cDNA	N/A	96206.2	62	PAPVPVPPARPRPGP	395	9
wS60	Y37A1B.17	1	WBGene00044989	Y37A1B.17	N/A	Y54E2A.3	WBGene00006381	tac-1	tac-1 encodes the sole C. elegans member of the transforming acidic coiled-coil (TACC) protein family whose members contain highly conserved C-terminal coiled-coil domains; during early embryogenesis, TAC-1 activity is essential for such microtubule-based processes as pronuclear migration and mitotic spindle elongation; TAC-1 interacts in vivo with, and mutually stabilizes, ZYG-9, a microtubule-a…	ORFeome	N/A	0.6221	12539	ENEEPEVEEAAEPSS	28	7
wS60	Y37A1B.17	1	WBGene00044989	Y37A1B.17	N/A	JC8.10	WBGene00006763	unc-26	unc-26 encodes synaptojanin, a polyphosphoinositide phosphatase orthologous to human synaptojanin 1 (OMIM:604297, 309000, which when mutated leads to Lowe oculocerebrorenal syndrome); UNC-26 is required for normal locomotion, pharyngeal pumping, and defecation, and specifically, appears to function in multiple steps of synaptic vesicle recycling; UNC-26 may also play a role in cytoskeletal organi…	cDNA	N/A	5651460	7	PPPPRPVIPPRPKNM	1105	17
wS60	Y37A1B.17	1	WBGene00044989	Y37A1B.17	N/A	Y110A2AM.1	WBGene00022449	Y110A2AM.1	N/A	cDNA	N/A	23.449	5193	PMLRDPIPIRFHRRD	56	5
wS60	Y37A1B.17	1	WBGene00044989	Y37A1B.17	N/A	Y43F8C.6	WBGene00012828	Y43F8C.6	N/A	cDNA	N/A	87.4149	2579	LRHHQPVPIRKIVHH	51	3
wS60	Y37A1B.17	1	WBGene00044989	Y37A1B.17	N/A	Y46G5A.10	WBGene00012901	Y46G5A.10	N/A	ORFeome	N/A	101.046	2272	LPTYQVIPPTPEKNT	130	5
wS60	Y37A1B.17	1	WBGene00044989	Y37A1B.17	N/A	Y48G8AL.10	WBGene00021689	Y48G8AL.10	N/A	cDNA	N/A	1.8432	9635	RRKSAPFPEKPPPKK	262	5
wS60	Y37A1B.17	1	WBGene00044989	Y37A1B.17	N/A	ZC395.8	WBGene00022598	ztf-8	N/A	ORFeome	N/A	9872.75	275	GWFDPNVPERRDAAK	230	2
wS60	Y37A1B.17	1	WBGene00044989	Y37A1B.17	N/A	F42G4.3	WBGene00006999	zyx-1	zyx-1 encodes a zyxin homolog that physically interacts with P granule components (GLH proteins) and that, genetically, is grossly dispensable in vivo (since neither RNAi nor deletion of zyx-1 yields an obvious phenotype); ZYX-1 is potentially orthologous to the human gene LIPOMA-PREFERRED PARTNER (LPP, OMIM:600700).	cDNA	N/A	20828.3	148	PAPAPPKPSRPTVDA	36	2
wS85	Y37A1B.17	2	WBGene00044989	Y37A1B.17	N/A	B0286.3	WBGene00015116	B0286.3	Phosphoribosylamidoimidazole-succinocarboxamide synthase	ORFeome	N/A					8
wS85	Y37A1B.17	2	WBGene00044989	Y37A1B.17	N/A	C26C6.5	WBGene00000938	dcp-66	dcp-66 encodes an ortholog of the NuRD component p66, and is required for excretory cell differentiation and vulval development; DCP-66 is predicted, by orthology, to be a member of the transcriptionally inhibitory nucleosomal remodelling and deacetylase (NuRD) complex; DCP-66 binds the Ex-1 pgp-12 promoter element both in vivo and in vitro, is expressed in excretory cells from embryos through ad…	cDNA	N/A					2
wS85	Y37A1B.17	2	WBGene00044989	Y37A1B.17	N/A	C02C6.1	WBGene00001130	dyn-1	dyn-1 encodes the C. elegans ortholog of the dynamin GTPase; dyn-1 activity is required for endocytosis, synaptic vesicle recycling, cytokinesis, and the CED-1 pathway that regulates engulfment and degradation of apoptotic cells; mutations in dyn-1 affect locomotion, egg-laying, defecation, and embryonic development, indicating that dyn-1's endocytic function is required for a number of diverse p…	Both	N/A					25
wS85	Y37A1B.17	2	WBGene00044989	Y37A1B.17	N/A	M57.1	WBGene00019777	M57.1	N/A	ORFeome	N/A					0	Yes
wS85	Y37A1B.17	2	WBGene00044989	Y37A1B.17	N/A	Y73F8A.8	WBGene00004170	pqn-90	The protein product of this gene is predicted to contain a glutamine/asparagine (Q/N)-rich ('prion') domain, by the algorithm of Michelitsch and Weissman (as of the WS77 release of WormBase, i.e., in wormpep77).	ORFeome	N/A					8
wS85	Y37A1B.17	2	WBGene00044989	Y37A1B.17	N/A	F29F11.1	WBGene00005022	sqv-4	sqv-4 encodes a UDP-glucose 6-dehydrogenase, biochemically active in vitro, that is required for cytokinesis of one-cell embryos and for vulval morphogenesis; SQV-4 is orthologous to Drosophila SUGARLESS, human UGDH (OMIM:603370), and zebrafish JEKYLL; SQV-4 is expressed in many cell types, notably oocytes and uterine, seam, pharyngeal, and spermathecal cells, with expression being prominent in 1…	cDNA	N/A					3
wS85	Y37A1B.17	2	WBGene00044989	Y37A1B.17	N/A	T12D8.8	WBGene00011735	T12D8.8	N/A	cDNA	N/A					27
wS85	Y37A1B.17	2	WBGene00044989	Y37A1B.17	N/A	H14N18.1	WBGene00006760	unc-23	N/A	ORFeome	N/A					1	Yes
wS85	Y37A1B.17	2	WBGene00044989	Y37A1B.17	N/A	JC8.10	WBGene00006763	unc-26	unc-26 encodes synaptojanin, a polyphosphoinositide phosphatase orthologous to human synaptojanin 1 (OMIM:604297, 309000, which when mutated leads to Lowe oculocerebrorenal syndrome); UNC-26 is required for normal locomotion, pharyngeal pumping, and defecation, and specifically, appears to function in multiple steps of synaptic vesicle recycling; UNC-26 may also play a role in cytoskeletal organi…	cDNA	N/A					64
wS85	Y37A1B.17	2	WBGene00044989	Y37A1B.17	N/A	Y37A1B.17	WBGene00044989	Y37A1B.17	N/A	cDNA	N/A					3
wS85	Y37A1B.17	2	WBGene00044989	Y37A1B.17	N/A	Y48G8AL.10	WBGene00021689	Y48G8AL.10	N/A	cDNA	N/A					17
wS86	Y37A1B.17	3	WBGene00044989	Y37A1B.17	N/A	C06G1.5	WBGene00015548	C06G1.5	N/A	ORFeome	N/A					2
wS86	Y37A1B.17	3	WBGene00044989	Y37A1B.17	N/A	C49H3.6	WBGene00016792	C49H3.6	N/A	ORFeome	N/A					0	Yes
wS86	Y37A1B.17	3	WBGene00044989	Y37A1B.17	N/A	F22E12.4	WBGene00001178	egl-9	egl-9 encodes a dioxygenase that negatively regulates hypoxia inducible factor (hif-1) by hydroxylating prolyl residues in HIF-1.	ORFeome	N/A					10	Yes
wS86	Y37A1B.17	3	WBGene00044989	Y37A1B.17	N/A	T04C10.2	WBGene00001329	epn-1	N/A	cDNA	N/A					15
wS86	Y37A1B.17	3	WBGene00044989	Y37A1B.17	N/A	F25E2.4	WBGene00002058	ifd-2	ifd-2 encodes a nonessential intermediate filament protein; IFD-2 is predicted to function as a structural component of the cytoskeleton; IFD-2 has no obvious function in RNAi assays.	cDNA	N/A					11
wS86	Y37A1B.17	3	WBGene00044989	Y37A1B.17	N/A	M57.1	WBGene00019777	M57.1	N/A	ORFeome	N/A					0	Yes
wS86	Y37A1B.17	3	WBGene00044989	Y37A1B.17	N/A	T04C10.1	WBGene00003149	mbk-1	mbk-1 encodes a putative dual-specificity kinase (predicted to have both serine/threonine and tyrosine substrates) that is orthologous to Drosophila MINIBRAIN and mammalian DYRK1A/MnbK and that has a glutamine/asparagine-rich domain; MBK-1 is found in most or all nuclei, is dispensable for viability, and perturbs olfaction in AWC when overexpressed.	ORFeome	N/A					0	Yes
wS86	Y37A1B.17	3	WBGene00044989	Y37A1B.17	N/A	T03D8.1	WBGene00003830	num-1	num-1 encodes two isoforms of an ortholog of Drosophila NUMB that inhibits endocytotic recycling and antagonizes RME-1 in vivo; NUM-1 is required for recycling (but not internalization) of a transmembrane endocytosis marker (RME-1??); num-1(bc365) null mutants, while mostly normal, no longer require RME-1 in endocytotic recycling; NUM-1A is localized to the basolateral surfaces of most polarized …	Both	N/A					32
wS86	Y37A1B.17	3	WBGene00044989	Y37A1B.17	N/A	R144.2	WBGene00020092	R144.2	N/A	ORFeome	N/A					4	Yes
wS86	Y37A1B.17	3	WBGene00044989	Y37A1B.17	N/A	F35B12.5	WBGene00009385	sas-5	sas-5 encodes a coiled-coil protein whose activity is required, paternally, maternally, and in a dose-dependent manner, for daughter centriole formation; SAS-5 localizes to both the cytoplasm and to centrioles, and photobleaching experiments reveal rapid SAS-5 cycling between these two cellular components throughout the cell cycle; SAS-5 localization to centrioles depends upon the ZYG-1 kinase an…	cDNA	N/A					86
wS86	Y37A1B.17	3	WBGene00044989	Y37A1B.17	N/A	C46C2.1	WBGene00006941	wnk-1	wnk-1 is orthologous to the human gene PROTEIN KINASE, LYSINE-DEFICIENT 1 (PRKWNK1; OMIM:605232), which when mutated leads to pseudohypoaldosteronism type II.	cDNA	N/A					6
wS86	Y37A1B.17	3	WBGene00044989	Y37A1B.17	N/A	C07G1.4	WBGene00006957	wsp-1	wsp-1 encodes a homolog of human WASP that interacts with Arp2/3 and is required for hypodermal cell migration during morphogenesis (ventral enclosure); when mutated, human WASP leads to Wiskott-Aldrich syndrome (OMIM:301000).	ORFeome	N/A					3	Yes
wS86	Y37A1B.17	3	WBGene00044989	Y37A1B.17	N/A	Y41D4A.5	WBGene00021507	Y41D4A.5	N/A	Both	N/A					8	Yes
wS86	Y37A1B.17	3	WBGene00044989	Y37A1B.17	N/A	Y55B1BR.2	WBGene00021912	Y55B1BR.2	N/A	ORFeome	N/A					5	Yes
wS88	Y44E3A.4	1	WBGene00021549	Y44E3A.4	N/A	C01C7.1	WBGene00000186	ark-1	ark-1 encodes a homolog of the nonreceptor tyrosine kinase ACK which inhibits signalling through the EGF receptor homolog LET-23, both in (RAS-dependent) vulval development and in (RAS-independent) ovulation.	cDNA	N/A	19383.9	156	SRKDPIPAPRGPVAA	694	4
wS88	Y44E3A.4	1	WBGene00021549	Y44E3A.4	N/A	C31C9.6	WBGene00007840	C31C9.6	N/A	cDNA	N/A	187325	26	AMKVPTPLPRTSKII	852	1
wS88	Y44E3A.4	1	WBGene00021549	Y44E3A.4	N/A	F09F7.5	WBGene00017302	F09F7.5	F09F7.5 encodes, by alternative splicing, three isoforms of an unfamiliar protein required for in conjunction with LIN-35 for normally large brood size, in conjunction with CLK-2 for normally rapid growth, and for normally short lifespan; F09F7.5 binds equally well to Cdc42 and Rac GTPases in vitro, probably through its N-terminal P21-Rho-binding domain; F09F7.5 has no obvious orthologs outside o…	cDNA	N/A	194147	24	EFVPPVPKPRSRKTV	486	8
wS88	Y44E3A.4	1	WBGene00021549	Y44E3A.4	N/A	F10E9.3	WBGene00017355	F10E9.3	N/A	cDNA	N/A	22952.4	142	KYGVPPPMPRSLRNI	172	8
wS88	Y44E3A.4	1	WBGene00021549	Y44E3A.4	N/A	F52G2.3	WBGene00009943	F52G2.3	N/A	cDNA	N/A	5697.29	420	LRPQPVPAARKLSEQ	223	1
wS88	Y44E3A.4	1	WBGene00021549	Y44E3A.4	N/A	R02F2.5	WBGene00019834	R02F2.5	N/A	ORFeome	N/A	87.9006	5283	VVMAPPPVIMSPYPY	171	5
wS88	Y44E3A.4	1	WBGene00021549	Y44E3A.4	N/A	C01H6.7	WBGene00007256	tag-298	N/A	Both	N/A	82146.4	50	RPLAPVPKERTMNKR	274	213
wS88	Y44E3A.4	1	WBGene00021549	Y44E3A.4	N/A	ZK1248.10	WBGene00022880	tbc-2	N/A	cDNA	N/A	42024.5	88	SSPSPVPPPRSPKPK	146	2
wS88	Y44E3A.4	1	WBGene00021549	Y44E3A.4	N/A	Y105E8A.21	WBGene00013679	Y105E8A.21	N/A	ORFeome	N/A	159.412	3926	TGGAPRATPRKDGTT	318	2
wS88	Y44E3A.4	1	WBGene00021549	Y44E3A.4	N/A	Y44E3A.6	WBGene00021551	Y44E3A.6	N/A	cDNA	N/A	6007.23	398	LLQPPTPSQRTFPAA	818	5
wS88	Y44E3A.4	1	WBGene00021549	Y44E3A.4	N/A	ZK858.2	WBGene00014116	ZK858.2	N/A	ORFeome	N/A	5779.84	410	QMNTPQTLPRSKRID	121	1
wS89	Y44E3A.4	2	WBGene00021549	Y44E3A.4	N/A	T27E9.1	WBGene00006439	ant-1.1	N/A	cDNA	N/A	4.8457	7130	FVYPLDFARTRLAAD	134	2
wS89	Y44E3A.4	2	WBGene00021549	Y44E3A.4	N/A	C25B8.3	WBGene00000786	cpr-6	N/A	cDNA	N/A	265.929	1268	GGDPLAAWRYWVKDG	176	2
wS89	Y44E3A.4	2	WBGene00021549	Y44E3A.4	N/A	F31E3.5	WBGene00001168	eft-3	eft-3 encodes a translation elongation factor 1-alpha homolog that is required for embryonic viability, fertility, and germline maintenance; the EFT-3 protein sequence is encoded both by eft-3 (F31E3.5) itself but also by R03G5.1.	cDNA	N/A	7.1138	6272	QRPTDRPLRLPLQDV	239	2
wS89	Y44E3A.4	2	WBGene00021549	Y44E3A.4	N/A	F29G6.3	WBGene00009259	F29G6.3	N/A	cDNA	N/A	16619.6	146	PSQPVPKPRSFTSPQ	1768	1
wS89	Y44E3A.4	2	WBGene00021549	Y44E3A.4	N/A	F57F5.1	WBGene00010204	F57F5.1	N/A	cDNA	N/A	0.7628	11916	GGYPIEAWRHYVKKG	218	2
wS89	Y44E3A.4	2	WBGene00021549	Y44E3A.4	N/A	C18F3.2	WBGene00004732	sax-7	sax-7 encodes an ortholog of human L1CAM (OMIM:308840, mutated in hydrocephalus, MASA syndrome, and CRASH syndrome); SAX-7 is required for germline development, embryonic morphogenesis, and gonadal morphogenesis, and perhaps more generally for maintaining tissue attachment; SAX-7 is ubiquitously expressed at sites of cell-cell contact; SAX-7 interacts physically with the ankyrin UNC-44, and nonph…	cDNA	N/A	1251.52	575	VPSPVRSLRAYPMNS	991	1
wS89	Y44E3A.4	2	WBGene00021549	Y44E3A.4	N/A	C50E10.4	WBGene00004945	sop-2	sop-2 encodes a SAM domain-containing protein that is related to, but not orthologous with, Polycomb group proteins and ETS transcription factors; during development, SOP-2 activity is required for the proper integration of sexual, spatial, and temporal information during cell fate specification; specifically, SOP-2 is required for maintaining a restricted pattern of Hox gene expression, such as …	cDNA	N/A	867.084	701	PETPAAQPRKSLPRR	375	4
wS89	Y44E3A.4	2	WBGene00021549	Y44E3A.4	N/A	T08G5.5	WBGene00011625	vps-39	N/A	cDNA	N/A	0.9138	11447	SSRPDADPFFDDAIQ	537	8
wS89	Y44E3A.4	2	WBGene00021549	Y44E3A.4	N/A	Y66H1B.2	WBGene00022048	Y66H1B.2	Y66H1B.2 is orthologous to the human gene FLJ00343 PROTEIN (FLNA; OMIM:300017), which when mutated leads to disease.	cDNA	N/A	4.6232	7272	DGAPMRESPFRLRVG	715	75
wS72	Y47G6A.5	1	WBGene00021635	Y47G6A.5	N/A	T07C4.1	WBGene00011559	umps-1	T07C4.1 is orthologous to the human gene URIDINE MONOPHOSPHATE SYNTHETASE (OROTATE PHOSPHORIBOSYL TRANSFERASE AND OROTIDINE-5'-DECARBOXYLASE) (UMPS; OMIM:258900), which when mutated leads to disease.	ORFeome	N/A					8
[truncated: 10 more rows]
