# Supplementary material for: SH3 interactome conserves general function over specific form
Source: Mol Syst Biol. 2013 Apr 2;9:652. doi: 10.1038/msb.2013.9 (PMC3658277; doi:10.1038/msb.2013.9)
Supplement: Supplementary Table 6 — List of SH3 domains whose protein is involved (or not) in known PPIs from iRefWeb database. [file msb20139-s4.xls]

## Sheet: SH3 protein with PPI in iRefWeb
worm SH3 domain ID	screened in ORFeome and cDNA Y2H?	Gene Name	EntrezGene ID	Physical PPI in iRefWeb 3.4?
wS02	Yes	B0303.7	176220	Yes
wS03	Yes	B0303.7	176220	Yes
wS04	Yes	B0303.7	176220	Yes
wS05	Yes	B0303.7	176220	Yes
wS06	Yes	B0336.6	175789	Yes
wS07	Yes	C01B7.4	3565703	Yes
wS08	Yes	C01C7.1	178218	No
wS09	Yes	C02F4.1	177942	Yes
wS10	Yes	C09D1.1	171990	Yes
wS11	Yes	C10F3.6	178985	No
wS13	Yes	C14F5.5	181055	Yes
wS14	Yes	C14F5.5	181055	Yes
wS15	Yes	C25F6.2	180819	Yes
wS16	Yes	C26C6.8	182936	No
wS17	Yes	C26C6.8	182936	No
wS19	Yes	C34G6.7	172264	Yes
wS20	Yes	C35B8.2	181153	Yes
wS21	Yes	C46H3.2	3564865	No
wS22	Yes	F09E10.8	180492	No
wS23	Yes	F17E5.1	181400	Yes
wS24	Yes	F19C7.8	177226	No
wS25	Yes	F29D10.4	172698	Yes
wS26	Yes	F32A5.6	174192	No
wS27	Yes	F35A5.8	180667	Yes
wS28	Yes	F41D9.1	181091	No
wS29	Yes	F42H10.3	185685	Yes
wS30	Yes	F45E1.7	181058	Yes
wS31	Yes	F46F3.4	179601	Yes
wS32	Yes	F49B2.5	173296	Yes
wS33	Yes	F49E2.2	181177	Yes
wS34	Yes	F55C7.7	171988	Yes
wS35	Yes	F58G6.1	177797	No
wS36	Yes	K07D4.7	173742	Yes
wS37	Yes	K08E3.3	176812	No
wS39	Yes	K10B3.10	180603	No
wS40	Yes	C36E8.4	183279	No
wS41	Yes	K11D12.10	178895	Yes
wS42	Yes	K11E4.4	181490	No
wS43	Yes	M28.7	174643	No
wS44	Yes	M79.1	181261	Yes
wS45	Yes	R31.1	179629	Yes
wS46	Yes	T01E8.3	174586	No
wS47	Yes	T04C9.1	175849	Yes
wS48	Yes	T04D1.3	172078	Yes
wS49	Yes	T28F2.5	171933	No
wS50	Yes	W10C8.1	189330	Yes
wS51	Yes	Y106G6H.14	172926	Yes
wS52	Yes	Y116A8C.36	178491	Yes
wS53	Yes	Y116A8C.36	178491	Yes
wS54	Yes	Y116A8C.36	178491	Yes
wS55	Yes	Y116A8C.36	178491	Yes
wS56	Yes	Y116A8C.36	178491	Yes
wS57	Yes	Y20F4.3	260016	No
wS60	Yes	Y37A1B.17	4926960	No
wS61	Yes	Y37A1B.2	178361	No
wS62	Yes	Y39A3CL.2	189724	No
wS63	Yes	Y39A3CL.2	189724	No
wS64	Yes	Y39A3CL.2	189724	No
wS65	Yes	Y41D4B.13	176968	Yes
wS66	Yes	Y41D4B.13	176968	Yes
wS69	Yes	Y45F10D.13	3565590	Yes
wS70	Yes	Y45F10D.13	3565590	Yes
wS71	Yes	Y45F10D.13	3565590	Yes
wS72	Yes	Y47G6A.5	189992	No
wS74	Yes	Y55B1BR.4	190302	Yes
wS75	Yes	Y57G11C.24	178411	Yes
wS76	Yes	Y92H12A.1	171722	Yes
wS77	Yes	ZK470.5	180690	No
wS78	Yes	ZK470.5	180690	No
wS79	Yes	ZK470.5	180690	No
wS80	Yes	C50F2.8	183676	Yes
wS81	Yes	F47A4.3	181195	Yes
wS82	Yes	F56D12.4	173513	No
wS83	Yes	Y105E8A.26	173316	Yes
wS84	Yes	ZK1151.1	173058	No
wS85	Yes	Y37A1B.17	4926960	No
wS86	Yes	Y37A1B.17	4926960	No
wS87	Yes	C35B8.2	181153	Yes
wS88	Yes	Y44E3A.4	171906	No
wS89	Yes	Y44E3A.4	171906	No
