# Supplementary material for: SH3 interactome conserves general function over specific form
Source: Mol Syst Biol. 2013 Apr 2;9:652. doi: 10.1038/msb.2013.9 (PMC3658277; doi:10.1038/msb.2013.9)
Supplement: Supplementary Table 7 — Worm SH3 interactome Gene Ontology Biological Process term enrichment. [file msb20139-s5.xls]

## Sheet: worm GO BP
Category	Term	Count	%	PValue	Genes	List Total	Pop Hits	Pop Total	Fold Enrichment	Bonferroni	Benjamini	FDR
GOTERM_BP_FAT	GO:0051056~regulation of small GTPase mediated signal transduction	17	3.27553	1.76335e-07	WBGENE00006363, WBGENE00001516, WBGENE00022880, WBGENE00019487, WBGENE00004947, WBGENE00010641, WBGENE00006805, WBGENE00006820, WBGENE00010776, WBGENE00044989, WBGENE00021238, WBGENE00012359, WBGENE00004254, WBGENE00006887, WBGENE00001061, WBGENE00007167, WBGENE00018281	321	83	7838	5.00116	0.000153223	0.000153223	0.000273615
GOTERM_BP_FAT	GO:0046578~regulation of Ras protein signal transduction	15	2.89017	6.5522e-07	WBGENE00006363, WBGENE00001516, WBGENE00022880, WBGENE00019487, WBGENE00004947, WBGENE00010641, WBGENE00006805, WBGENE00006820, WBGENE00010776, WBGENE00044989, WBGENE00012359, WBGENE00006887, WBGENE00001061, WBGENE00007167, WBGENE00018281	321	70	7838	5.23231	0.000569225	0.000284653	0.00101669
GOTERM_BP_FAT	GO:0007010~cytoskeleton organization	23	4.4316	8.25815e-07	WBGENE00019030, WBGENE00006754, WBGENE00000294, WBGENE00005077, WBGENE00001330, WBGENE00003150, WBGENE00000872, WBGENE00003918, WBGENE00006381, WBGENE00000942, WBGENE00001830, WBGENE00012004, WBGENE00000416, WBGENE00003241, WBGENE00006820, WBGENE00021698, WBGENE00002978, WBGENE00008848, WBGENE00022286, WBGENE00016735, WBGENE00004726, WBGENE00006763, WBGENE00006957	321	165	7838	3.40364	0.000717376	0.000239183	0.0012814
GOTERM_BP_FAT	GO:0030036~actin cytoskeleton organization	11	2.11946	6.44626e-06	WBGENE00021698, WBGENE00002978, WBGENE00019030, WBGENE00006754, WBGENE00008848, WBGENE00016735, WBGENE00022286, WBGENE00000872, WBGENE00000416, WBGENE00006957, WBGENE00006820	321	43	7838	6.24632	0.00558616	0.00139947	0.0100021
GOTERM_BP_FAT	GO:0006897~endocytosis	11	2.11946	6.44626e-06	WBGENE00006751, WBGENE00000894, WBGENE00000420, WBGENE00011867, WBGENE00000419, WBGENE00006805, WBGENE00006763, WBGENE00001130, WBGENE00015146, WBGENE00000416, WBGENE00001224	321	43	7838	6.24632	0.00558616	0.00139947	0.0100021
GOTERM_BP_FAT	GO:0010324~membrane invagination	11	2.11946	6.44626e-06	WBGENE00006751, WBGENE00000894, WBGENE00000420, WBGENE00011867, WBGENE00000419, WBGENE00006805, WBGENE00006763, WBGENE00001130, WBGENE00015146, WBGENE00000416, WBGENE00001224	321	43	7838	6.24632	0.00558616	0.00139947	0.0100021
GOTERM_BP_FAT	GO:0040008~regulation of growth	116	22.3507	6.96453e-06	WBGENE00019940, WBGENE00022598, WBGENE00044068, WBGENE00010641, WBGENE00019834, WBGENE00003243, WBGENE00017098, WBGENE00003827, WBGENE00003241, WBGENE00011885, WBGENE00007444, WBGENE00011800, WBGENE00016154, WBGENE00000228, WBGENE00016611, WBGENE00002058, WBGENE00016409, WBGENE00003891, WBGENE00007047, WBGENE00000938, WBGENE00002076, WBGENE00011729, WBGENE00004947, WBGENE00001330, WBGENE00001696,…	321	1967	7838	1.43997	0.00603392	0.00120971	0.0108062
GOTERM_BP_FAT	GO:0006928~cell motion	16	3.08285	8.86293e-06	WBGENE00000894, WBGENE00004947, WBGENE00006776, WBGENE00004945, WBGENE00010641, WBGENE00000419, WBGENE00003243, WBGENE00006805, WBGENE00015146, WBGENE00004774, WBGENE00000416, WBGENE00003241, WBGENE00000396, WBGENE00006770, WBGENE00006958, WBGENE00003247	321	98	7838	3.98652	0.00767234	0.00128283	0.0137516
GOTERM_BP_FAT	GO:0009792~embryonic development ending in birth or egg hatching	145	27.9383	9.1084e-06	WBGENE00017342, WBGENE00019940, WBGENE00000186, WBGENE00044068, WBGENE00014054, WBGENE00003929, WBGENE00009385, WBGENE00006816, WBGENE00013985, WBGENE00003243, WBGENE00003827, WBGENE00021912, WBGENE00003241, WBGENE00011885, WBGENE00006727, WBGENE00007444, WBGENE00006523, WBGENE00012652, WBGENE00003172, WBGENE00016154, WBGENE00022286, WBGENE00000228, WBGENE00014250, WBGENE00002058, WBGENE00007047,…	321	2629	7838	1.34672	0.00788399	0.00113011	0.0141324
GOTERM_BP_FAT	GO:0030029~actin filament-based process	11	2.11946	9.97296e-06	WBGENE00021698, WBGENE00002978, WBGENE00019030, WBGENE00006754, WBGENE00008848, WBGENE00016735, WBGENE00022286, WBGENE00000872, WBGENE00000416, WBGENE00006957, WBGENE00006820	321	45	7838	5.96871	0.0086291	0.00108273	0.0154738
GOTERM_BP_FAT	GO:0016044~membrane organization	13	2.50482	1.62125e-05	WBGENE00019771, WBGENE00000894, WBGENE00000420, WBGENE00011867, WBGENE00000419, WBGENE00006805, WBGENE00000416, WBGENE00001224, WBGENE00015146, WBGENE00006751, WBGENE00010713, WBGENE00006763, WBGENE00001130	321	68	7838	4.66804	0.01399	0.00156419	0.0251537
GOTERM_BP_FAT	GO:0035023~regulation of Rho protein signal transduction	8	1.54143	1.77746e-05	WBGENE00006363, WBGENE00044989, WBGENE00019487, WBGENE00004947, WBGENE00006887, WBGENE00006805, WBGENE00010776, WBGENE00006820	321	22	7838	8.87907	0.0153276	0.00154344	0.0275771
GOTERM_BP_FAT	GO:0045927~positive regulation of growth	109	21.0019	6.29881e-05	WBGENE00022598, WBGENE00044068, WBGENE00019834, WBGENE00003243, WBGENE00017098, WBGENE00003827, WBGENE00003241, WBGENE00011885, WBGENE00007444, WBGENE00011800, WBGENE00016154, WBGENE00000228, WBGENE00016611, WBGENE00002058, WBGENE00016409, WBGENE00003891, WBGENE00000938, WBGENE00007047, WBGENE00002076, WBGENE00011729, WBGENE00004947, WBGENE00001330, WBGENE00001696, WBGENE00008147, WBGENE00004945,…	321	1904	7838	1.39785	0.0532672	0.00496386	0.0976929
GOTERM_BP_FAT	GO:0040028~regulation of vulval development	18	3.46821	0.000144686	WBGENE00003891, WBGENE00004203, WBGENE00000938, WBGENE00000186, WBGENE00022149, WBGENE00002991, WBGENE00004947, WBGENE00003918, WBGENE00020496, WBGENE00002999, WBGENE00006805, WBGENE00004829, WBGENE00004774, WBGENE00004888, WBGENE00006523, WBGENE00003218, WBGENE00006887, WBGENE00001061	321	152	7838	2.89154	0.118157	0.0104237	0.224271
GOTERM_BP_FAT	GO:0048580~regulation of post-embryonic development	18	3.46821	0.000144686	WBGENE00003891, WBGENE00004203, WBGENE00000938, WBGENE00000186, WBGENE00022149, WBGENE00002991, WBGENE00004947, WBGENE00003918, WBGENE00020496, WBGENE00002999, WBGENE00006805, WBGENE00004829, WBGENE00004774, WBGENE00004888, WBGENE00006523, WBGENE00003218, WBGENE00006887, WBGENE00001061	321	152	7838	2.89154	0.118157	0.0104237	0.224271
GOTERM_BP_FAT	GO:0040010~positive regulation of growth rate	99	19.0751	0.000150551	WBGENE00022598, WBGENE00019834, WBGENE00017098, WBGENE00003243, WBGENE00003827, WBGENE00003241, WBGENE00011885, WBGENE00007444, WBGENE00011800, WBGENE00016154, WBGENE00000228, WBGENE00016409, WBGENE00003891, WBGENE00000938, WBGENE00007047, WBGENE00002076, WBGENE00011729, WBGENE00004947, WBGENE00001330, WBGENE00008147, WBGENE00004945, WBGENE00009374, WBGENE00006929, WBGENE00004946, WBGENE00006927,…	321	1723	7838	1.40298	0.122641	0.0100141	0.233353
GOTERM_BP_FAT	GO:0040009~regulation of growth rate	99	19.0751	0.000154006	WBGENE00022598, WBGENE00019834, WBGENE00017098, WBGENE00003243, WBGENE00003827, WBGENE00003241, WBGENE00011885, WBGENE00007444, WBGENE00011800, WBGENE00016154, WBGENE00000228, WBGENE00016409, WBGENE00003891, WBGENE00000938, WBGENE00007047, WBGENE00002076, WBGENE00011729, WBGENE00004947, WBGENE00001330, WBGENE00008147, WBGENE00004945, WBGENE00009374, WBGENE00006929, WBGENE00004946, WBGENE00006927,…	321	1724	7838	1.40216	0.125272	0.00951458	0.238702
GOTERM_BP_FAT	GO:0016477~cell migration	12	2.31214	0.000162995	WBGENE00000894, WBGENE00004947, WBGENE00006770, WBGENE00000419, WBGENE00006958, WBGENE00003243, WBGENE00006805, WBGENE00003247, WBGENE00015146, WBGENE00003241, WBGENE00000416, WBGENE00004774	321	73	7838	4.01383	0.132079	0.00939917	0.252618
GOTERM_BP_FAT	GO:0040012~regulation of locomotion	22	4.23892	0.000309189	WBGENE00007047, WBGENE00001115, WBGENE00011729, WBGENE00044068, WBGENE00000894, WBGENE00006779, WBGENE00008147, WBGENE00004945, WBGENE00010641, WBGENE00004951, WBGENE00020496, WBGENE00004855, WBGENE00000018, WBGENE00006816, WBGENE00006805, WBGENE00003243, WBGENE00003827, WBGENE00001562, WBGENE00002978, WBGENE00001329, WBGENE00008362, WBGENE00006763	321	224	7838	2.39814	0.235648	0.0166552	0.478688
GOTERM_BP_FAT	GO:0048870~cell motility	12	2.31214	0.000372034	WBGENE00000894, WBGENE00004947, WBGENE00006770, WBGENE00000419, WBGENE00006958, WBGENE00003243, WBGENE00006805, WBGENE00003247, WBGENE00015146, WBGENE00003241, WBGENE00000416, WBGENE00004774	321	80	7838	3.66262	0.276285	0.0188413	0.575722
GOTERM_BP_FAT	GO:0051674~localization of cell	12	2.31214	0.000372034	WBGENE00000894, WBGENE00004947, WBGENE00006770, WBGENE00000419, WBGENE00006958, WBGENE00003243, WBGENE00006805, WBGENE00003247, WBGENE00015146, WBGENE00003241, WBGENE00000416, WBGENE00004774	321	80	7838	3.66262	0.276285	0.0188413	0.575722
GOTERM_BP_FAT	GO:0043652~engulfment of apoptotic cell	5	0.963391	0.000716356	WBGENE00000420, WBGENE00000419, WBGENE00006805, WBGENE00015146, WBGENE00000416	321	11	7838	11.0988	0.463526	0.0340049	1.1058
GOTERM_BP_FAT	GO:0006911~phagocytosis, engulfment	5	0.963391	0.000716356	WBGENE00000420, WBGENE00000419, WBGENE00006805, WBGENE00015146, WBGENE00000416	321	11	7838	11.0988	0.463526	0.0340049	1.1058
GOTERM_BP_FAT	GO:0009791~post-embryonic development	98	18.8825	0.000790157	WBGENE00019940, WBGENE00044068, WBGENE00003929, WBGENE00006816, WBGENE00017098, WBGENE00003243, WBGENE00006727, WBGENE00007444, WBGENE00012652, WBGENE00003172, WBGENE00002058, WBGENE00003891, WBGENE00000938, WBGENE00002076, WBGENE00011729, WBGENE00001330, WBGENE00001696, WBGENE00008147, WBGENE00004945, WBGENE00000872, WBGENE00018660, WBGENE00004946, WBGENE00016138, WBGENE00000691, WBGENE00001329,…	321	1779	7838	1.34509	0.496876	0.0355079	1.21907
GOTERM_BP_FAT	GO:0002119~nematode larval development	96	18.4971	0.00129586	WBGENE00019940, WBGENE00005078, WBGENE00013808, WBGENE00044068, WBGENE00003929, WBGENE00017778, WBGENE00006816, WBGENE00016381, WBGENE00009094, WBGENE00017098, WBGENE00003243, WBGENE00004774, WBGENE00006727, WBGENE00020092, WBGENE00007444, WBGENE00006565, WBGENE00003172, WBGENE00012652, WBGENE00015116, WBGENE00013580, WBGENE00002058, WBGENE00006958, WBGENE00003891, WBGENE00009993, WBGENE00011051,…	321	1760	7838	1.33186	0.675941	0.0547836	1.99195
GOTERM_BP_FAT	GO:0002164~larval development	96	18.4971	0.00132081	WBGENE00019940, WBGENE00005078, WBGENE00013808, WBGENE00044068, WBGENE00003929, WBGENE00017778, WBGENE00006816, WBGENE00016381, WBGENE00009094, WBGENE00017098, WBGENE00003243, WBGENE00004774, WBGENE00006727, WBGENE00020092, WBGENE00007444, WBGENE00006565, WBGENE00003172, WBGENE00012652, WBGENE00015116, WBGENE00013580, WBGENE00002058, WBGENE00006958, WBGENE00003891, WBGENE00009993, WBGENE00011051,…	321	1761	7838	1.3311	0.682902	0.0532238	2.02995
GOTERM_BP_FAT	GO:0030182~neuron differentiation	10	1.92678	0.0016575	WBGENE00003172, WBGENE00000396, WBGENE00006776, WBGENE00004945, WBGENE00010641, WBGENE00001208, WBGENE00000438, WBGENE00006770, WBGENE00003243, WBGENE00003247	321	68	7838	3.5908	0.763443	0.063425	2.54121
GOTERM_BP_FAT	GO:0048581~negative regulation of post-embryonic development	13	2.50482	0.00168733	WBGENE00003891, WBGENE00004203, WBGENE00000938, WBGENE00000186, WBGENE00002991, WBGENE00022149, WBGENE00003918, WBGENE00020496, WBGENE00004829, WBGENE00004888, WBGENE00006523, WBGENE00003218, WBGENE00001061	321	110	7838	2.8857	0.769505	0.0618125	2.58637
GOTERM_BP_FAT	GO:0040027~negative regulation of vulval development	13	2.50482	0.00168733	WBGENE00003891, WBGENE00004203, WBGENE00000938, WBGENE00000186, WBGENE00002991, WBGENE00022149, WBGENE00003918, WBGENE00020496, WBGENE00004829, WBGENE00004888, WBGENE00006523, WBGENE00003218, WBGENE00001061	321	110	7838	2.8857	0.769505	0.0618125	2.58637
GOTERM_BP_FAT	GO:0048729~tissue morphogenesis	27	5.20231	0.00179117	WBGENE00004203, WBGENE00007013, WBGENE00013808, WBGENE00006604, WBGENE00017778, WBGENE00001215, WBGENE00003243, WBGENE00015146, WBGENE00003241, WBGENE00003902, WBGENE00011885, WBGENE00003218, WBGENE00013168, WBGENE00006876, WBGENE00006958, WBGENE00001311, WBGENE00003891, WBGENE00000938, WBGENE00001330, WBGENE00001102, WBGENE00003150, WBGENE00000872, WBGENE00006805, WBGENE00005022, WBGENE00011625,…	321	345	7838	1.91093	0.789427	0.0628515	2.74349
GOTERM_BP_FAT	GO:0043277~apoptotic cell clearance	5	0.963391	0.00335988	WBGENE00000420, WBGENE00000419, WBGENE00006805, WBGENE00015146, WBGENE00000416	321	16	7838	7.63045	0.946316	0.110402	5.08823
GOTERM_BP_FAT	GO:0006909~phagocytosis	5	0.963391	0.00425419	WBGENE00000420, WBGENE00000419, WBGENE00006805, WBGENE00015146, WBGENE00000416	321	17	7838	7.1816	0.975394	0.132805	6.40117
GOTERM_BP_FAT	GO:0048488~synaptic vesicle endocytosis	3	0.578035	0.0048506	WBGENE00006751, WBGENE00006763, WBGENE00001224	321	3	7838	24.4174	0.985381	0.144866	7.2673
GOTERM_BP_FAT	GO:0007498~mesoderm development	6	1.15607	0.00497951	WBGENE00003218, WBGENE00003918, WBGENE00001311, WBGENE00003243, WBGENE00006805, WBGENE00004804	321	28	7838	5.23231	0.986937	0.143524	7.45353
GOTERM_BP_FAT	GO:0030030~cell projection organization	10	1.92678	0.00508881	WBGENE00006363, WBGENE00019771, WBGENE00000396, WBGENE00006776, WBGENE00010898, WBGENE00004945, WBGENE00010641, WBGENE00006770, WBGENE00003243, WBGENE00003247	321	80	7838	3.05218	0.988127	0.141766	7.61114
GOTERM_BP_FAT	GO:0048667~cell morphogenesis involved in neuron differentiation	7	1.34875	0.00593893	WBGENE00000396, WBGENE00006776, WBGENE00004945, WBGENE00010641, WBGENE00006770, WBGENE00003243, WBGENE00003247	321	41	7838	4.16883	0.994351	0.158479	8.82853
GOTERM_BP_FAT	GO:0007409~axonogenesis	7	1.34875	0.00593893	WBGENE00000396, WBGENE00006776, WBGENE00004945, WBGENE00010641, WBGENE00006770, WBGENE00003243, WBGENE00003247	321	41	7838	4.16883	0.994351	0.158479	8.82853
GOTERM_BP_FAT	GO:0016192~vesicle-mediated transport	14	2.6975	0.00620272	WBGENE00007010, WBGENE00000894, WBGENE00000420, WBGENE00011867, WBGENE00000419, WBGENE00006805, WBGENE00015146, WBGENE00000416, WBGENE00001224, WBGENE00004109, WBGENE00006751, WBGENE00010713, WBGENE00006763, WBGENE00001130	321	145	7838	2.35755	0.995515	0.160054	9.20322
GOTERM_BP_FAT	GO:0000904~cell morphogenesis involved in differentiation	7	1.34875	0.00752224	WBGENE00000396, WBGENE00006776, WBGENE00004945, WBGENE00010641, WBGENE00006770, WBGENE00003243, WBGENE00003247	321	43	7838	3.97493	0.998586	0.185392	11.0559
GOTERM_BP_FAT	GO:0010171~body morphogenesis	37	7.12909	0.00765622	WBGENE00008338, WBGENE00022048, WBGENE00007013, WBGENE00013808, WBGENE00004951, WBGENE00004855, WBGENE00004101, WBGENE00015146, WBGENE00003902, WBGENE00006565, WBGENE00007256, WBGENE00006876, WBGENE00002783, WBGENE00002058, WBGENE00006958, WBGENE00002053, WBGENE00006754, WBGENE00019608, WBGENE00011729, WBGENE00002076, WBGENE00004947, WBGENE00001102, WBGENE00012435, WBGENE00006381, WBGENE00003150,…	321	582	7838	1.55231	0.998743	0.183223	11.2421
GOTERM_BP_FAT	GO:0008104~protein localization	24	4.62428	0.00802708	WBGENE00006363, WBGENE00007010, WBGENE00002076, WBGENE00000894, WBGENE00003830, WBGENE00001330, WBGENE00013598, WBGENE00011867, WBGENE00003150, WBGENE00003918, WBGENE00010898, WBGENE00000942, WBGENE00004101, WBGENE00001830, WBGENE00004888, WBGENE00004283, WBGENE00004109, WBGENE00014080, WBGENE00010713, WBGENE00022286, WBGENE00004194, WBGENE00004198, WBGENE00004726, WBGENE00022717	321	329	7838	1.78121	0.999091	0.186159	11.7554
GOTERM_BP_FAT	GO:0006898~receptor-mediated endocytosis	4	0.770713	0.00871181	WBGENE00006751, WBGENE00000894, WBGENE00011867, WBGENE00001130	321	11	7838	8.87907	0.999501	0.195271	12.6958
GOTERM_BP_FAT	GO:0007411~axon guidance	6	1.15607	0.00893203	WBGENE00000396, WBGENE00006776, WBGENE00004945, WBGENE00010641, WBGENE00006770, WBGENE00003247	321	32	7838	4.57827	0.999589	0.19473	12.9963
GOTERM_BP_FAT	GO:0048812~neuron projection morphogenesis	7	1.34875	0.00938948	WBGENE00000396, WBGENE00006776, WBGENE00004945, WBGENE00010641, WBGENE00006770, WBGENE00003243, WBGENE00003247	321	45	7838	3.79827	0.999725	0.198738	13.6173
GOTERM_BP_FAT	GO:0040002~collagen and cuticulin-based cuticle development	10	1.92678	0.0101417	WBGENE00002053, WBGENE00001215, WBGENE00001696, WBGENE00006381, WBGENE00006760, WBGENE00004855, WBGENE00018772, WBGENE00000240, WBGENE00004188, WBGENE00004888	321	89	7838	2.74353	0.999858	0.207932	14.6296
GOTERM_BP_FAT	GO:0060429~epithelium development	24	4.62428	0.0101899	WBGENE00003891, WBGENE00004203, WBGENE00000938, WBGENE00013808, WBGENE00007013, WBGENE00006604, WBGENE00001215, WBGENE00017778, WBGENE00001102, WBGENE00000872, WBGENE00003150, WBGENE00004855, WBGENE00015146, WBGENE00003241, WBGENE00003902, WBGENE00011885, WBGENE00003218, WBGENE00005022, WBGENE00011625, WBGENE00013168, WBGENE00006876, WBGENE00006958, WBGENE00004726, WBGENE00004188	321	336	7838	1.7441	0.999864	0.204047	14.694
GOTERM_BP_FAT	GO:0010648~negative regulation of cell communication	7	1.34875	0.011566	WBGENE00001516, WBGENE00004109, WBGENE00000186, WBGENE00006887, WBGENE00010641, WBGENE00000018, WBGENE00001061	321	47	7838	3.63664	0.999959	0.223327	16.5159
GOTERM_BP_FAT	GO:0009968~negative regulation of signal transduction	7	1.34875	0.011566	WBGENE00001516, WBGENE00004109, WBGENE00000186, WBGENE00006887, WBGENE00010641, WBGENE00000018, WBGENE00001061	321	47	7838	3.63664	0.999959	0.223327	16.5159
GOTERM_BP_FAT	GO:0048666~neuron development	8	1.54143	0.0116421	WBGENE00003172, WBGENE00000396, WBGENE00006776, WBGENE00004945, WBGENE00010641, WBGENE00006770, WBGENE00003243, WBGENE00003247	321	61	7838	3.20229	0.999962	0.219798	16.6155
GOTERM_BP_FAT	GO:0007592~protein-based cuticle development	10	1.92678	0.0116526	WBGENE00002053, WBGENE00001215, WBGENE00001696, WBGENE00006381, WBGENE00006760, WBGENE00004855, WBGENE00018772, WBGENE00000240, WBGENE00004188, WBGENE00004888	321	91	7838	2.68324	0.999962	0.215348	16.6293
GOTERM_BP_FAT	GO:0042335~cuticle development	10	1.92678	0.0116526	WBGENE00002053, WBGENE00001215, WBGENE00001696, WBGENE00006381, WBGENE00006760, WBGENE00004855, WBGENE00018772, WBGENE00000240, WBGENE00004188, WBGENE00004888	321	91	7838	2.68324	0.999962	0.215348	16.6293
GOTERM_BP_FAT	GO:0031175~neuron projection development	7	1.34875	0.0127779	WBGENE00000396, WBGENE00006776, WBGENE00004945, WBGENE00010641, WBGENE00006770, WBGENE00003243, WBGENE00003247	321	48	7838	3.56088	0.999986	0.228869	18.0901
GOTERM_BP_FAT	GO:0018991~oviposition	21	4.04624	0.0134218	WBGENE00006754, WBGENE00002991, WBGENE00044068, WBGENE00000894, WBGENE00006776, WBGENE00004947, WBGENE00003929, WBGENE00006941, WBGENE00004945, WBGENE00004855, WBGENE00006816, WBGENE00006805, WBGENE00003243, WBGENE00015146, WBGENE00003241, WBGENE00002978, WBGENE00005022, WBGENE00006565, WBGENE00000368, WBGENE00017166, WBGENE00006958	321	287	7838	1.78664	0.999992	0.234232	18.9152
GOTERM_BP_FAT	GO:0016050~vesicle organization	3	0.578035	0.0153099	WBGENE00006751, WBGENE00010713, WBGENE00006763	321	5	7838	14.6505	0.999998	0.257653	21.2899
GOTERM_BP_FAT	GO:0033057~reproductive behavior in a multicellular organism	21	4.04624	0.0154171	WBGENE00006754, WBGENE00002991, WBGENE00044068, WBGENE00000894, WBGENE00006776, WBGENE00004947, WBGENE00003929, WBGENE00006941, WBGENE00004945, WBGENE00004855, WBGENE00006816, WBGENE00006805, WBGENE00003243, WBGENE00015146, WBGENE00003241, WBGENE00002978, WBGENE00005022, WBGENE00006565, WBGENE00000368, WBGENE00017166, WBGENE00006958	321	291	7838	1.76208	0.999999	0.254363	21.4227
GOTERM_BP_FAT	GO:0007610~behavior	27	5.20231	0.0160545	WBGENE00002991, WBGENE00044068, WBGENE00003929, WBGENE00004855, WBGENE00000438, WBGENE00006816, WBGENE00003243, WBGENE00003241, WBGENE00015146, WBGENE00006565, WBGENE00003172, WBGENE00006444, WBGENE00000368, WBGENE00017166, WBGENE00006958, WBGENE00006754, WBGENE00000894, WBGENE00004947, WBGENE00006776, WBGENE00001410, WBGENE00006941, WBGENE00010898, WBGENE00004945, WBGENE00006805, WBGENE00002978,…	321	409	7838	1.61191	0.999999	0.258622	22.2083
GOTERM_BP_FAT	GO:0040017~positive regulation of locomotion	13	2.50482	0.0160592	WBGENE00007047, WBGENE00001115, WBGENE00011729, WBGENE00044068, WBGENE00000894, WBGENE00006779, WBGENE00008147, WBGENE00003827, WBGENE00006805, WBGENE00001562, WBGENE00002978, WBGENE00001329, WBGENE00008362	321	146	7838	2.17416	0.999999	0.254052	22.2142
GOTERM_BP_FAT	GO:0010629~negative regulation of gene expression	8	1.54143	0.0161879	WBGENE00003508, WBGENE00012435, WBGENE00004326, WBGENE00004945, WBGENE00001061, WBGENE00003107, WBGENE00016138, WBGENE00004888	321	65	7838	3.00522	0.999999	0.251315	22.3719
GOTERM_BP_FAT	GO:0002009~morphogenesis of an epithelium	23	4.4316	0.0163172	WBGENE00003891, WBGENE00004203, WBGENE00000938, WBGENE00013808, WBGENE00007013, WBGENE00006604, WBGENE00001215, WBGENE00017778, WBGENE00001102, WBGENE00000872, WBGENE00003150, WBGENE00015146, WBGENE00003241, WBGENE00003902, WBGENE00011885, WBGENE00003218, WBGENE00005022, WBGENE00011625, WBGENE00013168, WBGENE00006876, WBGENE00006958, WBGENE00004726, WBGENE00004188	321	331	7838	1.69668	0.999999	0.248686	22.53
GOTERM_BP_FAT	GO:0016481~negative regulation of transcription	6	1.15607	0.0163859	WBGENE00012435, WBGENE00004945, WBGENE00001061, WBGENE00003107, WBGENE00016138, WBGENE00004888	321	37	7838	3.95959	0.999999	0.245361	22.614
GOTERM_BP_FAT	GO:0051129~negative regulation of cellular component organization	4	0.770713	0.0175521	WBGENE00006381, WBGENE00004945, WBGENE00000018, WBGENE00003161	321	14	7838	6.97641	1	0.256159	24.0254
GOTERM_BP_FAT	GO:0019098~reproductive behavior	21	4.04624	0.0179798	WBGENE00006754, WBGENE00002991, WBGENE00044068, WBGENE00000894, WBGENE00006776, WBGENE00004947, WBGENE00003929, WBGENE00006941, WBGENE00004945, WBGENE00004855, WBGENE00006816, WBGENE00006805, WBGENE00003243, WBGENE00015146, WBGENE00003241, WBGENE00002978, WBGENE00005022, WBGENE00006565, WBGENE00000368, WBGENE00017166, WBGENE00006958	321	295	7838	1.73819	1	0.257314	24.537
GOTERM_BP_FAT	GO:0007517~muscle organ development	5	0.963391	0.0227796	WBGENE00001115, WBGENE00003172, WBGENE00001263, WBGENE00001948, WBGENE00004774	321	27	7838	4.52175	1	0.309833	30.0616
GOTERM_BP_FAT	GO:0048858~cell projection morphogenesis	8	1.54143	0.02348	WBGENE00000396, WBGENE00006776, WBGENE00010898, WBGENE00004945, WBGENE00010641, WBGENE00006770, WBGENE00003243, WBGENE00003247	321	70	7838	2.79057	1	0.312991	30.8354
GOTERM_BP_FAT	GO:0032318~regulation of Ras GTPase activity	5	0.963391	0.0257462	WBGENE00006363, WBGENE00022880, WBGENE00012359, WBGENE00018281, WBGENE00007167	321	28	7838	4.36026	1	0.332863	33.2845
GOTERM_BP_FAT	GO:0030334~regulation of cell migration	6	1.15607	0.027128	WBGENE00004945, WBGENE00010641, WBGENE00000018, WBGENE00020496, WBGENE00006816, WBGENE00003243	321	42	7838	3.48821	1	0.34249	34.7377
GOTERM_BP_FAT	GO:0032990~cell part morphogenesis	8	1.54143	0.0288015	WBGENE00000396, WBGENE00006776, WBGENE00010898, WBGENE00004945, WBGENE00010641, WBGENE00006770, WBGENE00003243, WBGENE00003247	321	73	7838	2.67588	1	0.354585	36.458
GOTERM_BP_FAT	GO:0051270~regulation of cell motion	6	1.15607	0.0297077	WBGENE00004945, WBGENE00010641, WBGENE00000018, WBGENE00020496, WBGENE00006816, WBGENE00003243	321	43	7838	3.40709	1	0.358656	37.3718
GOTERM_BP_FAT	GO:0051235~maintenance of location	4	0.770713	0.0299641	WBGENE00007016, WBGENE00001330, WBGENE00000942, WBGENE00004726	321	17	7838	5.74528	1	0.35636	37.6282
GOTERM_BP_FAT	GO:0010605~negative regulation of macromolecule metabolic process	8	1.54143	0.0307427	WBGENE00003508, WBGENE00012435, WBGENE00004326, WBGENE00004945, WBGENE00001061, WBGENE00003107, WBGENE00016138, WBGENE00004888	321	74	7838	2.63972	1	0.359068	38.4005
GOTERM_BP_FAT	GO:0010558~negative regulation of macromolecule biosynthetic process	6	1.15607	0.035318	WBGENE00012435, WBGENE00004945, WBGENE00001061, WBGENE00003107, WBGENE00016138, WBGENE00004888	321	45	7838	3.25566	1	0.395875	42.761
GOTERM_BP_FAT	GO:0045934~negative regulation of nucleobase, nucleoside, nucleotide and nucleic acid metabolic process	6	1.15607	0.035318	WBGENE00012435, WBGENE00004945, WBGENE00001061, WBGENE00003107, WBGENE00016138, WBGENE00004888	321	45	7838	3.25566	1	0.395875	42.761
GOTERM_BP_FAT	GO:0051172~negative regulation of nitrogen compound metabolic process	6	1.15607	0.035318	WBGENE00012435, WBGENE00004945, WBGENE00001061, WBGENE00003107, WBGENE00016138, WBGENE00004888	321	45	7838	3.25566	1	0.395875	42.761
GOTERM_BP_FAT	GO:0032989~cellular component morphogenesis	11	2.11946	0.0361575	WBGENE00006754, WBGENE00000396, WBGENE00006776, WBGENE00010898, WBGENE00003918, WBGENE00004945, WBGENE00010641, WBGENE00006770, WBGENE00003243, WBGENE00003247, WBGENE00006820	321	128	7838	2.09837	1	0.398293	43.5291
GOTERM_BP_FAT	GO:0031327~negative regulation of cellular biosynthetic process	6	1.15607	0.0383522	WBGENE00012435, WBGENE00004945, WBGENE00001061, WBGENE00003107, WBGENE00016138, WBGENE00004888	321	46	7838	3.18488	1	0.411983	45.4916
GOTERM_BP_FAT	GO:0009890~negative regulation of biosynthetic process	6	1.15607	0.0383522	WBGENE00012435, WBGENE00004945, WBGENE00001061, WBGENE00003107, WBGENE00016138, WBGENE00004888	321	46	7838	3.18488	1	0.411983	45.4916
GOTERM_BP_FAT	GO:0010259~multicellular organismal aging	17	3.27553	0.0399691	WBGENE00002053, WBGENE00006926, WBGENE00007016, WBGENE00006776, WBGENE00011867, WBGENE00000872, WBGENE00006929, WBGENE00000240, WBGENE00000912, WBGENE00004804, WBGENE00015146, WBGENE00020092, WBGENE00004128, WBGENE00001263, WBGENE00000216, WBGENE00002915, WBGENE00001132	321	243	7838	1.70822	1	0.420349	46.8966
GOTERM_BP_FAT	GO:0007568~aging	17	3.27553	0.0399691	WBGENE00002053, WBGENE00006926, WBGENE00007016, WBGENE00006776, WBGENE00011867, WBGENE00000872, WBGENE00006929, WBGENE00000240, WBGENE00000912, WBGENE00004804, WBGENE00015146, WBGENE00020092, WBGENE00004128, WBGENE00001263, WBGENE00000216, WBGENE00002915, WBGENE00001132	321	243	7838	1.70822	1	0.420349	46.8966
GOTERM_BP_FAT	GO:0008340~determination of adult life span	17	3.27553	0.0399691	WBGENE00002053, WBGENE00006926, WBGENE00007016, WBGENE00006776, WBGENE00011867, WBGENE00000872, WBGENE00006929, WBGENE00000240, WBGENE00000912, WBGENE00004804, WBGENE00015146, WBGENE00020092, WBGENE00004128, WBGENE00001263, WBGENE00000216, WBGENE00002915, WBGENE00001132	321	243	7838	1.70822	1	0.420349	46.8966
GOTERM_BP_FAT	GO:0043087~regulation of GTPase activity	5	0.963391	0.0439411	WBGENE00006363, WBGENE00022880, WBGENE00012359, WBGENE00018281, WBGENE00007167	321	33	7838	3.69961	1	0.446589	50.2052
GOTERM_BP_FAT	GO:0007097~nuclear migration	6	1.15607	0.0448855	WBGENE00013168, WBGENE00006381, WBGENE00000872, WBGENE00003150, WBGENE00006816, WBGENE00012004	321	48	7838	3.05218	1	0.448792	50.9631
GOTERM_BP_FAT	GO:0051647~nucleus localization	6	1.15607	0.0483866	WBGENE00013168, WBGENE00006381, WBGENE00000872, WBGENE00003150, WBGENE00006816, WBGENE00012004	321	49	7838	2.98989	1	0.469435	53.6792
GOTERM_BP_FAT	GO:0040023~establishment of nucleus localization	6	1.15607	0.0483866	WBGENE00013168, WBGENE00006381, WBGENE00000872, WBGENE00003150, WBGENE00006816, WBGENE00012004	321	49	7838	2.98989	1	0.469435	53.6792
GOTERM_BP_FAT	GO:0042176~regulation of protein catabolic process	3	0.578035	0.0494736	WBGENE00007010, WBGENE00003150, WBGENE00007009	321	9	7838	8.13915	1	0.472191	54.4934
GOTERM_BP_FAT	GO:0048609~reproductive process in a multicellular organism	27	5.20231	0.0507128	WBGENE00002991, WBGENE00006604, WBGENE00044068, WBGENE00003929, WBGENE00004855, WBGENE00006816, WBGENE00003243, WBGENE00015146, WBGENE00003241, WBGENE00003902, WBGENE00006565, WBGENE00000368, WBGENE00017166, WBGENE00006958, WBGENE00006754, WBGENE00001597, WBGENE00019608, WBGENE00000894, WBGENE00004947, WBGENE00006776, WBGENE00006941, WBGENE00004945, WBGENE00006805, WBGENE00002978, WBGENE00005022,…	321	455	7838	1.44895	1	0.475908	55.4053
GOTERM_BP_FAT	GO:0032504~multicellular organism reproduction	27	5.20231	0.0513614	WBGENE00002991, WBGENE00006604, WBGENE00044068, WBGENE00003929, WBGENE00004855, WBGENE00006816, WBGENE00003243, WBGENE00015146, WBGENE00003241, WBGENE00003902, WBGENE00006565, WBGENE00000368, WBGENE00017166, WBGENE00006958, WBGENE00006754, WBGENE00001597, WBGENE00019608, WBGENE00000894, WBGENE00004947, WBGENE00006776, WBGENE00006941, WBGENE00004945, WBGENE00006805, WBGENE00002978, WBGENE00005022,…	321	456	7838	1.44577	1	0.475523	55.8758
GOTERM_BP_FAT	GO:0051336~regulation of hydrolase activity	5	0.963391	0.0528047	WBGENE00006363, WBGENE00022880, WBGENE00012359, WBGENE00018281, WBGENE00007167	321	35	7838	3.48821	1	0.480437	56.9061
GOTERM_BP_FAT	GO:0007338~single fertilization	6	1.15607	0.0598326	WBGENE00013168, WBGENE00006381, WBGENE00000872, WBGENE00003150, WBGENE00003918, WBGENE00012004	321	52	7838	2.8174	1	0.520232	61.609
GOTERM_BP_FAT	GO:0009566~fertilization	6	1.15607	0.0598326	WBGENE00013168, WBGENE00006381, WBGENE00000872, WBGENE00003150, WBGENE00003918, WBGENE00012004	321	52	7838	2.8174	1	0.520232	61.609
GOTERM_BP_FAT	GO:0009894~regulation of catabolic process	3	0.578035	0.0602091	WBGENE00007010, WBGENE00003150, WBGENE00007009	321	10	7838	7.32523	1	0.51772	61.8469
GOTERM_BP_FAT	GO:0034613~cellular protein localization	12	2.31214	0.0695365	WBGENE00006363, WBGENE00007010, WBGENE00004109, WBGENE00002076, WBGENE00010713, WBGENE00003830, WBGENE00011867, WBGENE00004194, WBGENE00004101, WBGENE00004198, WBGENE00004283, WBGENE00004888	321	163	7838	1.7976	1	0.56616	67.3177
GOTERM_BP_FAT	GO:0070727~cellular macromolecule localization	12	2.31214	0.0695365	WBGENE00006363, WBGENE00007010, WBGENE00004109, WBGENE00002076, WBGENE00010713, WBGENE00003830, WBGENE00011867, WBGENE00004194, WBGENE00004101, WBGENE00004198, WBGENE00004283, WBGENE00004888	321	163	7838	1.7976	1	0.56616	67.3177
GOTERM_BP_FAT	GO:0006869~lipid transport	4	0.770713	0.0724494	WBGENE00006926, WBGENE00006930, WBGENE00006929, WBGENE00006927	321	24	7838	4.06957	1	0.576814	68.8697
GOTERM_BP_FAT	GO:0010876~lipid localization	5	0.963391	0.0788551	WBGENE00006926, WBGENE00006930, WBGENE00007016, WBGENE00006929, WBGENE00006927	321	40	7838	3.05218	1	0.604255	72.0435
GOTERM_BP_FAT	GO:0006625~protein targeting to peroxisome	2	0.385356	0.0799917	WBGENE00004194, WBGENE00004198	321	2	7838	24.4174	1	0.604995	72.574
GOTERM_BP_FAT	GO:0016558~protein import into peroxisome matrix	2	0.385356	0.0799917	WBGENE00004194, WBGENE00004198	321	2	7838	24.4174	1	0.604995	72.574
GOTERM_BP_FAT	GO:0006900~membrane budding	2	0.385356	0.0799917	WBGENE00006751, WBGENE00006763	321	2	7838	24.4174	1	0.604995	72.574
GOTERM_BP_FAT	GO:0006582~melanin metabolic process	2	0.385356	0.0799917	WBGENE00000298, WBGENE00000240	321	2	7838	24.4174	1	0.604995	72.574
GOTERM_BP_FAT	GO:0042438~melanin biosynthetic process	2	0.385356	0.0799917	WBGENE00000298, WBGENE00000240	321	2	7838	24.4174	1	0.604995	72.574
GOTERM_BP_FAT	GO:0043574~peroxisomal transport	2	0.385356	0.0799917	WBGENE00004194, WBGENE00004198	321	2	7838	24.4174	1	0.604995	72.574
GOTERM_BP_FAT	GO:0000902~cell morphogenesis	9	1.7341	0.0801036	WBGENE00000396, WBGENE00006776, WBGENE00010898, WBGENE00003918, WBGENE00004945, WBGENE00010641, WBGENE00006770, WBGENE00003243, WBGENE00003247	321	110	7838	1.99779	1	0.600857	72.6257
GOTERM_BP_FAT	GO:0070271~protein complex biogenesis	7	1.34875	0.0808722	WBGENE00006751, WBGENE00006754, WBGENE00002076, WBGENE00006542, WBGENE00004198, WBGENE00006957, WBGENE00006820	321	74	7838	2.30976	1	0.599898	72.9785
GOTERM_BP_FAT	GO:0006461~protein complex assembly	7	1.34875	0.0808722	WBGENE00006751, WBGENE00006754, WBGENE00002076, WBGENE00006542, WBGENE00004198, WBGENE00006957, WBGENE00006820	321	74	7838	2.30976	1	0.599898	72.9785
GOTERM_BP_FAT	GO:0040014~regulation of multicellular organism growth	24	4.62428	0.0837003	WBGENE00003891, WBGENE00019940, WBGENE00001597, WBGENE00004203, WBGENE00007013, WBGENE00019608, WBGENE00006779, WBGENE00044068, WBGENE00007016, WBGENE00001696, WBGENE00000872, WBGENE00004945, WBGENE00004951, WBGENE00004855, WBGENE00006805, WBGENE00004804, WBGENE00004774, WBGENE00002978, WBGENE00006565, WBGENE00016611, WBGENE00002783, WBGENE00002058, WBGENE00002094, WBGENE00006763	321	415	7838	1.41209	1	0.608507	74.2402
GOTERM_BP_FAT	GO:0051058~negative regulation of small GTPase mediated signal transduction	3	0.578035	0.0837298	WBGENE00001516, WBGENE00010641, WBGENE00001061	321	12	7838	6.10436	1	0.604139	74.253
GOTERM_BP_FAT	GO:0046580~negative regulation of Ras protein signal transduction	3	0.578035	0.0837298	WBGENE00001516, WBGENE00010641, WBGENE00001061	321	12	7838	6.10436	1	0.604139	74.253
GOTERM_BP_FAT	GO:0033563~dorsal/ventral axon guidance	3	0.578035	0.0837298	WBGENE00006776, WBGENE00006770, WBGENE00003247	321	12	7838	6.10436	1	0.604139	74.253
GOTERM_BP_FAT	GO:0034621~cellular macromolecular complex subunit organization	8	1.54143	0.0850695	WBGENE00006751, WBGENE00006754, WBGENE00002076, WBGENE00004198, WBGENE00006763, WBGENE00020269, WBGENE00006957, WBGENE00006820	321	93	7838	2.10043	1	0.60578	74.831
GOTERM_BP_FAT	GO:0010604~positive regulation of macromolecule metabolic process	6	1.15607	0.0869354	WBGENE00006523, WBGENE00007016, WBGENE00003150, WBGENE00001948, WBGENE00006542, WBGENE00004804	321	58	7838	2.52594	1	0.609718	75.6158
GOTERM_BP_FAT	GO:0016265~death	8	1.54143	0.0888826	WBGENE00011625, WBGENE00000420, WBGENE00000146, WBGENE00000216, WBGENE00006760, WBGENE00001061, WBGENE00001130, WBGENE00000416	321	94	7838	2.07808	1	0.613893	76.4103
GOTERM_BP_FAT	GO:0008219~cell death	8	1.54143	0.0888826	WBGENE00011625, WBGENE00000420, WBGENE00000146, WBGENE00000216, WBGENE00006760, WBGENE00001061, WBGENE00001130, WBGENE00000416	321	94	7838	2.07808	1	0.613893	76.4103
GOTERM_BP_FAT	GO:0040007~growth	66	12.7168	0.0940024	WBGENE00005078, WBGENE00019940, WBGENE00013808, WBGENE00044068, WBGENE00017778, WBGENE00003929, WBGENE00016381, WBGENE00009094, WBGENE00017098, WBGENE00006727, WBGENE00007444, WBGENE00006565, WBGENE00012652, WBGENE00015116, WBGENE00013580, WBGENE00002058, WBGENE00006958, WBGENE00003891, WBGENE00009993, WBGENE00011051, WBGENE00000938, WBGENE00006754, WBGENE00002076, WBGENE00001330, WBGENE00008147,…	321	1364	7838	1.18149	1	0.631206	78.3854
GOTERM_BP_FAT	GO:0043623~cellular protein complex assembly	5	0.963391	0.0970345	WBGENE00006751, WBGENE00006754, WBGENE00002076, WBGENE00004198, WBGENE00006820	321	43	7838	2.83924	1	0.639238	79.481
