# Supplementary material for: SH3 interactome conserves general function over specific form
Source: Mol Syst Biol. 2013 Apr 2;9:652. doi: 10.1038/msb.2013.9 (PMC3658277; doi:10.1038/msb.2013.9)
Supplement: Supplementary Table 8 — Yeast SH3 interactome Gene Ontology Biological Process term enrichment. [file msb20139-s6.xls]

## Sheet: Yeast GO BP
Category	Term	Count	%	PValue	Genes	List Total	Pop Hits	Pop Total	Fold Enrichment	Bonferroni	Benjamini	FDR
GOTERM_BP_FAT	GO:0030029~actin filament-based process	35	9.45946	6.12988e-14	APP1, BNI1, PBS2, VRP1, ARK1, SLM1, SLM2, SPA2, PIN3, YIR003W, YSC84, SRV2, SCD5, ACF2, MYO3, RGA2, PAN1, MYO5, RGA1, SLA1, BBC1, BZZ1, PRK1, BNR1, BEM2, ABP1, AVO2, MSB3, SAC7, LAS17, RVS167, ROT1, PKC1, CDC1, SCP1	349	111	4870	4.39996	7.61764e-11	7.61764e-11	9.95093e-11
GOTERM_BP_FAT	GO:0030036~actin cytoskeleton organization	34	9.18919	6.4107e-14	APP1, BNI1, PBS2, VRP1, ARK1, SLM1, SLM2, SPA2, PIN3, YSC84, SRV2, SCD5, ACF2, MYO3, RGA2, PAN1, MYO5, RGA1, SLA1, BBC1, BZZ1, PRK1, BNR1, BEM2, ABP1, AVO2, MSB3, SAC7, LAS17, RVS167, ROT1, PKC1, CDC1, SCP1	349	105	4870	4.51849	7.96264e-11	3.98132e-11	1.04017e-10
GOTERM_BP_FAT	GO:0000902~cell morphogenesis	37	10	5.11376e-11	SEC3, BNI1, EXO84, HSL1, VRP1, SEC8, DOP1, ELM1, SPA2, SHS1, CHS5, CLA4, PEF1, ZDS1, ZDS2, AFR1, BEM1, MYO3, PAN1, RGA2, MYO5, RGA1, SLA1, BNR1, BEM3, BEM2, OSH2, FIG1, ABP1, BCK1, STE20, LAS17, BUD4, KIC1, BOI2, GTS1, BOI1	349	152	4870	3.39674	6.35641e-08	2.1188e-08	8.30348e-08
GOTERM_BP_FAT	GO:0007010~cytoskeleton organization	45	12.1622	1.59791e-10	APP1, BNI1, PBS2, VRP1, ARK1, SLM1, RRD1, SLM2, SPA2, PIN3, YSC84, ASE1, SRV2, BUB1, SCD5, MPS1, KAR9, SYP1, ACF2, MYO3, PAN1, RGA2, MYO5, RGA1, SLA1, BBC1, CDC20, BZZ1, PRK1, BNR1, HSP42, BEM2, KCC4, ABP1, AVO2, MSB3, SAC7, LAS17, TID3, RVS167, PKC1, ROT1, CDC1, GTS1, SCP1	349	221	4870	2.84134	1.98621e-07	4.96552e-08	2.59462e-07
GOTERM_BP_FAT	GO:0030010~establishment of cell polarity	30	8.10811	3.54995e-10	SEC3, BNI1, EXO84, VRP1, SEC8, ELM1, SPA2, SHS1, CHS5, CLA4, PEF1, ZDS1, ZDS2, BEM1, MYO3, RGA2, PAN1, MYO5, RGA1, SLA1, BNR1, BEM3, BEM2, ABP1, BCK1, STE20, LAS17, BUD4, BOI2, BOI1	349	111	4870	3.77139	4.41259e-07	8.82518e-08	5.76423e-07
GOTERM_BP_FAT	GO:0007114~cell budding	26	7.02703	5.28432e-10	SEC3, BNI1, EXO84, SEC8, VRP1, ELM1, SPA2, SHS1, CLA4, PEF1, MYO3, RGA2, PAN1, RGA1, MYO5, SLA1, BNR1, BEM3, BEM2, KCC4, TOS2, LAS17, BUD4, ROT1, BOI2, BOI1	349	86	4870	4.2187	6.56841e-07	1.09474e-07	8.58042e-07
GOTERM_BP_FAT	GO:0019954~asexual reproduction	26	7.02703	5.28432e-10	SEC3, BNI1, EXO84, SEC8, VRP1, ELM1, SPA2, SHS1, CLA4, PEF1, MYO3, RGA2, PAN1, RGA1, MYO5, SLA1, BNR1, BEM3, BEM2, KCC4, TOS2, LAS17, BUD4, ROT1, BOI2, BOI1	349	86	4870	4.2187	6.56841e-07	1.09474e-07	8.58042e-07
GOTERM_BP_FAT	GO:0000910~cytokinesis	30	8.10811	5.64247e-10	SEC3, BNI1, EXO84, CYK3, VRP1, SEC8, ARK1, ELM1, SPA2, RIM101, SHS1, CHS5, CLA4, PEF1, ASE1, YNL152W, MYO3, PAN1, MYO5, HOF1, SLA1, PRK1, BNR1, STE20, LAS17, SKM1, BUD4, ROT1, BOI2, BOI1	349	113	4870	3.70464	7.01358e-07	1.00194e-07	9.16196e-07
GOTERM_BP_FAT	GO:0007163~establishment or maintenance of cell polarity	31	8.37838	1.07328e-09	SEC3, BNI1, EXO84, VRP1, SEC8, ELM1, SPA2, SHS1, CHS5, CLA4, PEF1, ZDS1, ZDS2, BEM1, MYO3, RGA2, PAN1, MYO5, RGA1, SLA1, BNR1, BEM3, BEM2, OSH2, ABP1, BCK1, STE20, LAS17, BUD4, BOI2, BOI1	349	123	4870	3.5169	1.33408e-06	1.6676e-07	1.74273e-06
GOTERM_BP_FAT	GO:0051301~cell division	55	14.8649	1.60851e-08	PAT1, SEC3, BNI1, CYK3, SEC8, ELM1, RIM101, SHS1, GYL1, SHO1, ASE1, YNL152W, BEM1, MYO3, PAN1, CDC6, CLN3, MYO5, HOF1, SLA1, PRK1, BNR1, BEM3, BEM2, GYP5, KCC4, FIR1, LAS17, CDC1, CSE1, BOI2, BOI1, EXO84, HSL1, VRP1, ARK1, LSB3, SPA2, CHS5, CLA4, PEF1, MPS1, RGA2, RGA1, CDC20, SMC4, CDC25, TOS2, STE20, SKM1, TID3, ROT1, BUD4, PKC1, FUS3	349	347	4870	2.21175	1.99936e-05	2.22153e-06	2.61181e-05
GOTERM_BP_FAT	GO:0007015~actin filament organization	20	5.40541	4.61034e-08	RGA2, BNI1, RGA1, PBS2, SLA1, VRP1, ARK1, SLM1, SLM2, PRK1, BZZ1, BNR1, SPA2, YSC84, MSB3, SAC7, LAS17, PKC1, SCD5, SCP1	349	64	4870	4.36067	5.73049e-05	5.73064e-06	7.48605e-05
GOTERM_BP_FAT	GO:0032505~reproduction of a single-celled organism	40	10.8108	8.59936e-08	SEC3, BNI1, EXO84, VRP1, SEC8, VPS54, ELM1, SPA2, RIM101, SHS1, CHS5, CLA4, PEF1, BDF1, LSG1, SPO71, SMA1, VPS13, MYO3, PAN1, RGA2, MYO5, RGA1, MSS4, SPS1, SLA1, GSC2, BNR1, BEM3, BEM2, FIG1, KCC4, TOS2, LAS17, FUS1, BUD4, ROT1, BOI2, GTS1, BOI1	349	223	4870	2.50299	0.000106884	9.71723e-06	0.000139632
GOTERM_BP_FAT	GO:0032506~cytokinetic process	24	6.48649	1.46644e-07	SEC3, MYO3, PAN1, MYO5, BNI1, EXO84, SLA1, SEC8, VRP1, ELM1, SPA2, RIM101, BNR1, SHS1, CHS5, CLA4, PEF1, ASE1, STE20, LAS17, SKM1, BUD4, BOI2, BOI1	349	96	4870	3.48854	0.000182262	1.51897e-05	0.000238113
GOTERM_BP_FAT	GO:0006970~response to osmotic stress	25	6.75676	1.67256e-07	NHA1, BNI1, PBS2, VRP1, ARK1, BSP1, RRD1, ELM1, SHO1, STD1, SRV2, INP52, MYO3, MYO5, SLA1, HAL9, BZZ1, PRK1, BNR1, ABP1, STE20, LAS17, NBP2, AGP2, SCP1	349	104	4870	3.35436	0.000207877	1.59921e-05	0.000271581
GOTERM_BP_FAT	GO:0032989~cellular component morphogenesis	37	10	3.67534e-07	SEC3, BNI1, EXO84, HSL1, VRP1, SEC8, DOP1, ELM1, SPA2, SHS1, CHS5, CLA4, PEF1, ZDS1, ZDS2, AFR1, BEM1, MYO3, PAN1, RGA2, MYO5, RGA1, SLA1, BNR1, BEM3, BEM2, OSH2, FIG1, ABP1, BCK1, STE20, LAS17, BUD4, KIC1, BOI2, GTS1, BOI1	349	208	4870	2.48223	0.00045674	3.26312e-05	0.000596781
GOTERM_BP_FAT	GO:0033205~cytokinesis during cell cycle	20	5.40541	5.81971e-07	MYO3, SEC3, PAN1, MYO5, BNI1, EXO84, SLA1, SEC8, VRP1, ELM1, BNR1, SPA2, SHS1, CHS5, PEF1, STE20, LAS17, ROT1, BUD4, YNL152W	349	74	4870	3.77139	0.000723128	4.82248e-05	0.000944971
GOTERM_BP_FAT	GO:0019953~sexual reproduction	44	11.8919	6.00941e-07	SEC3, BNI1, SSF1, SEC8, SSF2, VPS54, ELM1, SPA2, RIM101, SHS1, CHS5, CLA4, SHO1, BDF1, LSG1, KAR4, SPO71, AFR1, MSG5, SMA1, VPS13, BEM1, CLN3, RGA2, RGA1, MSS4, SPS1, GSC2, BNR1, BEM3, BEM2, VPS64, FIG1, KCC4, STE20, PRM4, GRR1, FUS1, PKC1, FUS3, BOI2, GTS1, BOI1, MPT5	349	277	4870	2.21654	0.000746691	4.66845e-05	0.000975774
GOTERM_BP_FAT	GO:0006468~protein amino acid phosphorylation	28	7.56757	9.93276e-07	PBS2, HSL1, ARK1, IME2, TEL1, KIN2, ELM1, CLA4, PTK2, PTK1, PRR1, BUB1, VPS34, MPS1, PKH3, PAN3, SPS1, PRK1, MEC1, KCC4, MKK1, BCK1, STE20, MKK2, SKM1, PKC1, FUS3, KIC1	349	138	4870	2.83128	0.00123388	7.26234e-05	0.00161282
GOTERM_BP_FAT	GO:0007242~intracellular signaling cascade	32	8.64865	1.01359e-06	SEC3, BNI1, PBS2, SLM1, SLM2, SPA2, CLA4, SRV2, YPT53, VPS34, GEM1, PKH3, BEM1, RGA2, RGA1, IML1, TAX4, MEC1, BEM3, BEM2, CDC25, AVO2, MKK1, BCK1, PIK1, STE20, SAC7, NBP2, PKC1, BOI2, RCN1, BOI1	349	172	4870	2.59612	0.0012591	6.99915e-05	0.0016458
GOTERM_BP_FAT	GO:0006897~endocytosis	22	5.94595	2.14736e-06	MYO3, ERG3, PAN1, MYO5, SLA1, VRP1, BSP1, BZZ1, LDB17, LDB19, OSH2, CSR2, YSC84, LAS17, CHC1, RVS167, YPT53, INP52, INP53, SCD5, GTS1, ALY2	349	95	4870	3.23149	0.00266561	0.000140473	0.00348672
GOTERM_BP_FAT	GO:0007105~cytokinesis, site selection	18	4.86486	2.20747e-06	MYO3, SEC3, PAN1, BNI1, MYO5, EXO84, SLA1, SEC8, VRP1, ELM1, BNR1, SPA2, SHS1, CHS5, PEF1, STE20, LAS17, BUD4	349	66	4870	3.80568	0.00274013	0.000137185	0.00358432
GOTERM_BP_FAT	GO:0000282~cellular bud site selection	18	4.86486	2.20747e-06	MYO3, SEC3, PAN1, BNI1, MYO5, EXO84, SLA1, SEC8, VRP1, ELM1, BNR1, SPA2, SHS1, CHS5, PEF1, STE20, LAS17, BUD4	349	66	4870	3.80568	0.00274013	0.000137185	0.00358432
GOTERM_BP_FAT	GO:0045229~external encapsulating structure organization	39	10.5405	5.34815e-06	BNI1, VRP1, VPS54, LSB3, SLM1, SLM2, ELM1, SPA2, SHS1, CHS5, KEG1, CLA4, SBE2, SKN1, ZDS1, SPO71, ECM25, TUS1, BEM1, MYO3, MYO5, KRE11, SPS1, SLA1, TAX4, GPI13, GSC2, SBE22, BEM2, ACK1, CSR2, AVO2, BCK1, LAS17, RVS167, PKC1, ROT1, KIC1, MPT5	349	251	4870	2.16818	0.00662572	0.00031651	0.00868371
GOTERM_BP_FAT	GO:0007047~cell wall organization	39	10.5405	5.34815e-06	BNI1, VRP1, VPS54, LSB3, SLM1, SLM2, ELM1, SPA2, SHS1, CHS5, KEG1, CLA4, SBE2, SKN1, ZDS1, SPO71, ECM25, TUS1, BEM1, MYO3, MYO5, KRE11, SPS1, SLA1, TAX4, GPI13, GSC2, SBE22, BEM2, ACK1, CSR2, AVO2, BCK1, LAS17, RVS167, PKC1, ROT1, KIC1, MPT5	349	251	4870	2.16818	0.00662572	0.00031651	0.00868371
GOTERM_BP_FAT	GO:0007121~bipolar cellular bud site selection	12	3.24324	6.97712e-06	SEC3, MYO3, PEF1, PAN1, MYO5, BNI1, EXO84, SLA1, SEC8, VRP1, LAS17, SPA2	349	32	4870	5.23281	0.00863509	0.000394131	0.0113285
GOTERM_BP_FAT	GO:0010324~membrane invagination	26	7.02703	8.20636e-06	ERG3, VRP1, BSP1, ATG18, LDB17, LDB19, YSC84, YPT53, INP52, SCD5, INP53, MYO3, PAN1, MYO5, SLA1, VTC2, VTC4, BZZ1, VTC3, OSH2, CSR2, LAS17, CHC1, RVS167, GTS1, ALY2	349	136	4870	2.66771	0.0101487	0.000443404	0.0133243
GOTERM_BP_FAT	GO:0048590~non-developmental growth	12	3.24324	1.35797e-05	KCC4, RGA2, TOS2, BNI1, RGA1, ROT1, ELM1, BOI2, BEM3, BOI1, BEM2, CLA4	349	34	4870	4.925	0.016738	0.000703074	0.0220478
GOTERM_BP_FAT	GO:0007117~budding cell bud growth	12	3.24324	1.35797e-05	KCC4, RGA2, TOS2, BNI1, RGA1, ROT1, ELM1, BOI2, BEM3, BOI1, BEM2, CLA4	349	34	4870	4.925	0.016738	0.000703074	0.0220478
GOTERM_BP_FAT	GO:0051666~actin cortical patch localization	8	2.16216	3.49228e-05	MYO3, MYO5, YSC84, VRP1, LAS17, BSP1, RVS167, LSB3	349	15	4870	7.44222	0.0424811	0.00173489	0.0566909
GOTERM_BP_FAT	GO:0006796~phosphate metabolic process	40	10.8108	4.15607e-05	PBS2, HSL1, ARK1, IME2, TEL1, KIN2, ELM1, CLA4, PTK2, PTK1, GIP2, PRR1, BUB1, INP52, SDH4, INP53, VPS34, MSG5, MPS1, PKH3, MSS4, PAN3, SPS1, VTC2, VTC4, PRK1, VTC3, MEC1, KCC4, MKK1, BCK1, PIK1, STE20, MKK2, SKM1, PKC1, CDC1, FUS3, PHO81, KIC1	349	284	4870	1.96537	0.0503493	0.00198499	0.0674629
GOTERM_BP_FAT	GO:0006793~phosphorus metabolic process	40	10.8108	6.18119e-05	PBS2, HSL1, ARK1, IME2, TEL1, KIN2, ELM1, CLA4, PTK2, PTK1, GIP2, PRR1, BUB1, INP52, SDH4, INP53, VPS34, MSG5, MPS1, PKH3, MSS4, PAN3, SPS1, VTC2, VTC4, PRK1, VTC3, MEC1, KCC4, MKK1, BCK1, PIK1, STE20, MKK2, SKM1, PKC1, CDC1, FUS3, PHO81, KIC1	349	289	4870	1.93137	0.073957	0.00284168	0.10032
GOTERM_BP_FAT	GO:0007118~budding cell apical bud growth	7	1.89189	0.000142253	RGA2, RGA1, ROT1, BOI2, BEM3, BOI1, CLA4	349	13	4870	7.51378	0.16208	0.00629555	0.230733
GOTERM_BP_FAT	GO:0016192~vesicle-mediated transport	47	12.7027	0.000150243	SEC3, SFB2, SYT1, BCH2, ERG3, EXO84, VRP1, SEC8, DOP1, VPS54, BSP1, ATG18, SNX3, KIN2, LDB17, CHS5, LDB19, GYL1, SNX41, YSC84, CDC48, YPT53, INP52, INP53, SCD5, GEM1, VPS13, MYO3, PAN1, BRO1, MYO5, KRE11, SLA1, BZZ1, GYP5, OSH2, CSR2, MSB3, LAS17, STP22, CHC1, HSE1, RVS167, SMY2, ALY2, GTS1, YET3	349	376	4870	1.74427	0.170362	0.0064195	0.243677
GOTERM_BP_FAT	GO:0009628~response to abiotic stimulus	44	11.8919	0.00015776	ADD37, BNI1, NHA1, PBS2, VRP1, ARK1, YJR054W, BSP1, HUA1, RRD1, ELM1, RIM101, KEG1, PTK2, SHO1, YSC84, STD1, SRV2, INP52, AFR1, PRX1, MGA2, UBX3, HXT7, MYO3, MYO5, SLA1, HAL9, BZZ1, PRK1, BNR1, HSP42, COQ6, ABP1, ITC1, MSN5, STE20, LAS17, NBP2, FMP46, KTR2, AGP2, SSN8, SCP1	349	344	4870	1.78483	0.178079	0.00651572	0.255855
GOTERM_BP_FAT	GO:0007049~cell cycle	69	18.6486	0.000172201	SEC3, SLD2, PAT1, BNI1, RMD11, CYK3, SEC8, IME2, ELM1, RIM101, SHS1, ASE1, YBP2, BDF1, MSC3, CDC48, KAR4, YNL152W, MSG5, KAR9, PMS1, MYO3, SRC1, PAN1, CDC6, CLN3, MYO5, HOF1, SLA1, RAD54, BNR1, MEC1, WTM2, KCC4, RIF1, CCR4, LAS17, GRR1, SAP155, CDC1, CSE1, MPT5, MDS3, EXO84, HSL1, VRP1, RRD1, SPA2, CHS5, LDB19, PEF1, PTK2, BUB1, MPS1, SPS1, TAF5, CDC20, ESP1, VPS64, SMC4, CDC25, SAC7, STE20, TID3…	349	627	4870	1.53562	0.192703	0.00688151	0.279245
GOTERM_BP_FAT	GO:0007264~small GTPase mediated signal transduction	17	4.59459	0.000174822	BEM1, SEC3, RGA2, RGA1, BNI1, SPA2, BEM3, CDC25, BEM2, CLA4, SRV2, SAC7, STE20, YPT53, GEM1, BOI2, BOI1	349	82	4870	2.89293	0.19533	0.00676833	0.28349
GOTERM_BP_FAT	GO:0016310~phosphorylation	31	8.37838	0.000178737	PBS2, HSL1, ARK1, IME2, TEL1, KIN2, ELM1, CLA4, PTK2, PTK1, PRR1, BUB1, SDH4, VPS34, MPS1, PKH3, PAN3, SPS1, MSS4, PRK1, MEC1, KCC4, MKK1, BCK1, PIK1, STE20, MKK2, SKM1, PKC1, FUS3, KIC1	349	211	4870	2.05014	0.199237	0.00671041	0.289829
GOTERM_BP_FAT	GO:0048610~reproductive cellular process	34	9.18919	0.000207567	BNI1, VPS54, ELM1, RIM101, CHS5, CLA4, BDF1, LSG1, KAR4, SPO71, AFR1, SMA1, VPS13, BEM1, RGA2, RGA1, SPS1, MSS4, GSC2, BEM3, BEM2, VPS64, KCC4, FIG1, TOS2, STE20, GRR1, FUS1, ROT1, FUS3, GTS1, BOI2, BOI1, MPT5	349	243	4870	1.95243	0.22743	0.00756049	0.336505
GOTERM_BP_FAT	GO:0019236~response to pheromone	19	5.13514	0.000384103	BEM1, RGA2, CLN3, BNI1, RGA1, VPS64, CLA4, FIG1, ITC1, PRM4, STE20, PRR1, KAR4, GRR1, FUS1, AFR1, FUS3, MSG5, MPT5	349	105	4870	2.52504	0.379688	0.0135511	0.621866
GOTERM_BP_FAT	GO:0016044~membrane organization	35	9.45946	0.000460239	SEC3, ERG3, EXO84, VRP1, SEC8, BSP1, CRD1, ATG18, LDB17, LDB19, YSC84, CDC48, YPT53, INP52, INP53, SCD5, SMA1, MYO3, PAN1, CLN3, MYO5, NUP1, ACC1, SLA1, VTC2, VTC4, BZZ1, VTC3, OSH2, CSR2, LAS17, CHC1, RVS167, GTS1, ALY2	349	264	4870	1.84998	0.435722	0.015769	0.744698
GOTERM_BP_FAT	GO:0000746~conjugation	21	5.67568	0.000473918	BEM1, RGA2, CLN3, SSF1, BNI1, RGA1, SSF2, SPA2, CHS5, VPS64, FIG1, PRM4, STE20, KAR4, LSG1, GRR1, FUS1, AFR1, FUS3, MSG5, MPT5	349	125	4870	2.3443	0.44524	0.0157987	0.766753
GOTERM_BP_FAT	GO:0010033~response to organic substance	25	6.75676	0.000474765	BNI1, CLA4, PRR1, KAR4, AFR1, MSG5, BEM1, CLN3, RGA2, RGA1, VPS64, FIG1, ORM1, AZF1, ITC1, BCK1, MKK1, STE20, PRM4, SSY1, FUS1, GRR1, FUS3, ORM2, MPT5	349	163	4870	2.14021	0.445824	0.0154135	0.768118
GOTERM_BP_FAT	GO:0022413~reproductive process in single-celled organism	26	7.02703	0.000630325	BNI1, VPS54, ELM1, RIM101, CHS5, CLA4, BDF1, LSG1, SPO71, SMA1, VPS13, RGA2, RGA1, SPS1, MSS4, GSC2, BEM3, BEM2, KCC4, FIG1, TOS2, FUS1, ROT1, GTS1, BOI2, BOI1	349	176	4870	2.06141	0.543306	0.0198954	1.01859
GOTERM_BP_FAT	GO:0022402~cell cycle process	58	15.6757	0.000777913	SEC3, RMD11, BNI1, SEC8, IME2, ELM1, RIM101, SHS1, ASE1, YBP2, BDF1, MSC3, KAR4, YNL152W, KAR9, PMS1, MYO3, PAN1, CDC6, CLN3, SRC1, MYO5, HOF1, SLA1, BNR1, MEC1, WTM2, CCR4, LAS17, GRR1, SAP155, CSE1, MPT5, MDS3, EXO84, HSL1, VRP1, RRD1, SPA2, CHS5, PEF1, PTK2, BUB1, MPS1, SPS1, TAF5, CDC20, ESP1, SMC4, CDC25, VPS64, STE20, SAC7, TID3, ROT1, BUD4, FUS3, SSN8	349	530	4870	1.52706	0.619901	0.023893	1.25568
GOTERM_BP_FAT	GO:0048308~organelle inheritance	14	3.78378	0.000863791	MYO3, MYO5, SLA1, VRP1, ARK1, PRK1, BUL1, CLA4, ABP1, STE20, LAS17, GEM1, MDM1, SCP1	349	68	4870	2.87291	0.658414	0.0258587	1.39339
GOTERM_BP_FAT	GO:0032940~secretion by cell	12	3.24324	0.00105454	GYP5, OSH2, SEC3, MYO3, SYT1, MYO5, UBX2, EXO84, MSB3, SEC8, KIN2, SCD5	349	53	4870	3.15943	0.73058	0.0307433	1.69862
GOTERM_BP_FAT	GO:0046903~secretion	12	3.24324	0.00105454	GYP5, OSH2, SEC3, MYO3, SYT1, MYO5, UBX2, EXO84, MSB3, SEC8, KIN2, SCD5	349	53	4870	3.15943	0.73058	0.0307433	1.69862
GOTERM_BP_FAT	GO:0030865~cortical cytoskeleton organization	6	1.62162	0.00144236	PAN1, ABP1, SLA1, ARK1, PRK1, SCD5	349	13	4870	6.44038	0.833731	0.040866	2.31648
GOTERM_BP_FAT	GO:0030866~cortical actin cytoskeleton organization	6	1.62162	0.00144236	PAN1, ABP1, SLA1, ARK1, PRK1, SCD5	349	13	4870	6.44038	0.833731	0.040866	2.31648
GOTERM_BP_FAT	GO:0040007~growth	21	5.67568	0.00169834	BEM1, RGA2, BNI1, RGA1, ELM1, SPA2, BEM3, BEM2, CLA4, KCC4, TOS2, SHO1, SRV2, STE20, FUS1, ROT1, ECM25, FUS3, BOI2, BOI1, DIG2	349	138	4870	2.12346	0.879104	0.0468841	2.72228
GOTERM_BP_FAT	GO:0000747~conjugation with cellular fusion	19	5.13514	0.00175539	BEM1, RGA2, SSF1, BNI1, RGA1, SSF2, CHS5, VPS64, FIG1, PRM4, STE20, KAR4, LSG1, FUS1, GRR1, AFR1, FUS3, MSG5, MPT5	349	119	4870	2.22797	0.887395	0.0473717	2.81251
GOTERM_BP_FAT	GO:0031137~regulation of conjugation with cellular fusion	9	2.43243	0.00322224	RGA2, BNI1, RGA1, STE20, PRR1, FUS1, FUS3, AFR1, SPA2	349	36	4870	3.48854	0.981898	0.0835163	5.10561
GOTERM_BP_FAT	GO:0043900~regulation of multi-organism process	9	2.43243	0.00322224	RGA2, BNI1, RGA1, STE20, PRR1, FUS1, FUS3, AFR1, SPA2	349	36	4870	3.48854	0.981898	0.0835163	5.10561
GOTERM_BP_FAT	GO:0046999~regulation of conjugation	9	2.43243	0.00322224	RGA2, BNI1, RGA1, STE20, PRR1, FUS1, FUS3, AFR1, SPA2	349	36	4870	3.48854	0.981898	0.0835163	5.10561
GOTERM_BP_FAT	GO:0030435~sporulation resulting in formation of a cellular spore	28	7.56757	0.00356224	MDS3, VRP1, VPS54, SLM1, PIG2, IME2, RIM101, CHS5, LGE1, GIP2, BDF1, CDC48, LSG1, SPO71, SEF1, SMA1, VPS13, PAN1, SPS1, MSS4, SLA1, BBC1, GSC2, CDC25, ABP1, CSR2, RVS167, GTS1	349	220	4870	1.77598	0.988154	0.0900614	5.62983
GOTERM_BP_FAT	GO:0043934~sporulation	28	7.56757	0.00356224	MDS3, VRP1, VPS54, SLM1, PIG2, IME2, RIM101, CHS5, LGE1, GIP2, BDF1, CDC48, LSG1, SPO71, SEF1, SMA1, VPS13, PAN1, SPS1, MSS4, SLA1, BBC1, GSC2, CDC25, ABP1, CSR2, RVS167, GTS1	349	220	4870	1.77598	0.988154	0.0900614	5.62983
GOTERM_BP_FAT	GO:0007243~protein kinase cascade	7	1.89189	0.0045363	PBS2, MKK1, BCK1, STE20, NBP2, PKC1, PKH3	349	23	4870	4.24692	0.996488	0.111072	7.11665
GOTERM_BP_FAT	GO:0006887~exocytosis	10	2.7027	0.00607803	GYP5, OSH2, SEC3, MYO3, SYT1, MYO5, EXO84, MSB3, SEC8, KIN2	349	48	4870	2.90712	0.999488	0.143288	9.4251
GOTERM_BP_FAT	GO:0007266~Rho protein signal transduction	6	1.62162	0.00713222	BNI1, STE20, SPA2, BOI2, BOI1, CLA4	349	18	4870	4.65138	0.999863	0.163009	10.9725
GOTERM_BP_FAT	GO:0000147~actin cortical patch assembly	5	1.35135	0.00800396	PAN1, ABP1, SLA1, ARK1, PRK1	349	12	4870	5.81423	0.999954	0.177874	12.2332
GOTERM_BP_FAT	GO:0000749~response to pheromone during conjugation with cellular fusion	12	3.24324	0.00902354	FIG1, BEM1, RGA2, BNI1, RGA1, STE20, GRR1, FUS3, AFR1, MSG5, MPT5, VPS64	349	69	4870	2.42681	0.999987	0.19481	13.6866
GOTERM_BP_FAT	GO:0007265~Ras protein signal transduction	8	2.16216	0.010519	BNI1, SRV2, STE20, SPA2, BOI2, BOI1, CDC25, CLA4	349	35	4870	3.18952	0.999998	0.219646	15.7774
GOTERM_BP_FAT	GO:0030447~filamentous growth	16	4.32432	0.013795	BEM1, RGA2, BNI1, RGA1, ELM1, SPA2, BEM3, CLA4, SHO1, SRV2, STE20, FUS1, ECM25, FUS3, BOI2, DIG2	349	113	4870	1.97581	1	0.273669	20.1927
GOTERM_BP_FAT	GO:0007120~axial cellular bud site selection	6	1.62162	0.014191	PEF1, PAN1, BUD4, ELM1, BNR1, SHS1	349	21	4870	3.9869	1	0.276036	20.7114
GOTERM_BP_FAT	GO:0051336~regulation of hydrolase activity	8	2.16216	0.0142448	GYP5, IRA1, MSB3, GIP4, RAD54, GTS1, ESP1, GYL1	349	37	4870	3.01711	1	0.272729	20.7817
GOTERM_BP_FAT	GO:0051056~regulation of small GTPase mediated signal transduction	9	2.43243	0.0168581	GYP5, SYT1, IRA1, MSB3, GTS1, TUS1, GYL1, CDC25, BEM2	349	47	4870	2.67207	1	0.30979	24.1238
GOTERM_BP_FAT	GO:0006984~ER-nuclear signaling pathway	13	3.51351	0.0215822	TRP2, BRO1, TAF5, KIN2, SPA2, CHS5, BCK1, MKK1, MKK2, PKC1, KIC1, MSG5, ORM2	349	88	4870	2.06141	1	0.373491	29.832
GOTERM_BP_FAT	GO:0009057~macromolecule catabolic process	48	12.973	0.0237358	MDS3, PAT1, ADD37, SSL2, NAS2, UBP13, HUA1, PIG2, TEL1, PIN3, CHS5, DSS1, BUL1, UBX2, PTK2, GIP2, CDC48, PUF4, NAM7, SCD5, UBX3, VPS13, CTH1, MYO3, RTT101, BRO1, YDJ1, GID7, BBC1, CDC20, GLC3, PBN1, COQ6, SIP5, UBP5, RPT2, RPT3, SIZ1, RPT4, YTA12, CCR4, UBP7, STP22, SIR3, DBP2, GRR1, EBS1, MPT5	349	496	4870	1.3504	1	0.397153	32.2983
GOTERM_BP_FAT	GO:0046907~intracellular transport	57	15.4054	0.0239057	SEC3, SFB2, PBS2, SEC8, DOP1, VPS54, SRP68, GYL1, ZDS1, SNX41, ASE1, YPT53, KAR9, VPS13, NUP1, VTC2, VTC4, VTC3, GYP5, YRA2, RPS26B, RPS26A, MSN5, HSE1, CHC1, CSE1, SMY2, BCH2, SSL2, EXO84, ATG18, SNX3, CHS5, YIR003W, PSE1, MRS3, TIM21, LSG1, PEX14, PEX13, NAM7, BRO1, MVP1, KRE11, ACC1, RPS10B, HIS3, YDJ1, TAX4, RPS10A, TIM50, VPS62, VPS64, YTA12, STP22, TIM17, YET3	349	608	4870	1.3082	1	0.394235	32.4893
GOTERM_BP_FAT	GO:0022604~regulation of cell morphogenesis	6	1.62162	0.0248603	DEM1, KCC4, BNI1, FUS1, GSC2, SPA2	349	24	4870	3.48854	1	0.401293	33.5534
GOTERM_BP_FAT	GO:0008104~protein localization	56	15.1351	0.0250866	SEC3, SFB2, BNI1, PBS2, SEC8, DOP1, VPS54, SRP68, TEL2, SBE2, SNX41, CDC48, PUF4, YPT53, SCD5, VPS13, SRC1, NUP1, VTC2, SBE22, GYP5, MSN5, CHC1, HSE1, CSE1, MPT5, BCH2, EXO84, ATG18, SNX3, CHS5, PSE1, UBX2, TIM21, BUB1, LSG1, PEX14, INP52, PEX13, NAM7, VPS34, INP53, MPS1, BRO1, MVP1, ACC1, YDJ1, TAX4, TIM50, VPS62, VPS64, YTA12, STP22, FUS1, TIM17, YET3	349	597	4870	1.30893	1	0.399122	33.8034
GOTERM_BP_FAT	GO:0051726~regulation of cell cycle	21	5.67568	0.0277058	RTT101, CDC6, CLN3, HSL1, CDC20, IME2, ELM1, MEC1, ESP1, CDC25, CLA4, WTM2, KCC4, ZDS1, CCR4, ASE1, STE20, SKM1, BUB1, MPS1, GTS1	349	178	4870	1.64628	1	0.425558	36.6327
GOTERM_BP_FAT	GO:0031565~cytokinesis checkpoint	3	0.810811	0.0277369	KCC4, HSL1, ELM1	349	4	4870	10.4656	1	0.42092	36.6656
GOTERM_BP_FAT	GO:0000135~septin checkpoint	3	0.810811	0.0277369	KCC4, HSL1, ELM1	349	4	4870	10.4656	1	0.42092	36.6656
GOTERM_BP_FAT	GO:0032200~telomere organization	10	2.7027	0.0277946	RIF1, YRF1-1, EST2, HSC82, PIF1, RAD54, TEL1, TEL2, MEC1, EBS1	349	61	4870	2.28757	1	0.416694	36.7266
GOTERM_BP_FAT	GO:0000723~telomere maintenance	10	2.7027	0.0277946	RIF1, YRF1-1, EST2, HSC82, PIF1, RAD54, TEL1, TEL2, MEC1, EBS1	349	61	4870	2.28757	1	0.416694	36.7266
GOTERM_BP_FAT	GO:0060249~anatomical structure homeostasis	10	2.7027	0.0277946	RIF1, YRF1-1, EST2, HSC82, PIF1, RAD54, TEL1, TEL2, MEC1, EBS1	349	61	4870	2.28757	1	0.416694	36.7266
GOTERM_BP_FAT	GO:0030950~establishment or maintenance of actin cytoskeleton polarity	4	1.08108	0.0297608	AVO2, SLM1, SLM2, ROT1	349	10	4870	5.58166	1	0.433911	38.7727
GOTERM_BP_FAT	GO:0030952~establishment or maintenance of cytoskeleton polarity	4	1.08108	0.0297608	AVO2, SLM1, SLM2, ROT1	349	10	4870	5.58166	1	0.433911	38.7727
GOTERM_BP_FAT	GO:0015031~protein transport	48	12.973	0.029915	SEC3, SFB2, BCH2, BNI1, PBS2, EXO84, SEC8, DOP1, VPS54, SRP68, ATG18, SNX3, CHS5, SBE2, UBX2, PSE1, SNX41, TIM21, CDC48, LSG1, PEX14, YPT53, INP52, PEX13, INP53, NAM7, VPS34, SCD5, VPS13, BRO1, MVP1, NUP1, ACC1, YDJ1, TAX4, TIM50, SBE22, VPS62, VPS64, GYP5, YTA12, MSN5, STP22, CHC1, HSE1, TIM17, CSE1, YET3	349	502	4870	1.33426	1	0.430765	38.9306
GOTERM_BP_FAT	GO:0051181~cofactor transport	9	2.43243	0.0327976	GYP5, SEC3, KCC4, SHO1, RGA1, EXO84, AGP2, LSB3, SHS1	349	53	4870	2.36957	1	0.456417	41.8113
GOTERM_BP_FAT	GO:0010833~telomere maintenance via telomere lengthening	5	1.35135	0.0352217	RIF1, EST2, TEL1, TEL2, EBS1	349	18	4870	3.87615	1	0.475833	44.1347
GOTERM_BP_FAT	GO:0007004~telomere maintenance via telomerase	5	1.35135	0.0352217	RIF1, EST2, TEL1, TEL2, EBS1	349	18	4870	3.87615	1	0.475833	44.1347
GOTERM_BP_FAT	GO:0007346~regulation of mitotic cell cycle	12	3.24324	0.0354081	RTT101, HSL1, CCR4, ASE1, STE20, SKM1, BUB1, CDC20, MPS1, ESP1, CDC25, CLA4	349	84	4870	1.99345	1	0.472786	44.3097
GOTERM_BP_FAT	GO:0044265~cellular macromolecule catabolic process	45	12.1622	0.0392534	MDS3, PAT1, ADD37, SSL2, NAS2, UBP13, HUA1, PIG2, TEL1, PIN3, DSS1, BUL1, UBX2, PTK2, GIP2, CDC48, PUF4, SCD5, NAM7, UBX3, VPS13, CTH1, MYO3, RTT101, BRO1, YDJ1, GID7, BBC1, GLC3, PBN1, COQ6, SIP5, UBP5, RPT2, RPT3, SIZ1, RPT4, CCR4, UBP7, STP22, SIR3, DBP2, GRR1, EBS1, MPT5	349	475	4870	1.32197	1	0.503942	47.8071
GOTERM_BP_FAT	GO:0010551~regulation of specific transcription from RNA polymerase II promoter	6	1.62162	0.0396482	WTM2, ITC1, RTT106, PRR1, KAR4, SNF2	349	27	4870	3.10092	1	0.50263	48.1543
GOTERM_BP_FAT	GO:0008361~regulation of cell size	14	3.78378	0.0401567	RGA2, CLN3, RGA1, BNI1, SSF1, ELM1, SPA2, BEM3, LGE1, PTK2, SHO1, STE20, SRV2, FUS3	349	107	4870	1.82578	1	0.502357	48.5983
GOTERM_BP_FAT	GO:0046777~protein amino acid autophosphorylation	3	0.810811	0.0440644	HSL1, ELM1, KIN2	349	5	4870	8.37249	1	0.530912	51.8928
GOTERM_BP_FAT	GO:0031385~regulation of termination of mating projection growth	3	0.810811	0.0440644	BNI1, FUS1, SPA2	349	5	4870	8.37249	1	0.530912	51.8928
GOTERM_BP_FAT	GO:0032582~negative regulation of gene-specific transcription	4	1.08108	0.0490684	ITC1, RTT106, PRR1, KAR4	349	12	4870	4.65138	1	0.565629	55.8227
GOTERM_BP_FAT	GO:0010553~negative regulation of specific transcription from RNA polymerase II promoter	4	1.08108	0.0490684	ITC1, RTT106, PRR1, KAR4	349	12	4870	4.65138	1	0.565629	55.8227
GOTERM_BP_FAT	GO:0015846~polyamine transport	4	1.08108	0.0490684	TPO1, PTK2, PTK1, AGP2	349	12	4870	4.65138	1	0.565629	55.8227
GOTERM_BP_FAT	GO:0046578~regulation of Ras protein signal transduction	7	1.89189	0.0504066	GYP5, SYT1, IRA1, MSB3, GTS1, TUS1, GYL1	349	38	4870	2.5705	1	0.570836	56.8214
GOTERM_BP_FAT	GO:0000750~pheromone-dependent signal transduction involved in conjugation with cellular fusion	6	1.62162	0.0519443	RGA2, BNI1, RGA1, STE20, FUS3, AFR1	349	29	4870	2.88707	1	0.5773	57.9429
GOTERM_BP_FAT	GO:0032005~signal transduction involved in conjugation with cellular fusion	6	1.62162	0.0519443	RGA2, BNI1, RGA1, STE20, FUS3, AFR1	349	29	4870	2.88707	1	0.5773	57.9429
GOTERM_BP_FAT	GO:0032318~regulation of Ras GTPase activity	5	1.35135	0.0582521	GYP5, IRA1, MSB3, GTS1, GYL1	349	21	4870	3.32242	1	0.61574	62.2633
GOTERM_BP_FAT	GO:0045184~establishment of protein localization	49	13.2432	0.0601121	SFB2, SEC3, BNI1, PBS2, SEC8, VPS54, DOP1, SRP68, SBE2, SNX41, CDC48, YPT53, SCD5, VPS13, SRC1, NUP1, SBE22, GYP5, MSN5, CHC1, HSE1, CSE1, BCH2, EXO84, ATG18, SNX3, CHS5, PSE1, UBX2, TIM21, LSG1, PEX14, PEX13, INP52, VPS34, NAM7, INP53, BRO1, MVP1, ACC1, YDJ1, TAX4, TIM50, VPS62, VPS64, YTA12, STP22, TIM17, YET3	349	540	4870	1.26621	1	0.622972	63.4555
GOTERM_BP_FAT	GO:0030163~protein catabolic process	35	9.45946	0.0603239	MDS3, ADD37, NAS2, UBP13, HUA1, PIG2, PIN3, BUL1, UBX2, PTK2, GIP2, CDC48, SCD5, UBX3, VPS13, MYO3, BRO1, RTT101, YDJ1, GID7, BBC1, CDC20, GLC3, PBN1, COQ6, RPT2, UBP5, SIP5, RPT3, SIZ1, RPT4, YTA12, UBP7, STP22, GRR1	349	364	4870	1.34175	1	0.619681	63.589
GOTERM_BP_FAT	GO:0060627~regulation of vesicle-mediated transport	3	0.810811	0.0630222	ARK1, PRK1, GYL1	349	6	4870	6.97708	1	0.63173	65.25
GOTERM_BP_FAT	GO:0032465~regulation of cytokinesis	3	0.810811	0.0630222	KCC4, HSL1, ELM1	349	6	4870	6.97708	1	0.63173	65.25
GOTERM_BP_FAT	GO:0031383~regulation of mating projection assembly	3	0.810811	0.0630222	BNI1, FUS1, SPA2	349	6	4870	6.97708	1	0.63173	65.25
GOTERM_BP_FAT	GO:0045996~negative regulation of transcription by pheromones	3	0.810811	0.0630222	ITC1, PRR1, KAR4	349	6	4870	6.97708	1	0.63173	65.25
GOTERM_BP_FAT	GO:0051017~actin filament bundle formation	3	0.810811	0.0630222	YSC84, SLM1, SLM2	349	6	4870	6.97708	1	0.63173	65.25
GOTERM_BP_FAT	GO:0060491~regulation of cell projection assembly	3	0.810811	0.0630222	BNI1, FUS1, SPA2	349	6	4870	6.97708	1	0.63173	65.25
GOTERM_BP_FAT	GO:0046020~negative regulation of transcription from RNA polymerase II promoter by pheromones	3	0.810811	0.0630222	ITC1, PRR1, KAR4	349	6	4870	6.97708	1	0.63173	65.25
GOTERM_BP_FAT	GO:0031344~regulation of cell projection organization	3	0.810811	0.0630222	BNI1, FUS1, SPA2	349	6	4870	6.97708	1	0.63173	65.25
GOTERM_BP_FAT	GO:0031327~negative regulation of cellular biosynthetic process	24	6.48649	0.0632716	IRA1, RTT106, MIG1, PIF1, GID7, CYC8, MIG3, RIM101, MEC1, ZDS1, ZDS2, RIF1, ITC1, CCR4, PRR1, CAC2, KAR4, SIR3, EAF3, YAF9, NAM7, SSN8, EBS1, EAP1	349	231	4870	1.44978	1	0.628717	65.3999
GOTERM_BP_FAT	GO:0009890~negative regulation of biosynthetic process	24	6.48649	0.0683547	IRA1, RTT106, MIG1, PIF1, GID7, CYC8, MIG3, RIM101, MEC1, ZDS1, ZDS2, RIF1, ITC1, CCR4, PRR1, CAC2, KAR4, SIR3, EAF3, YAF9, NAM7, SSN8, EBS1, EAP1	349	233	4870	1.43734	1	0.653662	68.3257
GOTERM_BP_FAT	GO:0032535~regulation of cellular component size	14	3.78378	0.0726245	RGA2, CLN3, RGA1, BNI1, SSF1, ELM1, SPA2, BEM3, LGE1, PTK2, SHO1, STE20, SRV2, FUS3	349	117	4870	1.66973	1	0.672311	70.6023
GOTERM_BP_FAT	GO:0007039~vacuolar protein catabolic process	14	3.78378	0.0726245	MYO3, MDS3, HUA1, GID7, PIG2, BBC1, GLC3, PIN3, COQ6, SIP5, PTK2, GIP2, SCD5, VPS13	349	117	4870	1.66973	1	0.672311	70.6023
GOTERM_BP_FAT	GO:0016197~endosome transport	9	2.43243	0.0777541	BRO1, SNX41, DOP1, VPS54, STP22, HSE1, ATG18, SNX3, VPS13	349	63	4870	1.99345	1	0.693849	73.1343
GOTERM_BP_FAT	GO:0007568~aging	10	2.7027	0.0792275	ZDS1, ZDS2, EST2, MIG1, PUF4, SIR3, GTS1, SCP1, MPT5, CDC25	349	74	4870	1.8857	1	0.696697	73.8228
GOTERM_BP_FAT	GO:0007124~pseudohyphal growth	10	2.7027	0.0792275	RGA2, SHO1, BNI1, RGA1, SRV2, STE20, ELM1, FUS3, SPA2, BEM3	349	74	4870	1.8857	1	0.696697	73.8228
GOTERM_BP_FAT	GO:0070783~growth of unicellular organism as a thread of attached cells	11	2.97297	0.079544	RGA2, SHO1, BNI1, RGA1, SRV2, STE20, ELM1, FUS3, SPA2, BEM3, DIG2	349	85	4870	1.80583	1	0.694016	73.9685
GOTERM_BP_FAT	GO:0051276~chromosome organization	36	9.72973	0.0829335	CYC8, TEL1, TEL2, NHP10, KEG1, LGE1, FUN30, BDF1, PUF4, BUB1, YNL152W, MPS1, SNF2, SRC1, YRF1-1, EST2, RTT106, TAF5, PIF1, RAD54, CDC20, MEC1, ESP1, SMC4, POB3, ITC1, RIF1, HSC82, CAC2, SIR3, YAF9, EAF3, PAF1, SWR1, EBS1, MPT5	349	387	4870	1.29806	1	0.705618	75.4821
GOTERM_BP_FAT	GO:0007569~cell aging	9	2.43243	0.0836302	ZDS1, ZDS2, EST2, PUF4, SIR3, GTS1, SCP1, MPT5, CDC25	349	64	4870	1.9623	1	0.704696	75.7828
GOTERM_BP_FAT	GO:0046854~phosphoinositide phosphorylation	3	0.810811	0.0841534	MSS4, PIK1, VPS34	349	7	4870	5.98035	1	0.703018	76.0063
GOTERM_BP_FAT	GO:0046834~lipid phosphorylation	3	0.810811	0.0841534	MSS4, PIK1, VPS34	349	7	4870	5.98035	1	0.703018	76.0063
GOTERM_BP_FAT	GO:0010605~negative regulation of macromolecule metabolic process	26	7.02703	0.0842117	MIG1, CYC8, MIG3, RIM101, ZDS1, ZDS2, ASE1, PRR1, KAR4, BUB1, INP52, NAM7, KAR9, EAP1, RTT106, PIF1, MEC1, ITC1, RIF1, CCR4, CAC2, SIR3, YAF9, EAF3, SSN8, EBS1	349	263	4870	1.3795	1	0.699291	76.0311
GOTERM_BP_FAT	GO:0006605~protein targeting	24	6.48649	0.0852852	BRO1, MVP1, PBS2, ACC1, NUP1, TAX4, YDJ1, SRP68, TIM50, ATG18, VPS62, VPS64, PSE1, YTA12, MSN5, STP22, HSE1, TIM21, PEX14, YPT53, PEX13, NAM7, TIM17, CSE1	349	239	4870	1.40125	1	0.700128	76.4833
GOTERM_BP_FAT	GO:0008360~regulation of cell shape	4	1.08108	0.0866946	DEM1, KCC4, GSC2, SPA2	349	15	4870	3.72111	1	0.702416	77.0648
GOTERM_BP_FAT	GO:0001101~response to acid	4	1.08108	0.0866946	HAA1, MKK1, BCK1, SSY1	349	15	4870	3.72111	1	0.702416	77.0648
GOTERM_BP_FAT	GO:0000920~cell separation during cytokinesis	4	1.08108	0.0866946	ASE1, SKM1, BOI2, BOI1	349	15	4870	3.72111	1	0.702416	77.0648
GOTERM_BP_FAT	GO:0032880~regulation of protein localization	4	1.08108	0.0866946	ZDS1, BNI1, ZDS2, BNR1	349	15	4870	3.72111	1	0.702416	77.0648
GOTERM_BP_FAT	GO:0044257~cellular protein catabolic process	33	8.91892	0.0870571	MDS3, ADD37, NAS2, UBP13, HUA1, PIG2, PIN3, BUL1, UBX2, PTK2, GIP2, CDC48, SCD5, UBX3, VPS13, MYO3, BRO1, RTT101, YDJ1, GID7, BBC1, GLC3, PBN1, COQ6, RPT2, UBP5, SIP5, RPT3, SIZ1, RPT4, UBP7, STP22, GRR1	349	351	4870	1.31193	1	0.700132	77.2122
GOTERM_BP_FAT	GO:0043085~positive regulation of catalytic activity	5	1.35135	0.0875893	IRA1, PBS2, STE20, RAD54, CDC20	349	24	4870	2.90712	1	0.698615	77.4269
GOTERM_BP_FAT	GO:0007034~vacuolar transport	14	3.78378	0.0893767	BRO1, MVP1, VPS54, TAX4, VTC2, ATG18, VTC4, VTC3, VPS62, VPS64, STP22, HSE1, YPT53, VPS13	349	121	4870	1.61453	1	0.702476	78.1343
GOTERM_BP_FAT	GO:0006623~protein targeting to vacuole	9	2.43243	0.0897612	BRO1, MVP1, TAX4, STP22, HSE1, YPT53, ATG18, VPS62, VPS64	349	65	4870	1.93211	1	0.700361	78.2838
GOTERM_BP_FAT	GO:0032583~regulation of gene-specific transcription	6	1.62162	0.0913341	WTM2, ITC1, RTT106, PRR1, KAR4, SNF2	349	34	4870	2.4625	1	0.703235	78.8851
GOTERM_BP_FAT	GO:0007166~cell surface receptor linked signal transduction	8	2.16216	0.0945449	RGA2, SHO1, BNI1, RGA1, PBS2, STE20, FUS3, AFR1	349	55	4870	2.0297	1	0.712631	80.0645
