# Supplementary material for: SH3 interactome conserves general function over specific form
Source: Mol Syst Biol. 2013 Apr 2;9:652. doi: 10.1038/msb.2013.9 (PMC3658277; doi:10.1038/msb.2013.9)
Supplement: Supplementary Table 9 — List of rewiring events between Worm and Yeast. The first two columns show observed interactions between SH3 domains and other proteins, based on our worm SH3 interactome and the Yeast interactome of (Tonikian et al, 2009). Columns 3 and 4 show the orthologous proteins and proteins not found to interact. Column 5 shows the best conserved predicted binding site and Column 6 the best matching region in the ortholog protein. The binding site similarity (column 7) was computed as the percent sequence identity. The list of all predicted binding sites (i.e., stretches of 15 amino acids with a PWM score = T) is given in column 8, the best matching regions in the ortholog protein are given in column 9 and the corresponding similarities in column 10. In column 11, (i) indicates conserved binding site (% identity = 0.5) and non-conserved SH3 specificity, (ii) indicates conserved specificity and non-conserved binding site, (iii) indicates non-conserved specificity and non-conserved binding site. 0 stands for SH3 domains without phage display data in worm. Asterisks highlight interactions with a conserved SH3 specificity and a conserved binding site, although the interaction was experimentally detected in only one organism. Column 12 indicates whether the ortholog of the SH3-containing protein in column 1 (i.e., the protein in column 3) also contains an SH3 domain that has been used as a bait in the corresponding SH3 interactome. [file msb20139-s7.xls]

## Sheet: rewiring-all.txt
Organism	SH3_domain	Interacting_protein	SH3_Ortholog	Protein_Ortholog	Most_conserved_binding_site	best_matching_binding_site_on_ortholog_protein	binding_site_sequence_identity	Predicted_binding_sites	best_matching_binding_sites_on_ortholog_protein	binding_site_sequence_identities	Rewiring_type	Conserved_SH3
Interactions found in worm, but not in yeast
W	itsn-1#1	csn-5	EDE1	RRI1			0			0	0	0
W	itsn-1#5SH3	dyn-1	EDE1	DNM1			0			0	0	0
W	itsn-1#5SH3	dyn-1	EDE1	VPS1			0			0	0	0
W	itsn-1#1	figl-1	EDE1	SAP1			0			0	0	0
W	itsn-1#5SH3	figl-1	EDE1	SAP1			0			0	0	0
W	itsn-1#1	figl-1	EDE1	YTA6			0			0	0	0
W	itsn-1#5SH3	figl-1	EDE1	YTA6			0			0	0	0
W	itsn-1#5SH3	R144.2	EDE1	PCF11			0			0	0	0
W	itsn-1#5SH3	sap-49	EDE1	HSH49			0			0	0	0
W	itsn-1#2	unc-26	EDE1	INP52			0			0	0	0
W	itsn-1#5SH3	unc-26	EDE1	INP52			0			0	0	0
W	itsn-1#2	unc-26	EDE1	INP53			0			0	0	0
W	itsn-1#5SH3	unc-26	EDE1	INP53			0			0	0	0
W	itsn-1#3	W09D10.1	EDE1	AGE2			0			0	0	0
W	itsn-1#3	wwp-1	EDE1	RSP5			0			0	0	0
W	lst-4#1	dyn-1	SNX4	DNM1	SPVPRPAPAPPGGRQ	HPVYRTISTKCGTRY	0.333	SPVPRPAPAPPGGRQ_PPGGRQAPMPPRGGP_PRGGPGAPPPPGMRP	HPVYRTISTKCGTRY_VPIGEQPPDIEKQIK_PRGTGIVTRRPLVLQ	0.333_0.267_0.267	(iii)	0
W	lst-4#1	dyn-1	SNX4	VPS1	SPVPRPAPAPPGGRQ	INKLQDALAPLGGGS	0.333	SPVPRPAPAPPGGRQ_PPGGRQAPMPPRGGP_PRGGPGAPPPPGMRP	INKLQDALAPLGGGS_VPVGDQPPDIERQIK_PLGGGSQSPIDLPQI	0.333_0.333_0.267	(iii)	0
W	lst-4#1	figl-1	SNX4	SAP1	IPPARRAPDIPKRCS	LTKIRRRPQQPLTDF	0.267	IPPARRAPDIPKRCS	LTKIRRRPQQPLTDF	0.267	(iii)	0
W	lst-4#1	figl-1	SNX4	YTA6	IPPARRAPDIPKRCS	IRIARRKAETLMAEG	0.267	IPPARRAPDIPKRCS	IRIARRKAETLMAEG	0.267	(iii)	0
W	lst-4#1	unc-26	SNX4	INP52	AVPVRKAPPPPPRPV	VSPLLSGPSPQPSVV	0.333	AVPVRKAPPPPPRPV	VSPLLSGPSPQPSVV	0.333	(iii)	0
W	lst-4#1	unc-26	SNX4	INP53	AVPVRKAPPPPPRPV	KKPVLRPPPPPAHKS	0.4	AVPVRKAPPPPPRPV	KKPVLRPPPPPAHKS	0.4	(iii)	0
W	lst-4#1	wsp-1	SNX4	LAS17	APISSAAPPPPPPPP	QPQSGGAPAPPPPPQ	0.6	SYSTPAAPPPPTRVE_LAPARPPPPPPSSGT_RPHAVPPPPPPPPPQ_PHAVPPPPPPPPPQS_HAVPPPPPPPPPQSF_AVPPPPPPPPPQSFG_APISSAAPPPPPPPP_ISSAAPPPPPPPPPM_SSAAPPPPPPPPPMG_SAAPPPPPPPPPMGL_AAPPPPPPPPPMGLP_PAVGAGAPPPPPPPP_VGAGAPPPPPPPPPS_GAGAPPPPPPPPPSG_AGAPPPPPPPPPSGA_GAPPPPPPPPPSGAG	SGVRLPAPPPPPRRG_RGPAPPPPPRASRPT_QPQSGGAPAPPPPPQ_PQSGGAPAPPPPPQM_KHKAPPPPPPTAETF_TNVPVAPPPPPASLG_QPQSGGAPAPPPPPQ_TTSAAPPPPPAFLTQ_SGVRLPAPPPPPRRG_SAAPPPPPAFLTQQP_PAPPPPPRRGPAPPP_QSGGAPAPPPPPQMP_GGAPAPPPPPQMPAT_GAPAPPPPPQMPATS_SGGAPAPPPPPQMPA_GGAPAPPPPPQMPAT	0.467_0.533_0.533_0.533_0.467_0.533_0.600_0.533_0.533_0.533_0.533_0.600_0.600_0.600_0.533_0.533	(i)	0
W	prx-13#1	alx-1	PEX13	RIM20			0			0	0	1
W	prx-13#1	dyn-1	PEX13	DNM1			0			0	0	1
W	prx-13#1	dyn-1	PEX13	VPS1			0			0	0	1
W	prx-13#1	ehs-1	PEX13	EDE1			0			0	0	1
W	prx-13#1	ehs-1	PEX13	PAN1			0			0	0	1
W	prx-13#1	sap-49	PEX13	HSH49			0			0	0	1
W	prx-13#1	ubc-15	PEX13	UBC6			0			0	0	1
W	rrc-1#1	asp-3	RGA1	PEP4			0			0	0	0
W	rrc-1#1	F13D12.6	RGA1	PRC1			0			0	0	0
W	rrc-1#1	F13D12.6	RGA1	YBR139W			0			0	0	0
W	rrc-1#1	F17C11.9	RGA1	CAM1			0			0	0	0
W	rrc-1#1	F17C11.9	RGA1	TEF4			0			0	0	0
W	rrc-1#1	F38E9.5	RGA1	TWF1			0			0	0	0
W	rrc-1#1	F42G2.5	RGA1	SCS22			0			0	0	0
W	rrc-1#1	F53F4.11	RGA1	UTP30			0			0	0	0
W	rrc-1#1	F53F4.11	RGA1	YHR052W			0			0	0	0
W	rrc-1#1	T05H4.6	RGA1	SUP45			0			0	0	0
W	rrc-1#1	tag-61	RGA1	AAC1			0			0	0	0
W	rrc-1#1	tag-61	RGA1	AAC3			0			0	0	0
W	rrc-1#1	tag-61	RGA1	PET9			0			0	0	0
W	rrc-1#1	ubq-1	RGA1	UBI4			0			0	0	0
W	sdpn-1#1	dyn-1	BZZ1	DNM1	PRGGPGAPPPPGMRP	PRGTGIVTRRPLVLQ	0.267	PRGGPGAPPPPGMRP	PRGTGIVTRRPLVLQ	0.267	(ii)	1
W	sdpn-1#1	dyn-1	BZZ1	VPS1	PRGGPGAPPPPGMRP	PLGGGSQSPIDLPQI	0.267	PRGGPGAPPPPGMRP	PLGGGSQSPIDLPQI	0.267	(ii)	1
W	sdpn-1#1	egl-44	BZZ1	TEC1			0			0	0	1
W	sdpn-1#1	figl-1	BZZ1	SAP1	IPPARRAPDIPKRCS	LTKIRRRPQQPLTDF	0.267	IPPARRAPDIPKRCS	LTKIRRRPQQPLTDF	0.267	(ii)	1
W	sdpn-1#1	figl-1	BZZ1	YTA6	IPPARRAPDIPKRCS	IRIARRKAETLMAEG	0.267	IPPARRAPDIPKRCS	IRIARRKAETLMAEG	0.267	(ii)	1
W	sdpn-1#1	K04G2.6	BZZ1	VAC14			0			0	0	1
W	sdpn-1#1	wts-1	BZZ1	CBK1	YSPGYSRPPPPAYDS	MNPYQQIPRPPAAGF	0.333	YSPGYSRPPPPAYDS_NHNKNMAPPPPPPAK_ITMKSRAQPPPPQYN	MNPYQQIPRPPAAGF_NEMNPYQQIPRPPAA_QQQNSRQQQQQLQYQ	0.333_0.333_0.333	(ii)	1
W	stam-1#1	csn-5	HSE1	RRI1			0			0	0	1
W	stam-1#1	tag-61	HSE1	AAC1			0			0	0	1
W	stam-1#1	tag-61	HSE1	AAC3			0			0	0	1
W	stam-1#1	tag-61	HSE1	PET9			0			0	0	1
W	T04C9.1#1	ehs-1	RVS167	EDE1			0			0	0	1
W	T04C9.1#1	ehs-1	RVS167	PAN1			0			0	0	1
W	T04C9.1#1	figl-1	RVS167	SAP1			0			0	0	1
W	T04C9.1#1	figl-1	RVS167	YTA6			0			0	0	1
Interactions found in yeast, but not in worm
Y	BZZ1#1	BNI1	sdpn-1	cyk-1	SSQPPPPPPPPPPVP	SGGPPPPPPPPGGCP	0.667	SVLSSQPPPPPPPPP_VLSSQPPPPPPPPPP_LSSQPPPPPPPPPPV_SSQPPPPPPPPPPVP_SQPPPPPPPPPPVPA_QPPPPPPPPPPVPAK_PPPPPPPPPVPAKLF_TGDSPAPPPPPPPPP_GDSPAPPPPPPPPPP_DSPAPPPPPPPPPPP_SPAPPPPPPPPPPPP_PAPPPPPPPPPPPPM_APPPPPPPPPPPPMA_PPPPPPPPPPPPMAL_PPPPPPPPPPPMALF_KPKGETPPPPPLPSV_PKGETPPPPPLPSVL_KGETPPPPPLPSVLS	LPPISGGPPPPPPPP_PPISGGPPPPPPPPG_PISGGPPPPPPPPGG_SGGPPPPPPPPGGCP_SGGPPPPPPPPGGCP_GCPPPPPPPPPGGFK_PPPPPPPPPGGFKGG_TGGPPPPPPPGGLPP_GLPPITGGPPPPPPP_PPPGGCPPPPPPPPP_SGGPPPPPPPPGGCP_PPPPPPPPGGCPPPP_GPPPPPPPGMFAPMA_PPPPPPPGMFAPMAP_GGCPPPPPPPPPGGF_PPPGGCPPPPPPPPP_PITGGPPPPPPPGGL_TGGPPPPPGLPPITG	0.600_0.600_0.600_0.667_0.600_0.667_0.667_0.600_0.600_0.667_0.667_0.667_0.667_0.667_0.600_0.533_0.533_0.467	*	1
Y	BZZ1#2	BNI1	sdpn-1	cyk-1	SSQPPPPPPPPPPVP	SGGPPPPPPPPGGCP	0.667	SVLSSQPPPPPPPPP_VLSSQPPPPPPPPPP_LSSQPPPPPPPPPPV_SSQPPPPPPPPPPVP_SQPPPPPPPPPPVPA_QPPPPPPPPPPVPAK_PPPPPPPPPPVPAKL_PPPPPPPPPVPAKLF_PPPPPPPPVPAKLFG_TGDSPAPPPPPPPPP_GDSPAPPPPPPPPPP_DSPAPPPPPPPPPPP_SPAPPPPPPPPPPPP_PAPPPPPPPPPPPPM_APPPPPPPPPPPPMA_PPPPPPPPPPPPMAL_PPPPPPPPPPPMALF_PPPPPPPPPPMALFG_PPPPPPPPPMALFGK_PPPPPPPPMALFGKP_KPKGETPPPPPLPSV_PKGETPPPPPLPSVL_KGETPPPPPLPSVLS_GETPPPPPLPSVLSS	LPPISGGPPPPPPPP_PPISGGPPPPPPPPG_PISGGPPPPPPPPGG_SGGPPPPPPPPGGCP_SGGPPPPPPPPGGCP_GCPPPPPPPPPGGFK_CPPPPPPPPPGGFKG_PPPPPPPPPGGFKGG_CPPPPPPPPPGGFKG_TGGPPPPPPPGGLPP_GLPPITGGPPPPPPP_PPPGGCPPPPPPPPP_SGGPPPPPPPPGGCP_PPPPPPPPGGCPPPP_GPPPPPPPGMFAPMA_PPPPPPPGMFAPMAP_GGCPPPPPPPPPGGF_CPPPPPPPPPGGFKG_PPPPPPPPPGGFKGG_PPPPPPPPGGFKGGP_PPPGGCPPPPPPPPP_PITGGPPPPPPPGGL_TGGPPPPPGLPPITG_GGPPPPPGLPPITGG	0.600_0.600_0.600_0.667_0.600_0.667_0.667_0.667_0.600_0.600_0.600_0.667_0.667_0.667_0.667_0.667_0.600_0.667_0.667_0.667_0.533_0.533_0.467_0.467	*	1
Y	BZZ1#1	BNR1	sdpn-1	frl-1	PPPPPPPPPLPQSLL	PIPPPPPPPLPQNLS	0.8	VKLPQLPPPPPPPPP_KLPQLPPPPPPPPPP_LPQLPPPPPPPPPPP_PQLPPPPPPPPPPPL_QLPPPPPPPPPPPLP_LPPPPPPPPPPPLPQ_PPPPPPPPPPPLPQS_PPPPPPPPPLPQSLL_CIAAPAPPPLPDLFK_KTCGAVPPPPPPPPL_TCGAVPPPPPPPPLP_CGAVPPPPPPPPLPE_GAVPPPPPPPPLPES_VPPPPPPPPLPESLS	QNLSGAPPPPPPPPP_NLSGAPPPPPPPPPM_LPQNLSGAPPPPPPP_LSGAPPPPPPPPPML_GTNVPIPPPPPPPLP_TNVPIPPPPPPPLPQ_NVPIPPPPPPPLPQN_PIPPPPPPPLPQNLS_PIPPPPPPPLPQNLS_NLSGAPPPPPPPPPM_LSGAPPPPPPPPPML_SGAPPPPPPPPPMLG_GAPPPPPPPPPMLGG_PIPPPPPPPLPQNLS	0.667_0.667_0.667_0.667_0.667_0.733_0.733_0.800_0.467_0.667_0.667_0.667_0.667_0.733	*	1
Y	BZZ1#2	BNR1	sdpn-1	frl-1	PPPPPPPPPPLPQSL	VPIPPPPPPPLPQNL	0.8	VKLPQLPPPPPPPPP_KLPQLPPPPPPPPPP_LPQLPPPPPPPPPPP_PQLPPPPPPPPPPPL_QLPPPPPPPPPPPLP_LPPPPPPPPPPPLPQ_PPPPPPPPPPPLPQS_PPPPPPPPPPLPQSL_PPPPPPPPPLPQSLL_PPPPPPPPLPQSLLT_CIAAPAPPPLPDLFK_IAAPAPPPLPDLFKT_KTCGAVPPPPPPPPL_TCGAVPPPPPPPPLP_CGAVPPPPPPPPLPE_GAVPPPPPPPPLPES_AVPPPPPPPPLPESL_VPPPPPPPPLPESLS_PPPPPPPPLPESLSM_LVTPPAPPLPNGLLS	QNLSGAPPPPPPPPP_NLSGAPPPPPPPPPM_LPQNLSGAPPPPPPP_LSGAPPPPPPPPPML_GTNVPIPPPPPPPLP_TNVPIPPPPPPPLPQ_NVPIPPPPPPPLPQN_VPIPPPPPPPLPQNL_PIPPPPPPPLPQNLS_IPPPPPPPLPQNLSG_PIPPPPPPPLPQNLS_IPPPPPPPLPQNLSG_NLSGAPPPPPPPPPM_LSGAPPPPPPPPPML_SGAPPPPPPPPPMLG_GAPPPPPPPPPMLGG_VPIPPPPPPPLPQNL_PIPPPPPPPLPQNLS_IPPPPPPPLPQNLSG_LGGPPPPPPPPGGLM	0.667_0.667_0.667_0.667_0.667_0.733_0.733_0.800_0.800_0.733_0.467_0.467_0.667_0.667_0.667_0.667_0.667_0.733_0.733_0.533	*	1
Y	BZZ1#2	INP53	sdpn-1	unc-26	KKPVLRPPPPPAHKS	HVPPLAPPQSNNNKS	0.4	KKPVLRPPPPPAHKS_KPVLRPPPPPAHKSV_PVLRPPPPPAHKSVS	HVPPLAPPQSNNNKS_VPPLAPPQSNNNKSP_PPLAPPQSNNNKSPP	0.400_0.400_0.400	(ii)	1
Y	BZZ1#1	LAS17	sdpn-1	wsp-1	SGGAPAPPPPPQMPA	AVGAGAPPPPPPPPP	0.6	TTKHKAPPPPPPTAE_TKHKAPPPPPPTAET_RNNRPVPPPPPMRTT_SGVRLPAPPPPPRRG_GVRLPAPPPPPRRGP_PPRRGPAPPPPPHRH_PRRGPAPPPPPHRHV_TGRRGPAPPPPPRAS_GRRGPAPPPPPRASR_NSNMSSPPPPPVTTF_TNVPVAPPPPPASLG_STTSAAPPPPPAFLT_SGGAPAPPPPPQMPA	NRPHAVPPPPPPPPP_LAPARPPPPPPSSGT_SFPPPSHPPPPSATT_SSYSTPAAPPPPTRV_AVGAGAPPPPPPPPP_EPRRHRAPSPDPDYS_PRRHRAPSPDPDYSP_VGAGAPPPPPPPPPS_GAGAPPPPPPPPPSG_FPPPSHPPPPSATTN_GLAPARPPPPPPSSG_PISSAAPPPPPPPPP_AVGAGAPPPPPPPPP	0.467_0.467_0.467_0.533_0.533_0.467_0.467_0.533_0.533_0.467_0.533_0.533_0.600	(ii)	1
Y	BZZ1#2	LAS17	sdpn-1	wsp-1	SGGAPAPPPPPQMPA	AVGAGAPPPPPPPPP	0.6	TTKHKAPPPPPPTAE_TKHKAPPPPPPTAET_KHKAPPPPPPTAETF_HKAPPPPPPTAETFD_KAPPPPPPTAETFDS_RNNRPVPPPPPMRTT_NNRPVPPPPPMRTTT_NRPVPPPPPMRTTTE_SGVRLPAPPPPPRRG_GVRLPAPPPPPRRGP_VRLPAPPPPPRRGPA_RLPAPPPPPRRGPAP_PPRRGPAPPPPPHRH_PRRGPAPPPPPHRHV_RRGPAPPPPPHRHVT_RGPAPPPPPHRHVTS_TGRRGPAPPPPPRAS_GRRGPAPPPPPRASR_RRGPAPPPPPRASRP_RGPAPPPPPRASRPT_GPAPPPPPRASRPTP_NSNMSSPPPPPVTTF_SNMSSPPPPPVTTFN_NMSSPPPPPVTTFNT_TNVPVAPPPPPASLG…	NRPHAVPPPPPPPPP_LAPARPPPPPPSSGT_APARPPPPPPSSGTR_PARPPPPPPSSGTRG_PPSHPPPPSATTNPS_SFPPPSHPPPPSATT_FPPPSHPPPPSATTN_PPPSHPPPPSATTNP_SSYSTPAAPPPPTRV_AVGAGAPPPPPPPPP_APPPPPPPPPMGLPA_PPPPPPPPQSFGMAP_EPRRHRAPSPDPDYS_PRRHRAPSPDPDYSP_YSTPAAPPPPTRVES_STPAAPPPPTRVESH_VGAGAPPPPPPPPPS_GAGAPPPPPPPPPSG_RRHRAPSPDPDYSPP_LAPARPPPPPPSSGT_APARPPPPPPSSGTR_FPPPSHPPPPSATTN_FPPPSHPPPPSATTN_PPPSHPPPPSATTNP_GLAPARPPPPPPSSG…	0.467_0.467_0.467_0.467_0.467_0.467_0.467_0.467_0.533_0.533_0.533_0.533_0.467_0.467_0.467_0.467_0.533_0.533_0.533_0.533_0.533_0.467_0.467_0.467_0.533_0.533_0.533_0.533_0.533_0.533_0.600_0.600_0.600_0.533	(ii)	1
Y	BZZ1#1	MYO5	sdpn-1	hum-1	GRQANIPPPPPPPPP	GRGPPPARGPKPPPP	0.467	RHSKKPAPPPPGMQN_HSKKPAPPPPGMQNK_GRQANIPPPPPPPPP_RQANIPPPPPPPPPS_QANIPPPPPPPPPSS_ANIPPPPPPPPPSSK_NIPPPPPPPPPSSKP	PPARGPKPPPPAKPK_NSPAGRGPPPARGPK_GRGPPPARGPKPPPP_PPARGPKPPPPAKPK_PARGPKPPPPAKPKL_ARGPKPPPPAKPKLN_PPPARGPKPPPPAKP	0.333_0.333_0.467_0.467_0.467_0.467_0.467	(ii)	1
Y	BZZ1#2	MYO5	sdpn-1	hum-1	IPPPPPPPPPSSKPK	PPARGPKPPPPAKPK	0.533	RHSKKPAPPPPGMQN_HSKKPAPPPPGMQNK_SKKPAPPPPGMQNKA_SNARPSPPTAATRAT_GRQANIPPPPPPPPP_RQANIPPPPPPPPPS_QANIPPPPPPPPPSS_ANIPPPPPPPPPSSK_NIPPPPPPPPPSSKP_IPPPPPPPPPSSKPK_PPPPPPPPPSSKPKE	PPARGPKPPPPAKPK_NSPAGRGPPPARGPK_SPQTWPCFQGDQQRA_SPAGRGPPPARGPKP_GRGPPPARGPKPPPP_PPARGPKPPPPAKPK_PARGPKPPPPAKPKL_ARGPKPPPPAKPKLN_PPPARGPKPPPPAKP_PPARGPKPPPPAKPK_PARGPKPPPPAKPKL	0.333_0.333_0.333_0.333_0.467_0.467_0.467_0.467_0.467_0.533_0.533	(ii)	1
Y	BZZ1#1	MYO5	sdpn-1	hum-5	RHSKKPAPPPPGMQN	KSIRWPAPPLVLAQF	0.333	RHSKKPAPPPPGMQN_HSKKPAPPPPGMQNK_GRQANIPPPPPPPPP_RQANIPPPPPPPPPS_QANIPPPPPPPPPSS_ANIPPPPPPPPPSSK_NIPPPPPPPPPSSKP	KSIRWPAPPLVLAQF_SIRWPAPPLVLAQFV_WRAATILARMPPHLR_RAATILARMPPHLRA_AATILARMPPHLRAS_ATILARMPPHLRASL_TILARMPPHLRASLP	0.333_0.333_0.333_0.333_0.333_0.333_0.333	(ii)	1
Y	BZZ1#2	MYO5	sdpn-1	hum-5	RHSKKPAPPPPGMQN	KSIRWPAPPLVLAQF	0.333	RHSKKPAPPPPGMQN_HSKKPAPPPPGMQNK_SKKPAPPPPGMQNKA_SNARPSPPTAATRAT_GRQANIPPPPPPPPP_RQANIPPPPPPPPPS_QANIPPPPPPPPPSS_ANIPPPPPPPPPSSK_NIPPPPPPPPPSSKP_IPPPPPPPPPSSKPK_PPPPPPPPPSSKPKE	KSIRWPAPPLVLAQF_SIRWPAPPLVLAQFV_IRWPAPPLVLAQFVS_SGAVHIAEKAALQNA_WRAATILARMPPHLR_RAATILARMPPHLRA_AATILARMPPHLRAS_ATILARMPPHLRASL_TILARMPPHLRASLP_ILARMPPHLRASLPQ_AQKEPHYIRCIKPNE	0.333_0.333_0.333_0.267_0.333_0.333_0.333_0.333_0.333_0.333_0.267	(ii)	1
Y	BZZ1#2	NFT1	sdpn-1	mrp-1	ENKKLPPAPTVFGLL	ENNVLTPQITFVALA	0.4	ENKKLPPAPTVFGLL	ENNVLTPQITFVALA	0.4	(ii)	1
Y	BZZ1#2	NFT1	sdpn-1	mrp-2	ENKKLPPAPTVFGLL	ENNVLTPEITFVALS	0.4	ENKKLPPAPTVFGLL	ENNVLTPEITFVALS	0.4	(ii)	1
Y	BZZ1#2	NFT1	sdpn-1	mrp-3	ENKKLPPAPTVFGLL	ADLFIIPFFHSFTLL	0.267	ENKKLPPAPTVFGLL	ADLFIIPFFHSFTLL	0.267	(ii)	1
Y	BZZ1#2	NFT1	sdpn-1	mrp-4	ENKKLPPAPTVFGLL	EMEKLSGSISMHGRL	0.333	ENKKLPPAPTVFGLL	EMEKLSGSISMHGRL	0.333	(ii)	1
Y	BZZ1#2	NFT1	sdpn-1	mrp-5	ENKKLPPAPTVFGLL	IDVKLPFTAEVFLQN	0.333	ENKKLPPAPTVFGLL	IDVKLPFTAEVFLQN	0.333	(ii)	1
Y	BZZ1#2	NFT1	sdpn-1	mrp-6	ENKKLPPAPTVFGLL	ETKPDVNLESVEGYH	0.267	ENKKLPPAPTVFGLL	ETKPDVNLESVEGYH	0.267	(ii)	1
Y	BZZ1#2	NFT1	sdpn-1	mrp-7	ENKKLPPAPTVFGLL	QHTVLVWVPAAFFLL	0.333	ENKKLPPAPTVFGLL	QHTVLVWVPAAFFLL	0.333	(ii)	1
Y	BZZ1#2	NFT1	sdpn-1	mrp-8	ENKKLPPAPTVFGLL	LNWKGPQNPPVLKDL	0.4	ENKKLPPAPTVFGLL	LNWKGPQNPPVLKDL	0.4	(ii)	1
Y	BZZ1#1	PAT1	sdpn-1	col-95	GPSQFAPPPPPPGVN	GPSGAPGKPGRPGRP	0.4	GPSQFAPPPPPPGVN_PSQFAPPPPPPGVNV	GPSGAPGKPGRPGRP_PSGAPGKPGRPGRPG	0.400_0.333	(ii)	1
Y	BZZ1#2	PBS2	sdpn-1	mek-2	AIVDGPPPRLPSDKF	YIVNGPPPTLPKRFF	0.6	IVNKPLPPLPVAGSS_AIVDGPPPRLPSDKF	IVNGPPPTLPKRFFT_YIVNGPPPTLPKRFF	0.467_0.600	(ii)	1
Y	BZZ1#1	PRP8	sdpn-1	prp-8	NEDTFLPPPPPPPSN	ESRRFSPIPFPPLSY	0.4	MSGLPPPPPGFEEDS_DSDLALPPPPPPPPG_SDLALPPPPPPPPGY_DLALPPPPPPPPGYE_LALPPPPPPPPGYEI_NEDTFLPPPPPPPSN_EDTFLPPPPPPPSNF_DTFLPPPPPPPSNFE_IVDFTLPPPPPPPGL_VDFTLPPPPPPPGLD_DFTLPPPPPPPGLDE	YGGHPQTEPHAIPDS_ANGLALLWAPRPFNL_NGLALLWAPRPFNLR_DNILDVEPLEPIQME_KALNVAIPGGPKFEP_ESRRFSPIPFPPLSY_SRRFSPIPFPPLSYK_RRFSPIPFPPLSYKH_FVLNALKHRPPKPQK_VLNALKHRPPKPQKR_PQTEPHAIPDSILEE	0.333_0.333_0.333_0.333_0.333_0.400_0.400_0.400_0.333_0.333_0.333	(ii)	1
Y	BZZ1#2	PRP8	sdpn-1	prp-8	NEDTFLPPPPPPPSN	ESRRFSPIPFPPLSY	0.4	MSGLPPPPPGFEEDS_MSGLPPPPPGFEEDS_MSGLPPPPPGFEEDS_DSDLALPPPPPPPPG_SDLALPPPPPPPPGY_DLALPPPPPPPPGYE_LALPPPPPPPPGYEI_ALPPPPPPPPGYEIE_LPPPPPPPPGYEIEE_NEDTFLPPPPPPPSN_EDTFLPPPPPPPSNF_DTFLPPPPPPPSNFE_TFLPPPPPPPSNFEI_FLPPPPPPPSNFEIN_IVDFTLPPPPPPPGL_VDFTLPPPPPPPGLD_DFTLPPPPPPPGLDE_FTLPPPPPPPGLDEL_TLPPPPPPPGLDELE	YGGHPQTEPHAIPDS_YGGHPQTEPHAIPDS_YGGHPQTEPHAIPDS_ANGLALLWAPRPFNL_NGLALLWAPRPFNLR_DNILDVEPLEPIQME_KALNVAIPGGPKFEP_ALNVAIPGGPKFEPL_FSPIPFPPLSYKHDT_ESRRFSPIPFPPLSY_SRRFSPIPFPPLSYK_RRFSPIPFPPLSYKH_RFSPIPFPPLSYKHD_FSPIPFPPLSYKHDT_FVLNALKHRPPKPQK_VLNALKHRPPKPQKR_PQTEPHAIPDSILEE_QTEPHAIPDSILEEK_TEPHAIPDSILEEKS	0.333_0.333_0.333_0.333_0.333_0.333_0.333_0.333_0.333_0.400_0.400_0.400_0.400_0.400_0.333_0.333_0.333_0.333_0.333	(ii)	1
Y	BZZ1#1	STP22	sdpn-1	tsg-101	KSPHLKPPLPPPPPP	PSASSNPAPPPPRPP	0.467	KSPHLKPPLPPPPPP_PHLKPPLPPPPPPQP_HLKPPLPPPPPPQPA_LKPPLPPPPPPQPAS_PPLPPPPPPQPASNA	PSASSNPAPPPPRPP_SASSNPAPPPPRPPP_ASSNPAPPPPRPPPV_SSNPAPPPPRPPPVT_NPAPPPPRPPPVTAQ	0.467_0.467_0.467_0.467_0.467	(ii)	1
Y	BZZ1#2	STP22	sdpn-1	tsg-101	KSPHLKPPLPPPPPP	PSASSNPAPPPPRPP	0.467	QQEQNTPPLPPKPKS_KSPHLKPPLPPPPPP_PHLKPPLPPPPPPQP_HLKPPLPPPPPPQPA_LKPPLPPPPPPQPAS_KPPLPPPPPPQPASN_PPLPPPPPPQPASNA_PLPPPPPPQPASNAL	PSSQPTMPTPYPTGS_PSASSNPAPPPPRPP_SASSNPAPPPPRPPP_ASSNPAPPPPRPPPV_SSNPAPPPPRPPPVT_SNPAPPPPRPPPVTA_NPAPPPPRPPPVTAQ_PAPPPPRPPPVTAQT	0.333_0.467_0.467_0.467_0.467_0.467_0.467_0.467	(ii)	1
Y	BZZ1#1	TIM50	sdpn-1	scpl-4	PDLLPPPPPPPYQRP	EQLLPDPLPAPYLQP	0.533	PFPDLLPPPPPPPYQ_FPDLLPPPPPPPYQR_PDLLPPPPPPPYQRP	AREQLLPDPLPAPYL_REQLLPDPLPAPYLQ_EQLLPDPLPAPYLQP	0.467_0.467_0.533	(ii)	1
Y	BZZ1#2	TIM50	sdpn-1	scpl-4	PDLLPPPPPPPYQRP	EQLLPDPLPAPYLQP	0.533	PFPDLLPPPPPPPYQ_FPDLLPPPPPPPYQR_PDLLPPPPPPPYQRP_DLLPPPPPPPYQRPL_LLPPPPPPPYQRPLT	AREQLLPDPLPAPYL_REQLLPDPLPAPYLQ_EQLLPDPLPAPYLQP_QLLPDPLPAPYLQPK_LLPDPLPAPYLQPKY	0.467_0.467_0.533_0.533_0.533	(ii)	1
Y	BZZ1#1	VRP1	sdpn-1	wip-1	PAPPPPPPPPPGAFS	PPPPPPPPPPPPAAS	0.8	MAGAPAPPPPPPPPA_AGAPAPPPPPPPPAL_GAPAPPPPPPPPALG_APAPPPPPPPPALGG_SNPPQAPPPPPTPTI_PPQAPPPPPTPTIGL_IPTSHAPPLPPTAPP_ATSAPAPPPPPLPAA_SAPAPPPPPLPAAMS_ASSMPAPPPPPPPPP_SSMPAPPPPPPPPPG_SMPAPPPPPPPPPGA_MPAPPPPPPPPPGAF_PAPPPPPPPPPGAFS_IPLAPLPPPPPPSVA_PLAPLPPPPPPSVAT_TSVPSAPPPPPTLTT_HTDAMAPPLPPSAPP_LPGHVPPPPVPPVLS_PGHVPPPPVPPVLSD_KNPTKSPPPPPSPST_NPTKSPPPPPSPSTM_PTKSPPPPPSPSTMD	MPPPPPPPPPPPPPP_PPPPPPPPPPPPPAA_PPPPPPPPPPPPAAS_PPPPPPPPPPPAASA_MPPPPPPPPPPPPPP_PPPPPPPPPPPPPPP_GATSSAPPPPPPPPP_ASPAPAPPPPPPQAA_PAPAPPPPPPQAASP_MPPPPPPPPPPPPPP_MPPPPPPPPPPPPPP_PPPPPPPPPPPPPPA_MPPPPPPPPPPPPPP_PPPPPPPPPPPPAAS_PPPPPPPPPPPPPPA_PPPPPPPPPPPPPAA_GATSSAPPPPPPPPP_PTASSAPPVPPPAPV_PPPPPPPPPPPPAAS_PPPPPPPPPPPAASA_MPPPPPPPPPPPPPP_MPPPPPPPPPPPPPP_PPPPPPPPPPPPPPP	0.667_0.667_0.667_0.667_0.533_0.533_0.600_0.733_0.667_0.667_0.667_0.733_0.733_0.800_0.600_0.600_0.467_0.533_0.533_0.533_0.467_0.467_0.467	*	1
Y	BZZ1#2	VRP1	sdpn-1	wip-1	PAPPPPPPPPPGAFS	PPPPPPPPPPPPAAS	0.8	MAGAPAPPPPPPPPA_AGAPAPPPPPPPPAL_GAPAPPPPPPPPALG_APAPPPPPPPPALGG_PAPPPPPPPPALGGS_APPPPPPPPALGGSA_VPSSPAPPLPLSGAS_SNPPQAPPPPPTPTI_NPPQAPPPPPTPTIG_PPQAPPPPPTPTIGL_PQAPPPPPTPTIGLD_IPTSHAPPLPPTAPP_SHAPPLPPTAPPPPS_LPPTAPPPPSLPNVT_PPTAPPPPSLPNVTS_ATSAPAPPPPPLPAA_TSAPAPPPPPLPAAM_SAPAPPPPPLPAAMS_APAPPPPPLPAAMSS_VPPTLAPPLPNTTSV_ASSMPAPPPPPPPPP_SSMPAPPPPPPPPPG_SMPAPPPPPPPPPGA_MPAPPPPPPPPPGAF_PAPPPPPPPPPGAFS…	MPPPPPPPPPPPPPP_PPPPPPPPPPPPPAA_PPPPPPPPPPPPAAS_PPPPPPPPPPPAASA_PPPPPPPPPPPPAAS_PPPPPPPPPPPAASA_PPPPPPPPPPPPAAS_MPPPPPPPPPPPPPP_MPPPPPPPPPPPPPP_PPPPPPPPPPPPPPP_PPPPPPPPPPPPPPP_GATSSAPPPPPPPPP_SSAPPVPPPAPVPAV_MPPPPPPPPPPPPPP_PPPPPPPPPPPPAAS_ASPAPAPPPPPPQAA_SPAPAPPPPPPQAAS_PAPAPPPPPPQAASP_APAPPPPPPQAASPY_PPPPPPPPPPPAASA_MPPPPPPPPPPPPPP_MPPPPPPPPPPPPPP_PPPPPPPPPPPPPPA_MPPPPPPPPPPPPPP_PPPPPPPPPPPPAAS…	0.667_0.667_0.667_0.667_0.667_0.667_0.467_0.533_0.533_0.533_0.467_0.600_0.600_0.467_0.533_0.733_0.667_0.667_0.667_0.400_0.667_0.667_0.733_0.733_0.800_0.733_0.733_0.667_0.600_0.600_0.600_0.600_0.667_0.467_0.467_0.467_0.533_0.533_0.533_0.467_0.533_0.533_0.533_0.467_0.533_0.467_0.467_0.467_0.467	*	1
Y	BZZ1#1	YSF3	sdpn-1	cas-1	ATAAPAPPPPPPAPP	APAGPGGPPPPPPPP	0.667	ATAAPAPPPPPPAPP_TAAPAPPPPPPAPPA_APAPPPPPPAPPASV_PAPPPPPPAPPASVF_TGSKSGPPPRPKKPS	APAGPGGPPPPPPPP_PAGPGGPPPPPPPPP_PGGPPPPPPPPPADF_GGPPPPPPPPPADFF_PAGPGGPPPPPPPPP	0.667_0.600_0.600_0.667_0.400	*	1
Y	BZZ1#2	YTA12	sdpn-1	spg-7	NNSRNIPPPPPPPPP	NFKREIPNLISVAFP	0.333	NNSRNIPPPPPPPPP_NSRNIPPPPPPPPPK_SRNIPPPPPPPPPKP_RNIPPPPPPPPPKPP_NIPPPPPPPPPKPPL_IPPPPPPPPPKPPLN_PPPPPPPPPKPPLND_PPPPPPPPKPPLNDP	NFKREIPNLISVAFP_NSRQFSVSSFSAVAK_SFETPAPGEMAFDKP_REIPNLISVAFPLLF_GAILTGPPGTGKTLL_AILTGPPGTGKTLLA_ILTGPPGTGKTLLAK_LTGPPGTGKTLLAKA	0.333_0.267_0.333_0.267_0.267_0.267_0.267_0.267	(ii)	1
Y	BZZ1#2	YTA12	sdpn-1	ymel-1	NNSRNIPPPPPPPPP	RNSRNGINRKPLDIE	0.333	NNSRNIPPPPPPPPP_NSRNIPPPPPPPPPK_SRNIPPPPPPPPPKP_RNIPPPPPPPPPKPP_NIPPPPPPPPPKPPL_IPPPPPPPPPKPPLN_PPPPPPPPPKPPLND_PPPPPPPPKPPLNDP	RNSRNGINRKPLDIE_NSRNGINRKPLDIEA_SRNGINRKPLDIEAT_RPGRFDVRVTVPKPD_GNAGKPTQDEVKSPL_NAGKPTQDEVKSPLT_AGKPTQDEVKSPLTY_GKPTQDEVKSPLTYF	0.333_0.333_0.267_0.267_0.267_0.267_0.267_0.267	(ii)	1
Y	HSE1#1	ACC1	stam-1	pod-2	ASENPLLPEKLSQSK	ASENPDLPRRLNDHN	0.533	ASENPLLPEKLSQSK	ASENPDLPRRLNDHN	0.533	(i)	1
Y	HSE1#1	ACC1	stam-1	T28F3.5	ASENPLLPEKLSQSK	ASENPELCRRLELNN	0.467	ASENPLLPEKLSQSK	ASENPELCRRLELNN	0.467	(iii)	1
Y	HSE1#1	ADE3	stam-1	dao-3	PLQIPPLPLKLLTPV	PDTITQGDLKREIMA	0.267	PLQIPPLPLKLLTPV	PDTITQGDLKREIMA	0.267	(iii)	1
Y	HSE1#1	ADE3	stam-1	K07E3.4	PLQIPPLPLKLLTPV	TWNVEYLKPTLLTPV	0.4	PLQIPPLPLKLLTPV	TWNVEYLKPTLLTPV	0.4	(iii)	1
Y	HSE1#1	ALG8	stam-1	C08H9.3	FVILPQIPPKLTFIL	DSIHFQYNSMLTAIF	0.333	FVILPQIPPKLTFIL	DSIHFQYNSMLTAIF	0.333	(iii)	1
Y	HSE1#1	BNI1	stam-1	cyk-1	PPPPPPVPAKLFGES	GPPPPPPPGGLPPIS	0.533	PPPPPPVPAKLFGES	GPPPPPPPGGLPPIS	0.533	(i)	1
Y	HSE1#1	BPT1	stam-1	mrp-1	FKNFPTLPSKINSRH	FSTIPTLFLVIFSPI	0.4	FKNFPTLPSKINSRH	FSTIPTLFLVIFSPI	0.4	(iii)	1
Y	HSE1#1	BPT1	stam-1	mrp-2	FKNFPTLPSKINSRH	FSTIPTLFLVVFSFI	0.333	FKNFPTLPSKINSRH	FSTIPTLFLVVFSFI	0.333	(iii)	1
Y	HSE1#1	BPT1	stam-1	mrp-3	FKNFPTLPSKINSRH	EENSDILPGSIASGS	0.333	FKNFPTLPSKINSRH	EENSDILPGSIASGS	0.333	(iii)	1
Y	HSE1#1	BPT1	stam-1	mrp-4	FKNFPTLPSKINSRH	FLLAPILTAQIFYRR	0.333	FKNFPTLPSKINSRH	FLLAPILTAQIFYRR	0.333	(iii)	1
Y	HSE1#1	BPT1	stam-1	mrp-5	FKNFPTLPSKINSRH	VLNSKDLCGKTESDV	0.267	FKNFPTLPSKINSRH	VLNSKDLCGKTESDV	0.267	(iii)	1
Y	HSE1#1	BPT1	stam-1	mrp-6	FKNFPTLPSKINSRH	DTDLLEKPSKGISAK	0.267	FKNFPTLPSKINSRH	DTDLLEKPSKGISAK	0.267	(iii)	1
Y	HSE1#1	BPT1	stam-1	mrp-7	FKNFPTLPSKINSRH	AFFLLTLPFLSAQCH	0.267	FKNFPTLPSKINSRH	AFFLLTLPFLSAQCH	0.267	(iii)	1
Y	HSE1#1	BPT1	stam-1	mrp-8	FKNFPTLPSKINSRH	HKILRLSPSARSNRT	0.267	FKNFPTLPSKINSRH	HKILRLSPSARSNRT	0.267	(iii)	1
Y	HSE1#1	CYC8	stam-1	utx-1			0			0	0	1
Y	HSE1#1	GDA1	stam-1	uda-1	QLSSPCLPPKVNATN	GLSSFAKSPSSAADS	0.333	QLSSPCLPPKVNATN	GLSSFAKSPSSAADS	0.333	(iii)	1
Y	HSE1#1	MES1	stam-1	mrs-1	HSKFPELPSKVHNAV	KSFEASLPGYVEKKD	0.267	HSKFPELPSKVHNAV	KSFEASLPGYVEKKD	0.267	(iii)	1
Y	HSE1#1	MES1	stam-1	Y105E8A.20	HSKFPELPSKVHNAV	LSEFREKVAEWINRE	0.267	HSKFPELPSKVHNAV	LSEFREKVAEWINRE	0.267	(iii)	1
Y	HSE1#1	PAF1	stam-1	C55A6.9	SLPVPQLPPKLLVYP	RKPVKEHYSKKGVKA	0.267	SLPVPQLPPKLLVYP	RKPVKEHYSKKGVKA	0.267	(iii)	1
Y	HSE1#1	PRK1	stam-1	sel-5	KSRPPRPPPKPLHLR	PSISPVPPVGLPHLR	0.467	KSRPPRPPPKPLHLR	PSISPVPPVGLPHLR	0.467	(iii)	1
Y	HSE1#1	SNX3	stam-1	snx-3	KVMVPHLPGKILLSN	KIVVPTLPGKSFKRQ	0.467	KVMVPHLPGKILLSN	KIVVPTLPGKSFKRQ	0.467	(iii)	1
Y	HSE1#1	STP22	stam-1	tsg-101	PHLKPPLPPPPPPQP	SASSNPAPPPPRPPP	0.467	QDQAPSLPPKPNTQL_EQNTPPLPPKPKSPH_PHLKPPLPPPPPPQP	LSQFKDLSPGTDTFM_SQPTMPTPYPTGSGA_SASSNPAPPPPRPPP	0.267_0.333_0.467	(iii)	1
Y	HSE1#1	UBP13	stam-1	R10E11.3	TDRPPDVPRKIIVGR	TAGLPRSDEKGTSER	0.267	TDRPPDVPRKIIVGR	TAGLPRSDEKGTSER	0.267	(iii)	1
Y	HSE1#1	ZAP1	stam-1	Y38H8A.5	ESKPPQLPPKCSSLR	EVLLADSPSPKSLCR	0.267	ESKPPQLPPKCSSLR	EVLLADSPSPKSLCR	0.267	(iii)	1
Y	HSE1#1	ZAP1	stam-1	Y55F3AM.14	ESKPPQLPPKCSSLR	EMKICPLPNPPLTLA	0.333	ESKPPQLPPKCSSLR	EMKICPLPNPPLTLA	0.333	(iii)	1
Y	MYO3#1	BCK1	hum-1	nsy-1	IPSPSSSPPPIPKTA	CPLPLPPRGAPPPTA	0.333	IPSPSSSPPPIPKTA	CPLPLPPRGAPPPTA	0.333	(iii)	1
Y	MYO3#1	BCK1	hum-5	nsy-1	IPSPSSSPPPIPKTA	CPLPLPPRGAPPPTA	0.333	IPSPSSSPPPIPKTA	CPLPLPPRGAPPPTA	0.333	0	0
Y	MYO3#1	BDF1	hum-1	F57C7.1	MEVPKEPAPAPPPEP	MEEVEEPIVASEEVP	0.4	MEVPKEPAPAPPPEP_PKEPAPAPPPEPDMN	MEEVEEPIVASEEVP_DIAVAEASPAETDAK	0.400_0.333	(iii)	1
Y	MYO3#1	BDF1	hum-1	F59F5.7	MEVPKEPAPAPPPEP	ENKNIDPLALPIPEP	0.333	MEVPKEPAPAPPPEP_PKEPAPAPPPEPDMN	ENKNIDPLALPIPEP_QYAPASAGRPQTSML	0.333_0.333	(iii)	1
Y	MYO3#1	BDF1	hum-1	tag-332	MEVPKEPAPAPPPEP	PKVAKSSAPKEPKES	0.4	MEVPKEPAPAPPPEP_PKEPAPAPPPEPDMN	PKVAKSSAPKEPKES_KKSLEQAPREEHDMD	0.400_0.400	(iii)	1
Y	MYO3#1	BDF1	hum-5	F57C7.1	MEVPKEPAPAPPPEP	MEEVEEPIVASEEVP	0.4	MEVPKEPAPAPPPEP_PKEPAPAPPPEPDMN	MEEVEEPIVASEEVP_DIAVAEASPAETDAK	0.400_0.333	0	0
Y	MYO3#1	BDF1	hum-5	F59F5.7	MEVPKEPAPAPPPEP	ENKNIDPLALPIPEP	0.333	MEVPKEPAPAPPPEP_PKEPAPAPPPEPDMN	ENKNIDPLALPIPEP_QYAPASAGRPQTSML	0.333_0.333	0	0
Y	MYO3#1	BDF1	hum-5	tag-332	MEVPKEPAPAPPPEP	PKVAKSSAPKEPKES	0.4	MEVPKEPAPAPPPEP_PKEPAPAPPPEPDMN	PKVAKSSAPKEPKES_KKSLEQAPREEHDMD	0.400_0.400	0	0
Y	MYO3#1	BNI1	hum-1	cyk-1	SSQPPPPPPPPPPVP	SGGPPPPPPPPGGCP	0.667	SSQPPPPPPPPPPVP_SQPPPPPPPPPPVPA_QPPPPPPPPPPVPAK_PPPPPPPPPPVPAKL_PPPPPPPPPVPAKLF_GDSPAPPPPPPPPPP_SPAPPPPPPPPPPPP_PAPPPPPPPPPPPPM_APPPPPPPPPPPPMA_PPPPPPPPPPPPMAL_PPPPPPPPPPPMALF_PPPPPPPPPMALFGK	SGGPPPPPPPPGGCP_SGGPPPPPPPPGGCP_GCPPPPPPPPPGGFK_CPPPPPPPPPGGFKG_PPPPPPPPPGGFKGG_GLPPITGGPPPPPPP_SGGPPPPPPPPGGCP_PPPPPPPPGGCPPPP_GPPPPPPPGMFAPMA_PPPPPPPGMFAPMAP_GGCPPPPPPPPPGGF_PPPPPPPPPGGFKGG	0.667_0.600_0.667_0.667_0.667_0.600_0.667_0.667_0.667_0.667_0.600_0.667	(i)	1
Y	MYO3#1	BNI1	hum-5	cyk-1	SSQPPPPPPPPPPVP	SGGPPPPPPPPGGCP	0.667	SSQPPPPPPPPPPVP_SQPPPPPPPPPPVPA_QPPPPPPPPPPVPAK_PPPPPPPPPPVPAKL_PPPPPPPPPVPAKLF_GDSPAPPPPPPPPPP_SPAPPPPPPPPPPPP_PAPPPPPPPPPPPPM_APPPPPPPPPPPPMA_PPPPPPPPPPPPMAL_PPPPPPPPPPPMALF_PPPPPPPPPMALFGK	SGGPPPPPPPPGGCP_SGGPPPPPPPPGGCP_GCPPPPPPPPPGGFK_CPPPPPPPPPGGFKG_PPPPPPPPPGGFKGG_GLPPITGGPPPPPPP_SGGPPPPPPPPGGCP_PPPPPPPPGGCPPPP_GPPPPPPPGMFAPMA_PPPPPPPGMFAPMAP_GGCPPPPPPPPPGGF_PPPPPPPPPGGFKGG	0.667_0.600_0.667_0.667_0.667_0.600_0.667_0.667_0.667_0.667_0.600_0.667	0	0
Y	MYO3#1	BNR1	hum-1	frl-1	PPPPPPPPPPLPQSL	VPIPPPPPPPLPQNL	0.8	VKLPQLPPPPPPPPP_PQLPPPPPPPPPPPL_QLPPPPPPPPPPPLP_LPPPPPPPPPPPLPQ_PPPPPPPPPPPLPQS_PPPPPPPPPPLPQSL_PPPPPPPPPLPQSLL_GAVPPPPPPPPLPES_AVPPPPPPPPLPESL_VPPPPPPPPLPESLS	QNLSGAPPPPPPPPP_LSGAPPPPPPPPPML_GTNVPIPPPPPPPLP_TNVPIPPPPPPPLPQ_NVPIPPPPPPPLPQN_VPIPPPPPPPLPQNL_PIPPPPPPPLPQNLS_GAPPPPPPPPPMLGG_VPIPPPPPPPLPQNL_PIPPPPPPPLPQNLS	0.667_0.667_0.667_0.733_0.733_0.800_0.800_0.667_0.667_0.733	(i)	1
Y	MYO3#1	BNR1	hum-5	frl-1	PPPPPPPPPPLPQSL	VPIPPPPPPPLPQNL	0.8	VKLPQLPPPPPPPPP_PQLPPPPPPPPPPPL_QLPPPPPPPPPPPLP_LPPPPPPPPPPPLPQ_PPPPPPPPPPPLPQS_PPPPPPPPPPLPQSL_PPPPPPPPPLPQSLL_GAVPPPPPPPPLPES_AVPPPPPPPPLPESL_VPPPPPPPPLPESLS	QNLSGAPPPPPPPPP_LSGAPPPPPPPPPML_GTNVPIPPPPPPPLP_TNVPIPPPPPPPLPQ_NVPIPPPPPPPLPQN_VPIPPPPPPPLPQNL_PIPPPPPPPLPQNLS_GAPPPPPPPPPMLGG_VPIPPPPPPPLPQNL_PIPPPPPPPLPQNLS	0.667_0.667_0.667_0.733_0.733_0.800_0.800_0.667_0.667_0.733	0	0
Y	MYO3#1	BUB1	hum-1	bub-1	QDLPSSQPPVVPKST	SDTKSASEKDVSDSD	0.267	QDLPSSQPPVVPKST	SDTKSASEKDVSDSD	0.267	(iii)	1
Y	MYO3#1	BUB1	hum-5	bub-1	QDLPSSQPPVVPKST	SDTKSASEKDVSDSD	0.267	QDLPSSQPPVVPKST	SDTKSASEKDVSDSD	0.267	0	0
Y	MYO3#1	CLA4	hum-1	max-2			0			0	0	1
Y	MYO3#1	CLA4	hum-1	pak-1			0			0	0	1
Y	MYO3#1	CLA4	hum-5	max-2			0			0	0	0
Y	MYO3#1	CLA4	hum-5	pak-1			0			0	0	0
Y	MYO3#1	LAS17	hum-1	wsp-1	GGAPAPPPPPQMPAT	VGAGAPPPPPPPPPS	0.6	HKAPPPPPPTAETFD_ASAPTTPAPALPPAS_GGAPAPPPPPQMPAT	PARPPPPPPSSGTRG_ASSYSTPAAPPPPTR_VGAGAPPPPPPPPPS	0.467_0.467_0.600	(iii)	1
Y	MYO3#1	LAS17	hum-5	wsp-1	GGAPAPPPPPQMPAT	VGAGAPPPPPPPPPS	0.6	HKAPPPPPPTAETFD_ASAPTTPAPALPPAS_GGAPAPPPPPQMPAT	PARPPPPPPSSGTRG_ASSYSTPAAPPPPTR_VGAGAPPPPPPPPPS	0.467_0.467_0.600	0	0
Y	MYO3#1	MYO5	hum-1	hum-1	IPPPPPPPPPSSKPK	PPARGPKPPPPAKPK	0.533	ANIPPPPPPPPPSSK_NIPPPPPPPPPSSKP_IPPPPPPPPPSSKPK	ARGPKPPPPAKPKLN_PPPARGPKPPPPAKP_PPARGPKPPPPAKPK	0.467_0.467_0.533	(iii)	1
Y	MYO3#1	MYO5	hum-1	hum-5	ANIPPPPPPPPPSSK	ATILARMPPHLRASL	0.333	ANIPPPPPPPPPSSK_NIPPPPPPPPPSSKP_IPPPPPPPPPSSKPK	ATILARMPPHLRASL_TILARMPPHLRASLP_ILARMPPHLRASLPQ	0.333_0.333_0.333	(iii)	1
Y	MYO3#1	MYO5	hum-5	hum-1	IPPPPPPPPPSSKPK	PPARGPKPPPPAKPK	0.533	ANIPPPPPPPPPSSK_NIPPPPPPPPPSSKP_IPPPPPPPPPSSKPK	ARGPKPPPPAKPKLN_PPPARGPKPPPPAKP_PPARGPKPPPPAKPK	0.467_0.467_0.533	0	0
Y	MYO3#1	MYO5	hum-5	hum-5	ANIPPPPPPPPPSSK	ATILARMPPHLRASL	0.333	ANIPPPPPPPPPSSK_NIPPPPPPPPPSSKP_IPPPPPPPPPSSKPK	ATILARMPPHLRASL_TILARMPPHLRASLP_ILARMPPHLRASLPQ	0.333_0.333_0.333	0	0
Y	MYO3#1	OSH2	hum-1	F14H8.1	AAAPKHAPPPVPNET	WSAPKCAIYNVIMGK	0.333	AAAPKHAPPPVPNET	WSAPKCAIYNVIMGK	0.333	(iii)	1
Y	MYO3#1	OSH2	hum-1	obr-1	AAAPKHAPPPVPNET	SLSPSSLPPPLQKST	0.333	AAAPKHAPPPVPNET	SLSPSSLPPPLQKST	0.333	(iii)	1
Y	MYO3#1	OSH2	hum-5	F14H8.1	AAAPKHAPPPVPNET	WSAPKCAIYNVIMGK	0.333	AAAPKHAPPPVPNET	WSAPKCAIYNVIMGK	0.333	0	0
Y	MYO3#1	OSH2	hum-5	obr-1	AAAPKHAPPPVPNET	SLSPSSLPPPLQKST	0.333	AAAPKHAPPPVPNET	SLSPSSLPPPLQKST	0.333	0	0
Y	MYO3#1	PAN3	hum-1	ZK632.7	NVPPPMQPPPIESSN	NAVHPHQLPAGSRLN	0.333	NVPPPMQPPPIESSN	NAVHPHQLPAGSRLN	0.333	(iii)	1
Y	MYO3#1	PAN3	hum-5	ZK632.7	NVPPPMQPPPIESSN	NAVHPHQLPAGSRLN	0.333	NVPPPMQPPPIESSN	NAVHPHQLPAGSRLN	0.333	0	0
Y	MYO3#1	PRK1	hum-1	sel-5			0			0	0	1
Y	MYO3#1	PRK1	hum-5	sel-5			0			0	0	0
Y	MYO3#1	PRP8	hum-1	prp-8	SKMPTRFPPAVFYTP	SKMPSRFPPVVFYTP	0.867	LALPPPPPPPPGYEI_LPPPPPPPPGYEIEE_FTLPPPPPPPGLDEL_TLPPPPPPPGLDELE_SKMPTRFPPAVFYTP	KALNVAIPGGPKFEP_FSPIPFPPLSYKHDT_QTEPHAIPDSILEEK_TEPHAIPDSILEEKS_SKMPSRFPPVVFYTP	0.333_0.333_0.333_0.333_0.867	(iii)	1
Y	MYO3#1	PRP8	hum-5	prp-8	SKMPTRFPPAVFYTP	SKMPSRFPPVVFYTP	0.867	LALPPPPPPPPGYEI_LPPPPPPPPGYEIEE_FTLPPPPPPPGLDEL_TLPPPPPPPGLDELE_SKMPTRFPPAVFYTP	KALNVAIPGGPKFEP_FSPIPFPPLSYKHDT_QTEPHAIPDSILEEK_TEPHAIPDSILEEKS_SKMPSRFPPVVFYTP	0.333_0.333_0.333_0.333_0.867	0	0
Y	MYO3#1	SAP1	hum-1	figl-1	PALPSLPPPPLLNVD	RALFSVARLKLPSVI	0.333	PALPSLPPPPLLNVD	RALFSVARLKLPSVI	0.333	(iii)	1
Y	MYO3#1	SAP1	hum-1	spas-1	PALPSLPPPPLLNVD	AALEEAVILPALNPN	0.333	PALPSLPPPPLLNVD	AALEEAVILPALNPN	0.333	(iii)	1
Y	MYO3#1	SAP1	hum-5	figl-1	PALPSLPPPPLLNVD	RALFSVARLKLPSVI	0.333	PALPSLPPPPLLNVD	RALFSVARLKLPSVI	0.333	0	0
Y	MYO3#1	SAP1	hum-5	spas-1	PALPSLPPPPLLNVD	AALEEAVILPALNPN	0.333	PALPSLPPPPLLNVD	AALEEAVILPALNPN	0.333	0	0
Y	MYO3#1	SSN8	hum-1	cic-1			0			0	0	1
Y	MYO3#1	SSN8	hum-5	cic-1			0			0	0	0
Y	MYO3#1	STE20	hum-1	max-2	KFIPSRPAPKPPSSA	KDKDRDDEMKPSSSA	0.4	KFIPSRPAPKPPSSA	KDKDRDDEMKPSSSA	0.4	(iii)	1
Y	MYO3#1	STE20	hum-1	pak-1	KFIPSRPAPKPPSSA	DEKPPAPPIRFSSSA	0.333	KFIPSRPAPKPPSSA	DEKPPAPPIRFSSSA	0.333	(iii)	1
Y	MYO3#1	STE20	hum-5	max-2	KFIPSRPAPKPPSSA	KDKDRDDEMKPSSSA	0.4	KFIPSRPAPKPPSSA	KDKDRDDEMKPSSSA	0.4	0	0
Y	MYO3#1	STE20	hum-5	pak-1	KFIPSRPAPKPPSSA	DEKPPAPPIRFSSSA	0.333	KFIPSRPAPKPPSSA	DEKPPAPPIRFSSSA	0.333	0	0
Y	MYO3#1	VPS64	hum-1	M4.1	TKTPETSPPKRPMGR	GKLMENTGPASEEGQ	0.267	TKTPETSPPKRPMGR	GKLMENTGPASEEGQ	0.267	(iii)	1
Y	MYO3#1	VPS64	hum-5	M4.1	TKTPETSPPKRPMGR	GKLMENTGPASEEGQ	0.267	TKTPETSPPKRPMGR	GKLMENTGPASEEGQ	0.267	0	0
Y	MYO3#1	VRP1	hum-1	wip-1	PAPPPPPPPPPGAFS	PPPPPPPPPPPPAAS	0.8	AGAPAPPPPPPPPAL_APAPPPPPPPPALGG_PAPPPPPPPPALGGS_APPPPPPPPALGGSA_SKGPSMSAPPIPGMG_KPSPSASAPPIPGAV_GAVPSVAAPPIPNAP_PNAPLSPAPAVPSIP_PSIPSSSAPPIPDIP_PDIPSSAAPPIPIVP_PIVPSSPAPPLPLSG_ISLPSVSAPPLPSAS_VSNPPQAPPPPPTPT_SNPPQAPPPPPTPTI_PPLPSSAPPIPTSHA_PPIPTSHAPPLPPTA_PPLPPTAPPPPSLPN_PLPPTAPPPPSLPNV_TSAPAPPPPPLPAAM_TPVPPTLAPPLPNTT_PVPPTLAPPLPNTTS_SSMPAPPPPPPPPPG_MPAPPPPPPPPPGAF_PAPPPPPPPPPGAFS_PLAPLPPPPPPSVAT…	PPPPPPPPPPPPPAA_PPPPPPPPPPPAASA_PPPPPPPPPPPPAAS_PPPPPPPPPPPAASA_SFAPSISASPAPAPP_PPPPAASAPPPSSNA_GATSSAPPPPPPPPP_PSISASPAPAPPPPP_PSISASPAPAPPPPP_PPTASSAPPVPPPAP_PPPPPPPPPPPPPPP_PLPPSSSFAPSISAS_MPPPPPPPPPPPPPP_MPPPPPPPPPPPPPP_PPTASSAPPVPPPAP_PPPTASSAPPVPPPA_PPPPPPPPPPPPPPP_PPPPPPPPPPPPPPP_SPAPAPPPPPPQAAS_MPPPPPPPPPPPPPP_PPPPPPPPPPPPAAS_MPPPPPPPPPPPPPP_MPPPPPPPPPPPPPP_PPPPPPPPPPPPAAS_PPPPPPPPPPPPPAA…	0.667_0.667_0.667_0.667_0.467_0.467_0.467_0.533_0.533_0.467_0.400_0.467_0.533_0.533_0.533_0.600_0.600_0.533_0.667_0.400_0.467_0.667_0.733_0.800_0.600_0.600_0.467_0.600_0.600_0.533_0.533_0.533_0.467_0.467	(i)	1
Y	MYO3#1	VRP1	hum-5	wip-1	PAPPPPPPPPPGAFS	PPPPPPPPPPPPAAS	0.8	AGAPAPPPPPPPPAL_APAPPPPPPPPALGG_PAPPPPPPPPALGGS_APPPPPPPPALGGSA_SKGPSMSAPPIPGMG_KPSPSASAPPIPGAV_GAVPSVAAPPIPNAP_PNAPLSPAPAVPSIP_PSIPSSSAPPIPDIP_PDIPSSAAPPIPIVP_PIVPSSPAPPLPLSG_ISLPSVSAPPLPSAS_VSNPPQAPPPPPTPT_SNPPQAPPPPPTPTI_PPLPSSAPPIPTSHA_PPIPTSHAPPLPPTA_PPLPPTAPPPPSLPN_PLPPTAPPPPSLPNV_TSAPAPPPPPLPAAM_TPVPPTLAPPLPNTT_PVPPTLAPPLPNTTS_SSMPAPPPPPPPPPG_MPAPPPPPPPPPGAF_PAPPPPPPPPPGAFS_PLAPLPPPPPPSVAT…	PPPPPPPPPPPPPAA_PPPPPPPPPPPAASA_PPPPPPPPPPPPAAS_PPPPPPPPPPPAASA_SFAPSISASPAPAPP_PPPPAASAPPPSSNA_GATSSAPPPPPPPPP_PSISASPAPAPPPPP_PSISASPAPAPPPPP_PPTASSAPPVPPPAP_PPPPPPPPPPPPPPP_PLPPSSSFAPSISAS_MPPPPPPPPPPPPPP_MPPPPPPPPPPPPPP_PPTASSAPPVPPPAP_PPPTASSAPPVPPPA_PPPPPPPPPPPPPPP_PPPPPPPPPPPPPPP_SPAPAPPPPPPQAAS_MPPPPPPPPPPPPPP_PPPPPPPPPPPPAAS_MPPPPPPPPPPPPPP_MPPPPPPPPPPPPPP_PPPPPPPPPPPPAAS_PPPPPPPPPPPPPAA…	0.667_0.667_0.667_0.667_0.467_0.467_0.467_0.533_0.533_0.467_0.400_0.467_0.533_0.533_0.533_0.600_0.600_0.533_0.667_0.400_0.467_0.667_0.733_0.800_0.600_0.600_0.467_0.600_0.600_0.533_0.533_0.533_0.467_0.467	0	0
Y	MYO3#1	YBR182C	hum-1	mef-2			0			0	0	1
Y	MYO3#1	YBR182C	hum-5	mef-2			0			0	0	0
Y	MYO3#1	YSF3	hum-1	cas-1	APPPPPPAPPASVFE	GPPPPPPPPPADFFA	0.667	TAAPAPPPPPPAPPA_APAPPPPPPAPPASV_APPPPPPAPPASVFE_PPPPPPAPPASVFEI	PAGPGGPPPPPPPPP_PGGPPPPPPPPPADF_GPPPPPPPPPADFFA_PPPPPPPPPADFFAN	0.600_0.600_0.667_0.667	(i)	1
Y	MYO3#1	YSF3	hum-5	cas-1	APPPPPPAPPASVFE	GPPPPPPPPPADFFA	0.667	TAAPAPPPPPPAPPA_APAPPPPPPAPPASV_APPPPPPAPPASVFE_PPPPPPAPPASVFEI	PAGPGGPPPPPPPPP_PGGPPPPPPPPPADF_GPPPPPPPPPADFFA_PPPPPPPPPADFFAN	0.600_0.600_0.667_0.667	0	0
Y	MYO5#1	BCK1	hum-1	nsy-1	IPSPSSSPPPIPKTA	CPLPLPPRGAPPPTA	0.333	IPSPSSSPPPIPKTA	CPLPLPPRGAPPPTA	0.333	(iii)	1
Y	MYO5#1	BCK1	hum-5	nsy-1	IPSPSSSPPPIPKTA	CPLPLPPRGAPPPTA	0.333	IPSPSSSPPPIPKTA	CPLPLPPRGAPPPTA	0.333	0	0
Y	MYO5#1	BDF1	hum-1	F57C7.1	MEVPKEPAPAPPPEP	MEEVEEPIVASEEVP	0.4	MEVPKEPAPAPPPEP_PKEPAPAPPPEPDMN_LNMPAKDAPPVIAKG	MEEVEEPIVASEEVP_DIAVAEASPAETDAK_AVKIATPATPVAAHP	0.400_0.333_0.333	(iii)	1
Y	MYO5#1	BDF1	hum-1	F59F5.7	LNMPAKDAPPVIAKG	FNMKHKIASVAIPNG	0.4	MEVPKEPAPAPPPEP_PKEPAPAPPPEPDMN_LNMPAKDAPPVIAKG	ENKNIDPLALPIPEP_QYAPASAGRPQTSML_FNMKHKIASVAIPNG	0.333_0.333_0.400	(iii)	1
Y	MYO5#1	BDF1	hum-1	tag-332	MEVPKEPAPAPPPEP	PKVAKSSAPKEPKES	0.4	MEVPKEPAPAPPPEP_PKEPAPAPPPEPDMN_LNMPAKDAPPVIAKG	PKVAKSSAPKEPKES_KKSLEQAPREEHDMD_SRVPASSSTSVSAIG	0.400_0.400_0.333	(iii)	1
Y	MYO5#1	BDF1	hum-5	F57C7.1	MEVPKEPAPAPPPEP	MEEVEEPIVASEEVP	0.4	MEVPKEPAPAPPPEP_PKEPAPAPPPEPDMN_LNMPAKDAPPVIAKG	MEEVEEPIVASEEVP_DIAVAEASPAETDAK_AVKIATPATPVAAHP	0.400_0.333_0.333	0	0
Y	MYO5#1	BDF1	hum-5	F59F5.7	LNMPAKDAPPVIAKG	FNMKHKIASVAIPNG	0.4	MEVPKEPAPAPPPEP_PKEPAPAPPPEPDMN_LNMPAKDAPPVIAKG	ENKNIDPLALPIPEP_QYAPASAGRPQTSML_FNMKHKIASVAIPNG	0.333_0.333_0.400	0	0
Y	MYO5#1	BDF1	hum-5	tag-332	MEVPKEPAPAPPPEP	PKVAKSSAPKEPKES	0.4	MEVPKEPAPAPPPEP_PKEPAPAPPPEPDMN_LNMPAKDAPPVIAKG	PKVAKSSAPKEPKES_KKSLEQAPREEHDMD_SRVPASSSTSVSAIG	0.400_0.400_0.333	0	0
Y	MYO5#1	BNI1	hum-1	cyk-1	SSQPPPPPPPPPPVP	SGGPPPPPPPPGGCP	0.667	SSVLSSQPPPPPPPP_LSSQPPPPPPPPPPV_SSQPPPPPPPPPPVP_SQPPPPPPPPPPVPA_QPPPPPPPPPPVPAK_PPPPPPPPPPVPAKL_PPPPPPPPPVPAKLF_ETTGDSPAPPPPPPP_TTGDSPAPPPPPPPP_GDSPAPPPPPPPPPP_DSPAPPPPPPPPPPP_SPAPPPPPPPPPPPP_PAPPPPPPPPPPPPM_APPPPPPPPPPPPMA_PPPPPPPPPPPPMAL_PPPPPPPPPPPMALF_PPPPPPPPPPMALFG_PPPPPPPPPMALFGK_PKGETPPPPPLPSVL_ETPPPPPLPSVLSSS	LPPISGGPPPPPPPP_PISGGPPPPPPPPGG_SGGPPPPPPPPGGCP_SGGPPPPPPPPGGCP_GCPPPPPPPPPGGFK_CPPPPPPPPPGGFKG_PPPPPPPPPGGFKGG_PPPGGCPPPPPPPPP_LPPISGGPPPPPPPP_GLPPITGGPPPPPPP_PPPGGCPPPPPPPPP_SGGPPPPPPPPGGCP_PPPPPPPPGGCPPPP_GPPPPPPPGMFAPMA_PPPPPPPGMFAPMAP_GGCPPPPPPPPPGGF_CPPPPPPPPPGGFKG_PPPPPPPPPGGFKGG_PITGGPPPPPPPGGL_GGPPPPPPPGGLPPI	0.600_0.600_0.667_0.600_0.667_0.667_0.667_0.600_0.600_0.600_0.667_0.667_0.667_0.667_0.667_0.600_0.667_0.667_0.533_0.467	(i)	1
Y	MYO5#1	BNI1	hum-5	cyk-1	SSQPPPPPPPPPPVP	SGGPPPPPPPPGGCP	0.667	SSVLSSQPPPPPPPP_LSSQPPPPPPPPPPV_SSQPPPPPPPPPPVP_SQPPPPPPPPPPVPA_QPPPPPPPPPPVPAK_PPPPPPPPPPVPAKL_PPPPPPPPPVPAKLF_ETTGDSPAPPPPPPP_TTGDSPAPPPPPPPP_GDSPAPPPPPPPPPP_DSPAPPPPPPPPPPP_SPAPPPPPPPPPPPP_PAPPPPPPPPPPPPM_APPPPPPPPPPPPMA_PPPPPPPPPPPPMAL_PPPPPPPPPPPMALF_PPPPPPPPPPMALFG_PPPPPPPPPMALFGK_PKGETPPPPPLPSVL_ETPPPPPLPSVLSSS	LPPISGGPPPPPPPP_PISGGPPPPPPPPGG_SGGPPPPPPPPGGCP_SGGPPPPPPPPGGCP_GCPPPPPPPPPGGFK_CPPPPPPPPPGGFKG_PPPPPPPPPGGFKGG_PPPGGCPPPPPPPPP_LPPISGGPPPPPPPP_GLPPITGGPPPPPPP_PPPGGCPPPPPPPPP_SGGPPPPPPPPGGCP_PPPPPPPPGGCPPPP_GPPPPPPPGMFAPMA_PPPPPPPGMFAPMAP_GGCPPPPPPPPPGGF_CPPPPPPPPPGGFKG_PPPPPPPPPGGFKGG_PITGGPPPPPPPGGL_GGPPPPPPPGGLPPI	0.600_0.600_0.667_0.600_0.667_0.667_0.667_0.600_0.600_0.600_0.667_0.667_0.667_0.667_0.667_0.600_0.667_0.667_0.533_0.467	0	0
Y	MYO5#1	BNR1	hum-1	frl-1	PPPPPPPPPPLPQSL	VPIPPPPPPPLPQNL	0.8	VVKLPQLPPPPPPPP_VKLPQLPPPPPPPPP_KLPQLPPPPPPPPPP_LPQLPPPPPPPPPPP_PQLPPPPPPPPPPPL_QLPPPPPPPPPPPLP_LPPPPPPPPPPPLPQ_PPPPPPPPPPPLPQS_PPPPPPPPPPLPQSL_PPPPPPPPPLPQSLL_SCIAAPAPPPLPDLF_KTCGAVPPPPPPPPL_TCGAVPPPPPPPPLP_CGAVPPPPPPPPLPE_GAVPPPPPPPPLPES_AVPPPPPPPPLPESL_VPPPPPPPPLPESLS_PPPPPPLPESLSMNK	PQNLSGAPPPPPPPP_QNLSGAPPPPPPPPP_NLSGAPPPPPPPPPM_LPQNLSGAPPPPPPP_LSGAPPPPPPPPPML_GTNVPIPPPPPPPLP_TNVPIPPPPPPPLPQ_NVPIPPPPPPPLPQN_VPIPPPPPPPLPQNL_PIPPPPPPPLPQNLS_VPIPPPPPPPLPQNL_NLSGAPPPPPPPPPM_LSGAPPPPPPPPPML_SGAPPPPPPPPPMLG_GAPPPPPPPPPMLGG_VPIPPPPPPPLPQNL_PIPPPPPPPLPQNLS_PPPPPPLPQNLSGAP	0.600_0.667_0.667_0.667_0.667_0.667_0.733_0.733_0.800_0.800_0.467_0.667_0.667_0.667_0.667_0.667_0.733_0.667	(i)	1
Y	MYO5#1	BNR1	hum-5	frl-1	PPPPPPPPPPLPQSL	VPIPPPPPPPLPQNL	0.8	VVKLPQLPPPPPPPP_VKLPQLPPPPPPPPP_KLPQLPPPPPPPPPP_LPQLPPPPPPPPPPP_PQLPPPPPPPPPPPL_QLPPPPPPPPPPPLP_LPPPPPPPPPPPLPQ_PPPPPPPPPPPLPQS_PPPPPPPPPPLPQSL_PPPPPPPPPLPQSLL_SCIAAPAPPPLPDLF_KTCGAVPPPPPPPPL_TCGAVPPPPPPPPLP_CGAVPPPPPPPPLPE_GAVPPPPPPPPLPES_AVPPPPPPPPLPESL_VPPPPPPPPLPESLS_PPPPPPLPESLSMNK	PQNLSGAPPPPPPPP_QNLSGAPPPPPPPPP_NLSGAPPPPPPPPPM_LPQNLSGAPPPPPPP_LSGAPPPPPPPPPML_GTNVPIPPPPPPPLP_TNVPIPPPPPPPLPQ_NVPIPPPPPPPLPQN_VPIPPPPPPPLPQNL_PIPPPPPPPLPQNLS_VPIPPPPPPPLPQNL_NLSGAPPPPPPPPPM_LSGAPPPPPPPPPML_SGAPPPPPPPPPMLG_GAPPPPPPPPPMLGG_VPIPPPPPPPLPQNL_PIPPPPPPPLPQNLS_PPPPPPLPQNLSGAP	0.600_0.667_0.667_0.667_0.667_0.667_0.733_0.733_0.800_0.800_0.467_0.667_0.667_0.667_0.667_0.667_0.733_0.667	0	0
Y	MYO5#1	LAS17	hum-1	wsp-1	QSGGAPAPPPPPQMP	PAVGAGAPPPPPPPP	0.6	HKAPPPPPPTAETFD_ASAPTTPAPALPPAS_TPAPALPPASPEVRK_SGVRLPAPPPPPRRG_VRLPAPPPPPRRGPA_LPAPPPPPRRGPAPP_RRGPAPPPPPHRHVT_RRGPAPPPPPRASRP_TNVPVAPPPPPASLG_PVAPPPPPASLGQSQ_SAAPPPPPAFLTQQP_QSGGAPAPPPPPQMP_GGAPAPPPPPQMPAT	PARPPPPPPSSGTRG_ASSYSTPAAPPPPTR_PPIPSHPPARHRLVK_SSYSTPAAPPPPTRV_APPPPPPPPPMGLPA_PPPPPPPQSFGMAPI_YSTPAAPPPPTRVES_RRHRAPSPDPDYSPP_GLAPARPPPPPPSSG_PARPPPPPPSSGTRG_SAAPPPPPPPPPMGL_PAVGAGAPPPPPPPP_VGAGAPPPPPPPPPS	0.467_0.467_0.400_0.533_0.533_0.533_0.467_0.533_0.533_0.533_0.533_0.600_0.600	(iii)	1
Y	MYO5#1	LAS17	hum-5	wsp-1	QSGGAPAPPPPPQMP	PAVGAGAPPPPPPPP	0.6	HKAPPPPPPTAETFD_ASAPTTPAPALPPAS_TPAPALPPASPEVRK_SGVRLPAPPPPPRRG_VRLPAPPPPPRRGPA_LPAPPPPPRRGPAPP_RRGPAPPPPPHRHVT_RRGPAPPPPPRASRP_TNVPVAPPPPPASLG_PVAPPPPPASLGQSQ_SAAPPPPPAFLTQQP_QSGGAPAPPPPPQMP_GGAPAPPPPPQMPAT	PARPPPPPPSSGTRG_ASSYSTPAAPPPPTR_PPIPSHPPARHRLVK_SSYSTPAAPPPPTRV_APPPPPPPPPMGLPA_PPPPPPPQSFGMAPI_YSTPAAPPPPTRVES_RRHRAPSPDPDYSPP_GLAPARPPPPPPSSG_PARPPPPPPSSGTRG_SAAPPPPPPPPPMGL_PAVGAGAPPPPPPPP_VGAGAPPPPPPPPPS	0.467_0.467_0.400_0.533_0.533_0.533_0.467_0.533_0.533_0.533_0.533_0.600_0.600	0	0
Y	MYO5#1	MPE1	hum-1	tag-214	PVPPVPLPFGIPPFP	PQLRQELPPGIPGLP	0.467	PVPPVPLPFGIPPFP	PQLRQELPPGIPGLP	0.467	(iii)	1
Y	MYO5#1	MPE1	hum-5	tag-214	PVPPVPLPFGIPPFP	PQLRQELPPGIPGLP	0.467	PVPPVPLPFGIPPFP	PQLRQELPPGIPGLP	0.467	0	0
Y	MYO5#1	MYO5	hum-1	hum-1	IPPPPPPPPPSSKPK	PPARGPKPPPPAKPK	0.533	SKKPAPPPPGMQNKA_RQANIPPPPPPPPPS_ANIPPPPPPPPPSSK_NIPPPPPPPPPSSKP_IPPPPPPPPPSSKPK_PPPPPPPPPSSKPKE	SPQTWPCFQGDQQRA_PPARGPKPPPPAKPK_ARGPKPPPPAKPKLN_PPPARGPKPPPPAKP_PPARGPKPPPPAKPK_PARGPKPPPPAKPKL	0.333_0.467_0.467_0.467_0.533_0.533	(iii)	1
Y	MYO5#1	MYO5	hum-1	hum-5	SKKPAPPPPGMQNKA	IRWPAPPLVLAQFVS	0.333	SKKPAPPPPGMQNKA_RQANIPPPPPPPPPS_ANIPPPPPPPPPSSK_NIPPPPPPPPPSSKP_IPPPPPPPPPSSKPK_PPPPPPPPPSSKPKE	IRWPAPPLVLAQFVS_RAATILARMPPHLRA_ATILARMPPHLRASL_TILARMPPHLRASLP_ILARMPPHLRASLPQ_AQKEPHYIRCIKPNE	0.333_0.333_0.333_0.333_0.333_0.267	(iii)	1
Y	MYO5#1	MYO5	hum-5	hum-1	IPPPPPPPPPSSKPK	PPARGPKPPPPAKPK	0.533	SKKPAPPPPGMQNKA_RQANIPPPPPPPPPS_ANIPPPPPPPPPSSK_NIPPPPPPPPPSSKP_IPPPPPPPPPSSKPK_PPPPPPPPPSSKPKE	SPQTWPCFQGDQQRA_PPARGPKPPPPAKPK_ARGPKPPPPAKPKLN_PPPARGPKPPPPAKP_PPARGPKPPPPAKPK_PARGPKPPPPAKPKL	0.333_0.467_0.467_0.467_0.533_0.533	0	0
Y	MYO5#1	MYO5	hum-5	hum-5	SKKPAPPPPGMQNKA	IRWPAPPLVLAQFVS	0.333	SKKPAPPPPGMQNKA_RQANIPPPPPPPPPS_ANIPPPPPPPPPSSK_NIPPPPPPPPPSSKP_IPPPPPPPPPSSKPK_PPPPPPPPPSSKPKE	IRWPAPPLVLAQFVS_RAATILARMPPHLRA_ATILARMPPHLRASL_TILARMPPHLRASLP_ILARMPPHLRASLPQ_AQKEPHYIRCIKPNE	0.333_0.333_0.333_0.333_0.333_0.267	0	0
Y	MYO5#1	OSH2	hum-1	F14H8.1	AAAPKHAPPPVPNET	WSAPKCAIYNVIMGK	0.333	AAAPKHAPPPVPNET	WSAPKCAIYNVIMGK	0.333	(iii)	1
Y	MYO5#1	OSH2	hum-1	obr-1	AAAPKHAPPPVPNET	SLSPSSLPPPLQKST	0.333	AAAPKHAPPPVPNET	SLSPSSLPPPLQKST	0.333	(iii)	1
Y	MYO5#1	OSH2	hum-5	F14H8.1	AAAPKHAPPPVPNET	WSAPKCAIYNVIMGK	0.333	AAAPKHAPPPVPNET	WSAPKCAIYNVIMGK	0.333	0	0
Y	MYO5#1	OSH2	hum-5	obr-1	AAAPKHAPPPVPNET	SLSPSSLPPPLQKST	0.333	AAAPKHAPPPVPNET	SLSPSSLPPPLQKST	0.333	0	0
Y	MYO5#1	PAN3	hum-1	ZK632.7	NVPPPMQPPPIESSN	NAVHPHQLPAGSRLN	0.333	NVPPPMQPPPIESSN_VPPPMQPPPIESSNL	NAVHPHQLPAGSRLN_VPKHQQPQPAQVAAP	0.333_0.333	(iii)	1
Y	MYO5#1	PAN3	hum-5	ZK632.7	NVPPPMQPPPIESSN	NAVHPHQLPAGSRLN	0.333	NVPPPMQPPPIESSN_VPPPMQPPPIESSNL	NAVHPHQLPAGSRLN_VPKHQQPQPAQVAAP	0.333_0.333	0	0
Y	MYO5#1	PRP8	hum-1	prp-8	SKMPTRFPPAVFYTP	SKMPSRFPPVVFYTP	0.867	DSDLALPPPPPPPPG_SDLALPPPPPPPPGY_DLALPPPPPPPPGYE_LALPPPPPPPPGYEI_ALPPPPPPPPGYEIE_LPPPPPPPPGYEIEE_VNEDTFLPPPPPPPS_EDTFLPPPPPPPSNF_TFLPPPPPPPSNFEI_FLPPPPPPPSNFEIN_FTLPPPPPPPGLDEL_TLPPPPPPPGLDELE_SKMPTRFPPAVFYTP	ANGLALLWAPRPFNL_NGLALLWAPRPFNLR_DNILDVEPLEPIQME_KALNVAIPGGPKFEP_ALNVAIPGGPKFEPL_FSPIPFPPLSYKHDT_LESRRFSPIPFPPLS_SRRFSPIPFPPLSYK_RFSPIPFPPLSYKHD_FSPIPFPPLSYKHDT_QTEPHAIPDSILEEK_TEPHAIPDSILEEKS_SKMPSRFPPVVFYTP	0.333_0.333_0.333_0.333_0.333_0.333_0.400_0.400_0.400_0.400_0.333_0.333_0.867	(iii)	1
Y	MYO5#1	PRP8	hum-5	prp-8	SKMPTRFPPAVFYTP	SKMPSRFPPVVFYTP	0.867	DSDLALPPPPPPPPG_SDLALPPPPPPPPGY_DLALPPPPPPPPGYE_LALPPPPPPPPGYEI_ALPPPPPPPPGYEIE_LPPPPPPPPGYEIEE_VNEDTFLPPPPPPPS_EDTFLPPPPPPPSNF_TFLPPPPPPPSNFEI_FLPPPPPPPSNFEIN_FTLPPPPPPPGLDEL_TLPPPPPPPGLDELE_SKMPTRFPPAVFYTP	ANGLALLWAPRPFNL_NGLALLWAPRPFNLR_DNILDVEPLEPIQME_KALNVAIPGGPKFEP_ALNVAIPGGPKFEPL_FSPIPFPPLSYKHDT_LESRRFSPIPFPPLS_SRRFSPIPFPPLSYK_RFSPIPFPPLSYKHD_FSPIPFPPLSYKHDT_QTEPHAIPDSILEEK_TEPHAIPDSILEEKS_SKMPSRFPPVVFYTP	0.333_0.333_0.333_0.333_0.333_0.333_0.400_0.400_0.400_0.400_0.333_0.333_0.867	0	0
Y	MYO5#1	SAP1	hum-1	figl-1	QSLPTTAPALPSLPP	DLYPPTALARNGISP	0.333	QSLPTTAPALPSLPP_APALPSLPPPPLLNV_PALPSLPPPPLLNVD	DLYPPTALARNGISP_APDIPKRCSNPLIRK_RALFSVARLKLPSVI	0.333_0.333_0.333	(iii)	1
Y	MYO5#1	SAP1	hum-1	spas-1	QSLPTTAPALPSLPP	TPRPTRATAPASLPM	0.467	QSLPTTAPALPSLPP_APALPSLPPPPLLNV_PALPSLPPPPLLNVD	TPRPTRATAPASLPM_ATAPASLPMHQNPVN_AALEEAVILPALNPN	0.467_0.333_0.333	(iii)	1
Y	MYO5#1	SAP1	hum-5	figl-1	QSLPTTAPALPSLPP	DLYPPTALARNGISP	0.333	QSLPTTAPALPSLPP_APALPSLPPPPLLNV_PALPSLPPPPLLNVD	DLYPPTALARNGISP_APDIPKRCSNPLIRK_RALFSVARLKLPSVI	0.333_0.333_0.333	0	0
Y	MYO5#1	SAP1	hum-5	spas-1	QSLPTTAPALPSLPP	TPRPTRATAPASLPM	0.467	QSLPTTAPALPSLPP_APALPSLPPPPLLNV_PALPSLPPPPLLNVD	TPRPTRATAPASLPM_ATAPASLPMHQNPVN_AALEEAVILPALNPN	0.467_0.333_0.333	0	0
Y	MYO5#1	STE20	hum-1	max-2			0			0	0	1
Y	MYO5#1	STE20	hum-1	pak-1			0			0	0	1
Y	MYO5#1	STE20	hum-5	max-2			0			0	0	0
Y	MYO5#1	STE20	hum-5	pak-1			0			0	0	0
Y	MYO5#1	VPS64	hum-1	M4.1	TKTPETSPPKRPMGR	GKLMENTGPASEEGQ	0.267	TKTPETSPPKRPMGR	GKLMENTGPASEEGQ	0.267	(iii)	1
Y	MYO5#1	VPS64	hum-5	M4.1	TKTPETSPPKRPMGR	GKLMENTGPASEEGQ	0.267	TKTPETSPPKRPMGR	GKLMENTGPASEEGQ	0.267	0	0
Y	MYO5#1	VRP1	hum-1	wip-1	PAPPPPPPPPPGAFS	PPPPPPPPPPPPAAS	0.8	MAGAPAPPPPPPPPA_AGAPAPPPPPPPPAL_GAPAPPPPPPPPALG_APAPPPPPPPPALGG_PAPPPPPPPPALGGS_APPPPPPPPALGGSA_SKGPSMSAPPIPGMG_KPSPSASAPPIPGAV_GAVPSVAAPPIPNAP_PNAPLSPAPAVPSIP_PLSPAPAVPSIPSSS_PSIPSSSAPPIPDIP_PDIPSSAAPPIPIVP_PIVPSSPAPPLPLSG_ISLPSVSAPPLPSAS_VSNPPQAPPPPPTPT_SNPPQAPPPPPTPTI_QPPLPSSAPPIPTSH_PPLPSSAPPIPTSHA_PPIPTSHAPPLPPTA_PIPTSHAPPLPPTAP_SHAPPLPPTAPPPPS_PPLPPTAPPPPSLPN_PLPPTAPPPPSLPNV_LPPTAPPPPSLPNVT…	MPPPPPPPPPPPPPP_PPPPPPPPPPPPPAA_PPPPPPPPPPPPAAS_PPPPPPPPPPPAASA_PPPPPPPPPPPPAAS_PPPPPPPPPPPAASA_SFAPSISASPAPAPP_PPPPAASAPPPSSNA_GATSSAPPPPPPPPP_PSISASPAPAPPPPP_PPPPPPAASAPPPSS_PSISASPAPAPPPPP_PPTASSAPPVPPPAP_PPPPPPPPPPPPPPP_PLPPSSSFAPSISAS_MPPPPPPPPPPPPPP_MPPPPPPPPPPPPPP_PPPTASSAPPVPPPA_PPTASSAPPVPPPAP_PPPTASSAPPVPPPA_PPTASSAPPVPPPAP_SSAPPVPPPAPVPAV_PPPPPPPPPPPPPPP_PPPPPPPPPPPPPPP_MPPPPPPPPPPPPPP…	0.667_0.667_0.667_0.667_0.667_0.667_0.467_0.467_0.467_0.533_0.467_0.533_0.467_0.400_0.467_0.533_0.533_0.533_0.533_0.600_0.600_0.600_0.600_0.533_0.467_0.667_0.667_0.667_0.600_0.400_0.467_0.667_0.667_0.733_0.733_0.800_0.733_0.733_0.667_0.600_0.600_0.600_0.600_0.533_0.467_0.533_0.600_0.600_0.600_0.533_0.467_0.533_0.467_0.533_0.533_0.467_0.467	(i)	1
Y	MYO5#1	VRP1	hum-5	wip-1	PAPPPPPPPPPGAFS	PPPPPPPPPPPPAAS	0.8	MAGAPAPPPPPPPPA_AGAPAPPPPPPPPAL_GAPAPPPPPPPPALG_APAPPPPPPPPALGG_PAPPPPPPPPALGGS_APPPPPPPPALGGSA_SKGPSMSAPPIPGMG_KPSPSASAPPIPGAV_GAVPSVAAPPIPNAP_PNAPLSPAPAVPSIP_PLSPAPAVPSIPSSS_PSIPSSSAPPIPDIP_PDIPSSAAPPIPIVP_PIVPSSPAPPLPLSG_ISLPSVSAPPLPSAS_VSNPPQAPPPPPTPT_SNPPQAPPPPPTPTI_QPPLPSSAPPIPTSH_PPLPSSAPPIPTSHA_PPIPTSHAPPLPPTA_PIPTSHAPPLPPTAP_SHAPPLPPTAPPPPS_PPLPPTAPPPPSLPN_PLPPTAPPPPSLPNV_LPPTAPPPPSLPNVT…	MPPPPPPPPPPPPPP_PPPPPPPPPPPPPAA_PPPPPPPPPPPPAAS_PPPPPPPPPPPAASA_PPPPPPPPPPPPAAS_PPPPPPPPPPPAASA_SFAPSISASPAPAPP_PPPPAASAPPPSSNA_GATSSAPPPPPPPPP_PSISASPAPAPPPPP_PPPPPPAASAPPPSS_PSISASPAPAPPPPP_PPTASSAPPVPPPAP_PPPPPPPPPPPPPPP_PLPPSSSFAPSISAS_MPPPPPPPPPPPPPP_MPPPPPPPPPPPPPP_PPPTASSAPPVPPPA_PPTASSAPPVPPPAP_PPPTASSAPPVPPPA_PPTASSAPPVPPPAP_SSAPPVPPPAPVPAV_PPPPPPPPPPPPPPP_PPPPPPPPPPPPPPP_MPPPPPPPPPPPPPP…	0.667_0.667_0.667_0.667_0.667_0.667_0.467_0.467_0.467_0.533_0.467_0.533_0.467_0.400_0.467_0.533_0.533_0.533_0.533_0.600_0.600_0.600_0.600_0.533_0.467_0.667_0.667_0.667_0.600_0.400_0.467_0.667_0.667_0.733_0.733_0.800_0.733_0.733_0.667_0.600_0.600_0.600_0.600_0.533_0.467_0.533_0.600_0.600_0.600_0.533_0.467_0.533_0.467_0.533_0.533_0.467_0.467	0	0
Y	MYO5#1	YBR182C	hum-1	mef-2	LKPPIGRPPKFPKSP	KLDPNTYVKMEPHSP	0.267	LKPPIGRPPKFPKSP	KLDPNTYVKMEPHSP	0.267	(iii)	1
Y	MYO5#1	YBR182C	hum-5	mef-2	LKPPIGRPPKFPKSP	KLDPNTYVKMEPHSP	0.267	LKPPIGRPPKFPKSP	KLDPNTYVKMEPHSP	0.267	0	0
Y	MYO5#1	YSF3	hum-1	cas-1	PAPPPPPPAPPASVF	GGPPPPPPPPPADFF	0.667	SATAAPAPPPPPPAP_TAAPAPPPPPPAPPA_APAPPPPPPAPPASV_PAPPPPPPAPPASVF_APPPPPPAPPASVFE_PPPPPPAPPASVFEI	SAPKAPAGPGGPPPP_PAGPGGPPPPPPPPP_PGGPPPPPPPPPADF_GGPPPPPPPPPADFF_GPPPPPPPPPADFFA_PPPPPPPPPADFFAN	0.600_0.600_0.600_0.667_0.667_0.667	(i)	1
Y	MYO5#1	YSF3	hum-5	cas-1	PAPPPPPPAPPASVF	GGPPPPPPPPPADFF	0.667	SATAAPAPPPPPPAP_TAAPAPPPPPPAPPA_APAPPPPPPAPPASV_PAPPPPPPAPPASVF_APPPPPPAPPASVFE_PPPPPPAPPASVFEI	SAPKAPAGPGGPPPP_PAGPGGPPPPPPPPP_PGGPPPPPPPPPADF_GGPPPPPPPPPADFF_GPPPPPPPPPADFFA_PPPPPPPPPADFFAN	0.600_0.600_0.600_0.667_0.667_0.667	0	0
Y	MYO5#1	YTA12	hum-1	spg-7	RNIPPPPPPPPPKPP	REIPNLISVAFPLLF	0.267	RNIPPPPPPPPPKPP_NIPPPPPPPPPKPPL_IPPPPPPPPPKPPLN_PPPPPPPPPKPPLND	REIPNLISVAFPLLF_GAILTGPPGTGKTLL_AILTGPPGTGKTLLA_ILTGPPGTGKTLLAK	0.267_0.267_0.267_0.267	(iii)	1
Y	MYO5#1	YTA12	hum-1	ymel-1	RNIPPPPPPPPPKPP	RPGRFDVRVTVPKPD	0.267	RNIPPPPPPPPPKPP_NIPPPPPPPPPKPPL_IPPPPPPPPPKPPLN_PPPPPPPPPKPPLND	RPGRFDVRVTVPKPD_GNAGKPTQDEVKSPL_NAGKPTQDEVKSPLT_AGKPTQDEVKSPLTY	0.267_0.267_0.267_0.267	(iii)	1
Y	MYO5#1	YTA12	hum-5	spg-7	RNIPPPPPPPPPKPP	REIPNLISVAFPLLF	0.267	RNIPPPPPPPPPKPP_NIPPPPPPPPPKPPL_IPPPPPPPPPKPPLN_PPPPPPPPPKPPLND	REIPNLISVAFPLLF_GAILTGPPGTGKTLL_AILTGPPGTGKTLLA_ILTGPPGTGKTLLAK	0.267_0.267_0.267_0.267	0	0
Y	MYO5#1	YTA12	hum-5	ymel-1	RNIPPPPPPPPPKPP	RPGRFDVRVTVPKPD	0.267	RNIPPPPPPPPPKPP_NIPPPPPPPPPKPPL_IPPPPPPPPPKPPLN_PPPPPPPPPKPPLND	RPGRFDVRVTVPKPD_GNAGKPTQDEVKSPL_NAGKPTQDEVKSPLT_AGKPTQDEVKSPLTY	0.267_0.267_0.267_0.267	0	0
Y	PEX13#1	ABP1	prx-13	K08E3.4	EIAPSLPSRNSIPAP	SDKPVPSSVNPAPAP	0.4	EIAPSLPSRNSIPAP_EAAPQLPSRSSAAPP	SDKPVPSSVNPAPAP_DAPPVHESFEPAVPP	0.400_0.400	0	1
Y	PEX13#1	ARK1	prx-13	sel-5	KTKPTPPPKPSHLKP	VGAPTDPPPPPLPKK	0.4	KTKPTPPPKPSHLKP_HLKPKPPPKPLLLAG	VGAPTDPPPPPLPKK_ISSHKPPHYVLCDFG	0.400_0.333	0	1
Y	PEX13#1	ARK1	prx-13	tag-257	KTKPTPPPKPSHLKP	KYKKPPPVQQNQLSA	0.333	KTKPTPPPKPSHLKP_HLKPKPPPKPLLLAG	KYKKPPPVQQNQLSA_YKKPPPVQQNQLSAF	0.333_0.333	0	1
Y	PEX13#1	BNR1	prx-13	frl-1			0			0	0	1
Y	PEX13#1	BRO1	prx-13	Y53H1C.2			0			0	0	1
Y	PEX13#1	CDC48	prx-13	cdc-48.1			0			0	0	1
Y	PEX13#1	CDC48	prx-13	cdc-48.2			0			0	0	1
Y	PEX13#1	CDC6	prx-13	cdc-6	DDAPATPPRPLKRKK	TGKTATTMRVLKSLG	0.333	DDAPATPPRPLKRKK	TGKTATTMRVLKSLG	0.333	0	1
Y	PEX13#1	CDC6	prx-13	Y39A1A.12	DDAPATPPRPLKRKK	TNLPKSAPKIVKRSS	0.267	DDAPATPPRPLKRKK	TNLPKSAPKIVKRSS	0.267	0	1
Y	PEX13#1	CHS5	prx-13	ZC449.5			0			0	0	1
Y	PEX13#1	CLA4	prx-13	max-2	VAKPKKPARPTMSTA	SARPLTNGNNHLSTA	0.333	VAKPKKPARPTMSTA	SARPLTNGNNHLSTA	0.333	0	1
Y	PEX13#1	CLA4	prx-13	pak-1	VAKPKKPARPTMSTA	DEKPPAPPIRFSSSA	0.333	VAKPKKPARPTMSTA	DEKPPAPPIRFSSSA	0.333	0	1
Y	PEX13#1	DCD1	prx-13	ZK643.2			0			0	0	1
Y	PEX13#1	DIE2	prx-13	tag-179			0			0	0	1
Y	PEX13#1	HSC82	prx-13	daf-21			0			0	0	1
Y	PEX13#1	HSC82	prx-13	T05E11.3			0			0	0	1
Y	PEX13#1	LAS17	prx-13	wsp-1	PVPPPPPMRTTTEGS	PSHPPPPSATTNPSS	0.533	RPLPQLPNRNNRPVP_PVPPPPPMRTTTEGS	RPLPQAPNYGTPENR_PSHPPPPSATTNPSS	0.467_0.533	0	1
Y	PEX13#1	LSG1	prx-13	C53H9.2			0			0	0	1
Y	PEX13#1	NOP10	prx-13	C25A1.6	YSLPMHPGRWWVHTR	YFLDENQQRVYTLKR	0.267	YSLPMHPGRWWVHTR	YFLDENQQRVYTLKR	0.267	0	1
Y	PEX13#1	PEX14	prx-13	prx-14	AMPPTLPHRDWKDYF	TDPSSSPIRPDMVEA	0.2	AMPPTLPHRDWKDYF	TDPSSSPIRPDMVEA	0.2	0	1
Y	PEX13#1	PRK1	prx-13	sel-5			0			0	0	1
Y	PEX13#1	PRP28	prx-13	F01F1.7			0			0	0	1
Y	PEX13#1	PRP43	prx-13	F56D2.6	IRTVTSVRPEWLIEI	IRTVTDVRPEWLLQI	0.8	IRTVTSVRPEWLIEI	IRTVTDVRPEWLLQI	0.8	0	1
Y	PEX13#1	PRP43	prx-13	mog-1	IRTVTSVRPEWLIEI	MQCVTAVDAIWLAEL	0.4	IRTVTSVRPEWLIEI	MQCVTAVDAIWLAEL	0.4	0	1
Y	PEX13#1	PRP43	prx-13	mog-4	IRTVTSVRPEWLIEI	PRQATSARQRGPTTA	0.267	IRTVTSVRPEWLIEI	PRQATSARQRGPTTA	0.267	0	1
Y	PEX13#1	PRP43	prx-13	mog-5	IRTVTSVRPEWLIEI	MREVTAIDPKWLVEF	0.467	IRTVTSVRPEWLIEI	MREVTAIDPKWLVEF	0.467	0	1
Y	PEX13#1	RPL36B	prx-13	F35H12.2	TSSPPLPPRQNVATS	NSSDILHQCHVFRTS	0.333	TSSPPLPPRQNVATS	NSSDILHQCHVFRTS	0.333	0	1
Y	PEX13#1	RPL36B	prx-13	rpl-36	TSSPPLPPRQNVATS	ATQLPVKQRQNRHKG	0.267	TSSPPLPPRQNVATS	ATQLPVKQRQNRHKG	0.267	0	1
Y	PEX13#1	RPL36B	prx-13	T24D11.1	TSSPPLPPRQNVATS	CSFFFLVARNSRAHV	0.267	TSSPPLPPRQNVATS	CSFFFLVARNSRAHV	0.267	0	1
Y	PEX13#1	RPO21	prx-13	ama-1	GFNEVFSRPEWMILT	GMDPQFARPEWMICT	0.6	GFNEVFSRPEWMILT_LPVPPPPVRPSISFN	GMDPQFARPEWMICT_LPVPPLAVRPAVVTF	0.600_0.533	0	1
Y	PEX13#1	RPO21	prx-13	rpc-1	LPVPPPPVRPSISFN	MPVPPVCIRPSVVSE	0.467	GFNEVFSRPEWMILT_LPVPPPPVRPSISFN	GVKFAPGDCEFMRQT_MPVPPVCIRPSVVSE	0.267_0.467	0	1
Y	PEX13#1	RPT2	prx-13	rpt-2			0			0	0	1
Y	PEX13#1	RPT3	prx-13	rpt-3	TLDPALLRPGRLDRK	TLDPALLRPGRLDRK	1	TLDPALLRPGRLDRK	TLDPALLRPGRLDRK	1	0	1
Y	PEX13#1	RPT4	prx-13	rpt-4	TLDPALLRPGRLDRK	TLDPALLRPGRLDRK	1	TLDPALLRPGRLDRK	TLDPALLRPGRLDRK	1	0	1
Y	PEX13#1	SAP1	prx-13	figl-1	PALPSLPPPPLLNVD	RALFSVARLKLPSVI	0.333	PALPSLPPPPLLNVD	RALFSVARLKLPSVI	0.333	0	1
Y	PEX13#1	SAP1	prx-13	spas-1	PALPSLPPPPLLNVD	AALEEAVILPALNPN	0.333	PALPSLPPPPLLNVD	AALEEAVILPALNPN	0.333	0	1
Y	PEX13#1	SEC8	prx-13	sec-8	NNAPTLPKRKNPKIF	QNVLGTASRKQLFRF	0.267	NNAPTLPKRKNPKIF	QNVLGTASRKQLFRF	0.267	0	1
Y	PEX13#1	SRP68	prx-13	F55C5.8			0			0	0	1
Y	PEX13#1	SSL2	prx-13	Y66D12A.15	LRPDHASRPLWISPS	LKGDFTARPLWVAPD	0.467	LRPDHASRPLWISPS	LKGDFTARPLWVAPD	0.467	0	1
Y	PEX13#1	STE20	prx-13	max-2			0			0	0	1
Y	PEX13#1	STE20	prx-13	pak-1			0			0	0	1
Y	PEX13#1	STP22	prx-13	tsg-101	DQAPSLPPKPNTQLQ	NPAPPPPRPPPVTAQ	0.333	DQAPSLPPKPNTQLQ_QNTPPLPPKPKSPHL	NPAPPPPRPPPVTAQ_QPTMPTPYPTGSGAA	0.333_0.333	0	1
Y	PEX13#1	TEL1	prx-13	atm-1	TSYIEAIRPQWLSYP	EDDDEAIRASSLIIF	0.333	TSYIEAIRPQWLSYP	EDDDEAIRASSLIIF	0.333	0	1
Y	PEX13#1	YSF3	prx-13	cas-1			0			0	0	1
Y	RVS167#1	ABP1	T04C9.1	K08E3.4	QEEIAPSLPSRNSIP	LEEFADSFSSGKLQF	0.333	DEAAQPPLPSRNVAS_QEEIAPSLPSRNSIP_AEEAAPQLPSRSSAA	QISDKPVPSSVNPAP_LEEFADSFSSGKLQF_FEPAVPPVSAPSHYA	0.267_0.333_0.333	0	1
Y	RVS167#1	CDC6	T04C9.1	cdc-6	LFDDAPATPPRPLKR	LEISSPRARGRPRKA	0.333	LFDDAPATPPRPLKR	LEISSPRARGRPRKA	0.333	0	1
Y	RVS167#1	CDC6	T04C9.1	Y39A1A.12	LFDDAPATPPRPLKR	LPKSAPKIVKRSSVR	0.333	LFDDAPATPPRPLKR	LPKSAPKIVKRSSVR	0.333	0	1
Y	RVS167#1	GRR1	T04C9.1	C02F5.7	DQLNRLLPNLPEEER	SLINRVLPKEVLLKV	0.267	DQLNRLLPNLPEEER	SLINRVLPKEVLLKV	0.267	0	1
Y	RVS167#1	LAS17	T04C9.1	wsp-1	RRGPAPPPPPRASRP	RRHRAPSPDPDYSPP	0.533	PQQNRPLPQLPNRNN_QNRPLPQLPNRNNRP_NRNNRPVPPPPPMRT_RRGPAPPPPPRASRP	IAPSRPLPQAPNYGT_PSRPLPQAPNYGTPE_LAPARPPPPPPSSGT_RRHRAPSPDPDYSPP	0.467_0.467_0.467_0.533	0	1
Y	RVS167#1	MRS3	T04C9.1	W02B12.9	NNSTRPIPAIPMDLP	MQSLCPCPETKCPTP	0.267	NNSTRPIPAIPMDLP	MQSLCPCPETKCPTP	0.267	0	1
Y	RVS167#1	PEF1	T04C9.1	M04F3.4	KPAGRPIPPAPTHYN	LSNGTWNPFNPETCR	0.2	KPAGRPIPPAPTHYN	LSNGTWNPFNPETCR	0.2	0	1
Y	RVS167#1	PEX14	T04C9.1	prx-14	YEAMPPTLPHRDWKD	TENMIPIGGHPQMMI	0.267	YEAMPPTLPHRDWKD	TENMIPIGGHPQMMI	0.267	0	1
Y	RVS167#1	RAD26	T04C9.1	csb-1	PEWRRPHPNIPDAKL	AEIDQFVPNNTLADL	0.333	PEWRRPHPNIPDAKL	AEIDQFVPNNTLADL	0.333	0	1
Y	RVS167#1	RAD54	T04C9.1	rad-54			0			0	0	1
Y	RVS167#1	RAD54	T04C9.1	Y116A8C.13			0			0	0	1
Y	RVS167#1	RPL36B	T04C9.1	F35H12.2	SETARKVPPIPTQII	TETPRDTRVFMTVAI	0.333	SETARKVPPIPTQII_PTTSSPPLPPRQNVA_ATSTSPKLPPRGKQR	TETPRDTRVFMTVAI_LVTSKIELRRKLDVA_STPTGPDLLTKLEER	0.333_0.333_0.333	0	1
Y	RVS167#1	RPL36B	T04C9.1	rpl-36	PTTSSPPLPPRQNVA	HAATQLPVKQRQNRH	0.267	SETARKVPPIPTQII_PTTSSPPLPPRQNVA_ATSTSPKLPPRGKQR	GHAATQLPVKQRQNR_HAATQLPVKQRQNRH_LNKGHAATQLPVKQR	0.200_0.267_0.200	0	1
Y	RVS167#1	RPL36B	T04C9.1	T24D11.1	SETARKVPPIPTQII	EEDSRSVASKKTGSS	0.267	SETARKVPPIPTQII_PTTSSPPLPPRQNVA_ATSTSPKLPPRGKQR	EEDSRSVASKKTGSS_PTMTDLGLCMFQLEC_QSSVYEKVIQRDIPR	0.267_0.267_0.267	0	1
Y	RVS167#1	SEC8	T04C9.1	sec-8	ATNNAPTLPKRKNPK	ATPVAAARRHRPLPA	0.333	ATNNAPTLPKRKNPK	ATPVAAARRHRPLPA	0.333	0	1
Y	RVS167#1	SNP1	T04C9.1	rnp-7	ERNYAPRLPRRETSS	GRTQKTWLPRRLGGG	0.333	ERNYAPRLPRRETSS	GRTQKTWLPRRLGGG	0.333	0	1
Y	RVS167#1	UTP23	T04C9.1	C34E10.10	RRKLRTVPGVPLIHL	TEKLRAIVGTPIMYI	0.333	RRKLRTVPGVPLIHL	TEKLRAIVGTPIMYI	0.333	0	1
Y	RVS167#1	VRP1	T04C9.1	wip-1	PTSHAPPLPPTAPPP	TASSAPPVPPPAPVP	0.6	PTSHAPPLPPTAPPP_TDAMAPPLPPSAPPP	TASSAPPVPPPAPVP_TASSAPPVPPPAPVP	0.600_0.600	0	1
Y	RVS167#1	YDJ1	T04C9.1	dnj-12	ILPPRIVPAIPKKAT	KFPDKINPDAAKKLA	0.333	ILPPRIVPAIPKKAT	KFPDKINPDAAKKLA	0.333	0	1
Y	RVS167#1	YDJ1	T04C9.1	dnj-19	ILPPRIVPAIPKKAT	NVRPDASQADIKKSY	0.267	ILPPRIVPAIPKKAT	NVRPDASQADIKKSY	0.267	0	1
