# Supplementary material for: SH3 interactome conserves general function over specific form
Source: Mol Syst Biol. 2013 Apr 2;9:652. doi: 10.1038/msb.2013.9 (PMC3658277; doi:10.1038/msb.2013.9)
Supplement: Supplementary Table 10 — Curated worm endocytosis protein list. [file msb20139-s8.xls]

## Sheet: Endo Core List
Gene WB ID	Gene Public Name	Sequence Name	Function Category	Evidence	Literature of Ce(PMID)	Gene Description (Concise)	Gene Description
WBGene00015146	abi-1	B0336.6	cytoskeleton	worm	19168673(actin cytoskeleton remodeling), 19402756(engulfment of apoptotic cells and cell migration), 19798448(TOCAs interact with WAVE2 indirectly via ABI-1)	Abl interactor ortholog	B0336.6 encodes an Abl interactor ortholog, with an SH3 domain, required for embryonic development; mammalian Abl interactors are associated with synaptosomes, growth cone particles, and macropinocytic vesicles, and may regulate Rac-dependent cytoskeletal reorganization and Abl kinase activity; B0336.6's orthologs include human SSH3BP1 (ABI1; OMIM:603050, mutated in acute myeloid leukemia), ABI-2…
WBGene00000089	aex-6	Y87G2A.4	vesicle trafficking - synaptic	worm	16571673	Rab small GTPase, control synaptic vesicle trafficking and release and gene expression responses in innate immunity	aex-6 encodes a Rab small GTPase; aex-6 was identified in screens for defecation defective mutants and high-temperature-induced dauer formation mutants; aex-6 appears to act in the insulin branch of the dauer pathway; aex-6 is genetically required for two different steps of normal defecation in the hermaphrodite digestive tract; since its mutant phenotype resembles that induced by ablation of the…
WBGene00012386	agef-1	Y6B3A.1	endocytosis	worm	16672374(arf-1 and agef-1 function in CAV-1 body formation at the Golgi)	ARF guanine nucleotide exchange factor	agef-1 encodes a putative ARF guanine nucleotide exchange factor orthologous to human ARFGEF1 (OMIM:604141) and ARFGEF2 (OMIM:605371); agef-1(RNAi) inhibits CAV-1 body formation in oocytes more severely than arf-1 disruption alone, indicating that activation of both ARF-1 and ARF-3 by AGEF-1 may be required for transport of caveolin from Golgi to CAV-1 bodies during oogenesis; more generally, AGE…
WBGene00001132	alp-1	T11B7.4	cytoskeleton	worm	16278882, 19261811(stabilize actin filaments and promote muscle structural integrity)	ALP (alpha-actininassociated LIM protein)-Enigma family, actin filament organization and stabilizing muscle contraction
WBGene00007010	alx-1	R10E12.1	endosome	worm	16236769(required for post-internalization trafficking and degradation), 17997305(required in the endocytic recycling pathway in association with the recycling regulator RME-1)		alx-1 encodes one of two C. elegans Bro1 domain-containing proteins; during development, ALX-1 functions in the regulation of protein trafficking via endocytic recycling of clathrin-independent cargo and membrane-protein degradation; ALX-1 physically interacts with RME-1, a component of recycling endosomes that regulates endocytic recycling of receptor proteins, and LIN-12/Notch whose downregulat…
WBGene00010272	amph-1	F58G6.1	endosome	worm	19915558(AMPH-1 and RME-1 cooperatively regulate endocytic recycling)	Amphiphysin
WBGene00000161	apa-2	T20B5.1	endocytosis	worm	10588660		apa-2 encodes an adaptin: specifically, it encodes an ortholog of the alpha subunit of adaptor protein complex 2 (AP2); loss of apa-2 activity via RNAi results in defects in receptor-mediated yolk endocytosis and thus, embryonic lethality.
WBGene00000160	apb-1	Y71H2B.10	endocytosis	worm	10588660		apb-1 encodes an adaptin: specifically, it encodes an ortholog of the beta1/2 subunit of adaptor protein complex 1 (AP1); loss of abp-1 activity via RNAi results in defects in receptor-mediated yolk endocytosis and thus, embryonic lethality.
WBGene00000150	apm-1	F55A12.7	endosome	worm	10930467	adaptin	The apm-1 gene encodes an adaptin: specifically, it encodes an ortholog of the mu1-II subunit of adaptor protein complex 1 (AP-1).
WBGene00000157	aps-2	F02E8.3	endocytosis	worm	10901169	adaptin	aps-2 encodes an adaptin: specifically, it encodes an ortholog of the sigma2 subunit of adaptor protein complex 2 (AP2), which mediates endocytosis from the plasma membrane; APS-2 is required for embryonic and larval development and for normal body morphogenesis, but is not required for endocytosis of yolk protein in developing oocytes; APS-2 is expressed in nearly all cells during embryogenesis,…
WBGene00000195	arr-1	F53H8.2	vesicle trafficking - synaptic	worm	15878875	arrestin	arr-1 encodes the C. elegans beta-arrestin ortholog (OMIM:107940, 107941, mice lacking beta-arrestin family members display defects in G protein-coupled receptor desensitization); by homology, ARR-1 is predicted to be a multifunctional adaptor protein that interacts with intracellular signaling molecules as well as activated and phosphorylated G protein-coupled and TGF-beta receptors to: 1) downr…
WBGene00000228	atn-1	W04D2.1	cytoskeleton	worm	1756579		atn-1 encodes an alpha-actinin homolog.
WBGene00000390	cdc-42	R07G3.1	endosome	worm	17704769	Rho GTPase	cdc-42 encodes a RHO GTPase which controls polarity of both individual cells and developing embryos by regulating the localization of PAR proteins; CDC-42 is expressed at hypodermal cell boundaries; cdc-42 expression levels are unusually stable, with relatively little variation between adults, dauers, and L3 larvae, or between wild-type and daf-2(e1370ts) or daf-16(m26) mutant adults.
WBGene00000415	ced-1	Y47H9C.4	phagocytosis	worm	6857247		The ced-1 gene encodes a transmembrane protein on phagocytic cells that is homologous to human CD91, a low density lipoprotein receptor paralog; the cytoplasmic tail of CED-1 contains two motifs important for engulfment.
WBGene00000424	ced-10	C09G12.8	endosome; phagocytosis	worm	1809356		ced-10 encodes a GTPase orthologous to human RAC1 (OMIM:602048) that is required for phagocytosis during programmed cell death and for migration of the distal tip cells of the somatic gonad; CED-10 functions in the engulfing cell during apoptosis, and is activated by a complex of CED-2(CrkII) and CED-5(DOCK180) to promote formation of the polarized cell extensions associated with cell corpse engu…
WBGene00000426	ced-12	Y106G6E.5	phagocytosis	worm	11146658 &11703939		ced-12 is required both for phagocytotic engulfment of dying (apoptotic) cells, and for normal migrations of healthy cells during development.
WBGene00000416	ced-2	Y41D4B.13	phagocytosis	worm	6857247		The ced-2 gene encodes a Src homology (SH) 2 and 3-containing adaptor protein, homologous to human CrkII, that is required for phagocytosis during programmed cell death and for migration of the distal tip cells of the somatic gonad; CED-2 functions in the engulfing cell during apoptosis and interacts with CED-5/DOCK180 to activate CED-10/Rac and promote formation of the polarized cell extensions …
WBGene00000419	ced-5	C02F4.1	phagocytosis	worm	1809356		The ced-5 gene a homolog of the human protein DOCK180 that is required for the cell engulfment stage of programmed cell death.
WBGene00000420	ced-6	F56D2.7	phagocytosis	worm	1809356		ced-6 encodes an Src homology (SH) 3 and phosphotyrosine-binding (PTB) domain-containing adaptor protein, orthologous to human CED-6/GULP, that is required for cell corpse engulfment during apoptosis; CED-6 is bound by the phosphotyrosine binding motif in the cytoplasmic tail of the transmembrane protein CED-1, and and within phagocytic cells this interaction may be part of a signal transduction …
WBGene00000421	ced-7	C48B4.4	phagocytosis	worm	1809356		ced-7 encodes a predicted ATP-binding cassette (ABC) transporter that is a member of the ABCA subfamily of transport proteins; CED-7 activity is required in both dying and engulfing cells for engulfment of cell corpses during programmed cell death; specifically, CED-7 functions upstream of CED-10/Rac and together with CED-1 and CED-6 to mediate actin reorganization around the apoptotic cell corps…
WBGene00011867	chc-1	T20G5.1	endocytosis; endosome	worm	10588660	clathrin heavy chain	chc-1 encodes the C. elegans clathrin heavy chain ortholog; loss of chc-1 activity via RNAi results in defects in receptor-mediated yolk endocytosis and thus, embryonic lethality.
WBGene00000843	cup-2	F25D7.1	endocytosis	worm	11560892		The primary phenotype of cup-2 animals is an accumulation of secreted GFP in the pseudocoelom, suggesting a decrease in, or the absence of, endocytosis - coelomocytes.
WBGene00000845	cup-4	C02C2.3	endocytosis	worm	11560892		The primary phenotype of cup-4 animals is an accumulation of secreted GFP in the pseudocoelom, suggesting a decrease in, or the absence of, endocytosis - coelomocytes.
WBGene00000846	cup-5	R13A5.1	endosome	worm	11560892, 11326278, 11904372	mucolipin-1, channel iron ions across the endosome membrane into the cell	The cup-5 gene encodes an ortholog of the human mucolipin-1 gene, and is required for the normal, negative regulation of endocytotic uptake of markers from pseudocoelomic fluid.
WBGene00000894	dab-1	M110.5	endocytosis	worm	17636000, 16497226	Disabled	dab-1 encodes an ortholog of the cytoplasmic adaptor protein DISABLED, required for normal molting and meiotic arrest; DAB-1 is also required for EGL-17 secretion from vulval cells, and thus indirectly for normal sex myoblast (SM) migration and egg-laying; DAB-1 contains a conserved PTB domain and signals that confer localization to Golgi-proximal vesicles, and DAB-1 localizes to vesicular struct…
WBGene00001043	dnj-25	W07A8.3	endocytosis	worm	11175756	auxilin	The dnj-25 (Ce-auxilin) gene is required in vivo for clathrin-mediated endocytosis and for normal development.
WBGene00001082	dpy-23	R160.1	vesicle trafficking - synaptic	worm	10901169, 19047463	adaptin	dpy-23 encodes an adaptin: specifically, it encodes an ortholog of the mu2 subunit of adaptor protein complex 2 (AP2); DPY-23 activity is required for normal body morphogenesis.
WBGene00001130	dyn-1	C02C6.1	endocytosis; phagocytosis	worm	10588660	dynamin	dyn-1 encodes the C. elegans ortholog of the dynamin GTPase; dyn-1 activity is required for endocytosis, synaptic vesicle endocytosis, cytokinesis, and the CED-1 pathway that regulates engulfment and degradation of apoptotic cells; mutations in dyn-1 affect locomotion, egg-laying, defecation, and embryonic development, indicating that dyn-1's endocytic function is required for a number of diverse…
WBGene00011696	eea-1	T10G3.5	endosome	worm	11927551	EEA1 (early endosome antigen 1)	eea-1 encodes a coiled-coil protein that is the C. elegans ortholog of early endosome antigen 1 (EEA1); eea-1 activity is required for wild-type levels of endocytosis; a fusion protein between EEA-1 FYVE domains and GFP binds endosomal/vacuolar membranes in wild-type worms but not in those lacking vps-34 activity, suggesting that, like its human ortholog, C. elegans EEA-1 binds phosphatidylinosit…
WBGene00001224	ehs-1	ZK1248.3	vesicle trafficking - synaptic	worm	11483962	EPS15	The ehs-1 gene encodes an ortholog of mammalian EPS15 that probably functions in endocytosis.
WBGene00001329	epn-1	T04C10.2	endocytosis	worm	17704769	epsin
WBGene00001330	eps-8	Y57G11C.24	cytoskeleton	worm	15558032, 16688213(actin barbed-end-capping activity; component of the EGFR localization complex that links receptor trafficking to cell fate specification)		eps-8 is predicted to encode five protein isoforms with similarity to mouse epidermal growth factor receptor kinase substrate that affects embryonic viability, growth, locomotion, osmoregulation, and larval viability; interacts with GEX-3 in yeast two-hybrid assays.
WBGene00017981	figl-1	F32D1.1	cytoskeleton	worm	17878235	AAA ATPase, homolog of human SPASTIN, FIDGETIN, and FIDGETIN-LIKE-1, and of Drosophila SPASTIN	F32D1.1 encodes an homolog of human SPASTIN (OMIM:604277, mutated in spastic paraplegia), FIDGETIN (OMIM:605295, mutated in fidget mice), and FIDGETIN-LIKE-1, and of Drosophila SPASTIN; recombinant F32D1.1 protein has N-ethylmaleimide-sensitive ATPase activity in vitro, which is strongly dependent on the C368 residue immediately C-terminal to its Walker A motif; F32D1.1 is required for persistenc…
WBGene00011083	glo-1	R07B1.12	endosome	worm	17698012, 15843430	RabGTPases that is similar to the vertebrate Rab32 and Rab38 proteins and Drosophila Rab-RP1/Lightoid	glo-1 encodes a member of the Rab family of small GTPases that is similar to the vertebrate Rab32 and Rab38 proteins and Drosophila Rab-RP1/Lightoid; throughout development, glo-1 activity is required for biogenesis of the lysosome-related gut granules; in addition, glo-1 activity is required during embryonic development for normal body morphogenesis; in regulating gut granule formation, glo-1 ac…
WBGene00017195	glo-4	F07C3.4	endosome	worm	17698012, 15843430	GEF for the GLO-1 Rab-like GTPase	glo-4 encodes a guanine nucleotide exchange factor (GEF) that is similar to Drosophila Claret and human RP3; throughout development, glo-4 activity is required for biogenesis of the lysosome-related gut granules; based upon phenotypic similarity, glo-4 is likely to encode a GEF for the GLO-1 Rab-like GTPase; in regulating gut granule formation, glo-4 acts downstream of apb-3, which encodes the AP…
WBGene00004101	hgrs-1	C07G1.5	endosome	worm	15998324		hgrs-1 encodes a VHS and FYVE zinc finger-domain containing protein that is the C. elegans ortholog of S. cerevisiae Vps27p and mammalian hepatocyte growth factor-regulated tyrosine kinase substrate (HGS); hgrs-1 activity is essential for molting and thus for proper larval development; consistent with its proposed role in the endocytic pathway, HGRS-1 is also required for proper trafficking of th…
WBGene00022717	hipr-1	ZK370.3	endocytosis	worm	17928447		Actin-binding protein SLA2/Huntingtin-interacting protein Hip1
WBGene00002005	hsp-1	F26D10.3	endosome	worm	19763082	hsp70	hsp-1 encodes hsp70A, a member of the heat shock family of proteins; hsp70A is closely related to the Drosophila heat inducible hsp70s and the S. cerevisiae SSA hsp70 subfamily; the hsp-1 gene is normally expressed throughout development and upon heat-shock the hsp-1 mRNA is enhanced 2-6 fold; down-regulation of hsp-1 via RNA interference results in a small reduction in the life-span of an age-1 …
WBGene00002023	hsp-25	C09B8.6	cytoskeleton	worm	10734099(organization or maintenance of the myofilament lattice and adherens junctions)		hsp-25 encodes a member of the small heat shock family of proteins; HSP-25 is expressed throughout development and in vitro, exhibits chaperone activity; HSP-25 localizes to: 1) dense bodies and M lines in body wall muscle, 2) the lining of the pharynx, and 3) to cell-cell junctions in the spermathecal wall; consistent with a role in myofibril organization, HSP-25 binds vinculin and alpha-actinin…
WBGene00002035	hum-1	F29D10.4	endocytosis	worm	16049479(loss of hum-1 activity via RNAi results in a low frequency of aldicarb resistance, suggesting that hum-1 may play a role in regulating synapse structure and/or function)		hum-1 encodes a class I unconventional myosin heavy chain that, within this class, is most closely related to the amoeboid myosin I subclass; loss of hum-1 activity via RNAi results in a low frequency of aldicarb resistance, suggesting that hum-1 may play a role in regulating synapse structure and/or function; when expressed in the DA cholinergic motor neurons, a HUM-1 reporter fusion protein loc…
WBGene00006405	itsn-1	Y116A8C.36	vesicle trafficking - synaptic	worm	17942601, 17761527, 18298590		tag-11/Y116A8C.36 encodes a homolog of human NCF1, which when mutated leads to chronic granulomatous disease (OMIM:306400).
WBGene00002999	lin-10	C09H6.2	other	worm	9753322, 10359617, 11544104		lin-10 encodes a PDZ and PTB domain-containing protein that is homologous to mammalian Munc interacting proteins (Mint1, OMIM:602414) and is required for polarized protein localization; LIN-10 is required for proper localization of the LET-23 EGF receptor to the basolateral membrane of the vulval precursor cells and for proper postsynaptic localization of GLR-1, an AMPA-type glutamate receptor in…
WBGene00003053	lmp-1	C03B1.12	endosome	worm	16394106, 10862717		lmp-1 encodes a protein with similarity to vertebrate lysosome-associated membrane proteins CD68, and appears to be the only protein in C. elegans that has a GYXX (phi) vertebrate lysosomal targeting sequence at its carboxy terminus; localized to the periphery of a large population of membrane bound organelles (granules) seen throughout the early embryos and restricted to the cells of the intesti…
WBGene00003153	mca-3	Y67D8C.10	endocytosis	worm	17343680, 11560892	Ca2+ pump	mca-3 encodes one of three C. elegans plasma membrane Ca2+ ATPases (PMCAs); by homology, MCA-3 is predicted to function as a molecular pump that couples ATP hydrolysis to extrusion of cytosolic Ca2+; mca-3 activity is required for coelomoycte endocytosis, normal coordinated locomotion, and embryonic and larval development; in regulating endocytosis, MCA-3 is required specifically in the early sta…
WBGene00003247	mig-15	ZC504.4	cytoskeleton	worm	11967148	Nck-interacting kinase (NIK)	The mig-15 gene encodes a Nck-interacting kinase (NIK) that is required to inhibit premature branching of commissures.
WBGene00003241	mig-5	T05C12.6	other	worm	16899238, 17196955	Dishevelled (Wnt signaling)	mig-5 encodes one of three C. elegans Dishevelled homologs; as part of both canonical and non-canonical Wnt signaling pathways, mig-5 activity is required maternally and embryonically for cell migration, cell fate specification, and proper spindle orientation in the early embryo; cells affected by mig-5 mutations include the distal tip cells (DTCs), the QL neuroblast descendants (QL.d), the vulva…
WBGene00003371	mlc-3	F09F7.2	other	worm	11099034, 12529635, 14551910, 15489339		mlc-3 encodes an essential myosin light chain; large-scale RNAi screens indicate that mlc-3 activity is required for both embryonic and postembryonic development, as well as for normal locomotion and egg laying.
WBGene00003410	mrp-4	F21G4.2	endosome	worm	17947407	ABC transporter	mrp-4 encodes a putative member of subfamily C of the ATP-binding cassette transporters; MRP-4 is required, redundantly with its paralog WHT-2, for sperm to normally migrate towards a PUFA-based signal exuded by oocytes; hermaphrodites subjected to double wht-2(RNAi) mrp-4(RNAi) are infertile, both through aberrant loss of their own sperm and through failure of males to effectively inseminate the…
WBGene00003478	mtm-6	F53A2.8	endocytosis	worm	14565969, 11560892, 12788949	myotubularin	mtm-6 encodes a myotubularin orthologous to human MTMR6 (OMIM:603561), MTMR7 (OMIM:603562), and MTMR8, that regulates phosphoinositide 3-phosphate levels in vivo and whose mutation blocks endocytosis by coelomocytes; the MTM-6A isoform, which rescues the endocytic defect of mtm-6 mutants, is believed to function as part of a complex with MTM-9 and MTM-6A is predominantly localized to the coelomoc…
WBGene00003479	mtm-9	Y39H10A.3	endocytosis	worm	14565969, 11560892	myotubularin	mtm-9 encodes a myotubularin orthologous to human MTMR9 (OMIM:606260) that affects phosphoinositide 3-phosphate localization, and whose mutation blocks endocytosis by the coelomocytes of C. elegans; MTM-9 is believed to function as part of a complex with MTM-6A and it is predominantly localized to the coelomocyte cytoplasm, with some localization to the membrane.
WBGene00003485	mua-6	W10G6.3	cytoskeleton	worm	8013462, 11290717, 11427699, 12204276, 14529618, 14597206	intermediate filament	mua-6 encodes an essential intermediate filament protein (MUA-6/IFA-2) that is coexpressed with the essential IF protein IFB-1; MUA-6 is required for hypodermal integrity and for lasting attachment of muscles to the body wall; MUA-6 is also required for normal positioning of excretory canals and muscles; MUA-6 forms heteropolymeric intermediate filaments in vitro with an equimolar mixture of IFB-…
WBGene00015508	mvb-12	C06A6.3	endosome	worm	17895996
WBGene00006410	nck-1	ZK470.5	cytoskeleton	worm	19168673	NCK	nck-1 encodes a protein with similarity to the human NCK adaptor protein 2 and orthologous to C. briggsae CBG14353; contains three SH3 domains and two SH2 domains.
WBGene00003830	num-1	T03D8.1	endosome	worm	18493060	NUMB	num-1 encodes two isoforms of an ortholog of Drosophila NUMB that inhibits endocytotic recycling and antagonizes RME-1 in vivo; NUM-1 is required for recycling (but not internalization) of a transmembrane endocytosis marker (RME-1??); num-1(bc365) null mutants, while mostly normal, no longer require RME-1 in endocytotic recycling; NUM-1A is localized to the basolateral surfaces of most polarized …
WBGene00003996	pgp-2	C34G6.4	endosome	worm	1360540, 8096815, 17202409	ABC transporter	pgp-2 encodes a member of the ABC transporter family with highest similarity to the vertebrate MDR (multidrug resistance) family and that is orthologous to human MDR1 (ABCB1; OMIM:171050, mutated in Crohn disease); during development, pgp-2 activity is required, in parallel with that of the AP-3 adaptor complex, for the proper formation of gut granules, lysosome-related fat storage organelles fou…
WBGene00004089	ppk-3	VF11C1L.1	endosome	worm	16801682	PIP5K-like protein
WBGene00004205	psr-1	F29B9.4	phagocytosis	worm	10811223, 14645848	phosphatidylserine receptor	psr-1 encodes an ortholog of the mammalian apoptotic phosphatidylserine receptor, whose product recognizes phosphatidylserine on apoptotic cells and enables cells expressing the receptor to recognize and engulf apoptotic cells in a phosphatidylserine-specific manner; psr-1 was not mutated in classical screens for Ced mutants, but, given its high similarity, may nevertheless mediate phosphatidylse…
WBGene00004273	rab-10	T23H2.5	endosome	worm	16394106	Ras-like GTPase	rab-10 encodes a Rab-like GTPase that is a member of the Ras superfamily of small GTPases; rab-10 activity is required, upstream of rme-1, for basolateral endocytic recycling in the intestine, but not in oocytes or coelomocytes; a RAB-10::GFP fusion protein is widely expressed and in the intestine, localizes to endosomes and the Golgi.
WBGene00004274	rab-11.1	F53G12.1	endosome	worm	10588660	Ras-like GTPase	rab-11.1 encodes a small GTPase homologous to the Rab GTPases that function in endocytosis, membrane fusion, and vesicular trafficking events; RAB-11.1 activity is required for completion of the final stages of cytokinesis during early embryogenesis and for efficient uptake of yolk proteins during oocyte development; RAB-11.1 is also required for normal peripheral localization of nuclei in the sy…
WBGene00004267	rab-3	C18A3.6	vesicle trafficking - synaptic	worm	9334382	Ras-like GTPase	rab-3 encodes a rab3 homolog, a member of the Ras GTPase superfamily, and affects sensitivity to aldicarb and the distribution of synaptic vesicle populations and thereby affects synaptic transmission, track amplitude and speed of movement, chemotaxis to isoamyl alcohol, affects pharyngeal pump durations, and may only slightly affect male mating behavior; requires aex-3 for localization to synaps…
WBGene00004284	rab-35	Y47D3A.25	endosome	worm	18354496	Ras-like GTPase	rab-35 encodes a small, monomeric Rab GTPase that is most closely related to the human and Drosophila Rab35 GTPases; by homology, RAB-35 is predicted to function as a membrane-associated GTPase required for intracellular vesicular trafficking and for regulation of endo- and exocytosis; however, as loss of rab-35 function via RNA-mediated interference (RNAi) does not result in any obvious abnormal…
WBGene00004268	rab-5	F26H9.6	endosome	worm	10588660	Ras-like GTPase	rab-5 encodes the C. elegans Rab5 GTPase ortholog; RAB-5 activity is required for receptor-mediated yolk endocytosis and thus, for embryonic development; rab-5 mutations also affect localization of P granules and of PAR-2, as well as the cytoplasmic appearance of cells in the early embryo and larval development.
WBGene00004271	rab-7	W03C9.3	endosome	worm	10588660, 17203072	Ras-like GTPase	rab-7 encodes a Rab GTPase orthologous to the Rab7 GTPases of yeast, Drosophila, and vertebrates; RAB-7 is required for endosome and endosome to lysosome trafficking and thus, for proper yolk protein transport in oocytes and transport of endocytosed materials in coelomoyctes; RAB-7 activity is also required for normal embryogenesis, locomotion, and body morphology; in oocytes stained with anti-RA…
WBGene00004272	rab-8	D1037.4	endosome	worm	11378383	Ras-like GTPase	rab-8 encodes a rab related protein of the Ras GTPase superfamily that affects ovarian morphology and function, thereby affecting fertility; acts downstream of let-60 with respect to vulval development based on genetic analysis.
WBGene00004364	ric-4	Y22F5A.3	endocytosis	worm	8103915, 8332215, 12973353, 16049479		ric-4 encodes an ortholog of vertebrate SNAP-25 and S. cerevisiae Sec9p; SNAP-25 is associated with synaptosomes, required for axonal growth in vivo, and targeted by botulinum neurotoxins; UNC-86 and MEC-3 are required for ric-4 expression, and act on a regulatory element (I2h) in ric-4 conserved between the first introns of C. elegans and C. briggsae ric-4 genes; other conserved motifs in the pr…
WBGene00004373	rme-1	W06H8.1	endocytosis	worm	11389442, 11560892		The rme-1 gene encodes a C. elegans protein required for endocytosis.
WBGene00004375	rme-4	F46F6.1	endosome	worm	18354496
WBGene00004377	rme-6	F49E7.1	endocytosis	worm	11560892		The primary phenotype of rme-6 animals is an accumulation of secreted GFP in the pseudocoelom, suggesting a decrease in, or the absence of, endocytosis - coelomocytes.
WBGene00004378	rme-8	F18C12.2	endosome	worm	11560892, 11451999, 19763082		The rme-8 gene encodes a J-domain protein that is required for both receptor-mediated and fluid-phase endocytosis - coelomocytes and other cell types, and that is also required for development and viability.
WBGene00018321	sand-1	F41H10.11	endosome	worm	17203072	SAND family protein	sand-1 encodes an ortholog of human MON1A and MON1B and S. cerevisiae MON1, required for normal association of RAB-7 with the membrane, and thus also required for normal (RAB-7-mediated) traffic between early and late endosomes; SAND-1 has a SAND/DUF254 domain, which has structural similarity to longins and distant similarity to human HPS1 (OMIM:604982); SAND-1, like its yeast ortholog Mon1p, bin…
WBGene00009385	sas-5	F35B12.5	other	worm	15232593		sas-5 encodes a coiled-coil protein whose activity is required, paternally, maternally, and in a dose-dependent manner, for daughter centriole formation; SAS-5 localizes to both the cytoplasm and to centrioles, and photobleaching experiments reveal rapid SAS-5 cycling between these two cellular components throughout the cell cycle; SAS-5 localization to centrioles depends upon the ZYG-1 kinase an…
WBGene00018467	sdpn-1	F45E1.7	endosome	worm	17997305		sdpn-1 encodes the C. elegans syndapin ortholog; an SDPN-1::GFP fusion protein is highly expressed in the intestine, where it localizes to basolateral recycling endosomes; SDPN-1 localization to basolateral recycling endosomes is dependent upon ALX-1, one of two C. elegans Bro1 domain-containing proteins, and RME-1.
WBGene00004760	sel-2	F10F2.1	endosome	worm	17215302(a negative regulator of lin-12/Notch activity and affects endosomal traffic in polarized epithelial cells)		sel-2 encodes a PH, BEACH and WD40 domain-containing protein that is homologous to mammalian neurobeachin/BCL8B and LRBA (LPS-responsive, beige-like anchor protein); during development, SEL-2 functions to regulate endosomal traffic in polarized epithelial cells such as the vulval precursor cells (VPCs) and intestinal cells; specifically, in a subset of the VPCs, SEL-2 activity is required for pro…
WBGene00004913	snn-1	Y38C1BA.2	vesicle trafficking - synaptic	worm	16049479, 17115039	Synapsin
WBGene00004921	snt-1	F31E8.2	vesicle trafficking - synaptic	worm	7477324, 8391930, 17321753	synaptotagmin	snt-1 encodes two proteins, SNT-1A and SNT-1B, that are orthologous to the synaptic vesicle protein synaptotagmin 1; snt-1 is required for synaptic vesicle recycling (endocytosis) as well as for proper control of synaptic vesicle exocytosis and neurotransmitter release; accordingly, snt-1 activity is required for a variety of behaviors including pharyngeal pumping, locomotion, and defecation; SNT…
WBGene00004927	snx-1	C05D9.1	endosome	worm	16645052, 18497747, 19763082, 20133524	retromer complex, sorting nexin
WBGene00004109	stam-1	C34G6.7	endosome	worm	17581863		pqn-19 encodes, by alternative splicing, two isoforms of a putative Janus kinase substrate ('signal-transducing adaptor molecule') that is required for maintaining meiotic arrest and for acetylcholine neurotransmission; PQN-19 is located in puncta of the DA motor neurons; PQN-19 is required in the germline for arrested oocytes to continue responding to an inhibitory signal from somatic gonadal sh…
WBGene00009977	swan-1	F53C11.8	phagocytosis	worm	16980389
WBGene00006363	syd-1	F35D2.5	other	worm	17115039, 17151015	Rho GAP
WBGene00013034	tat-1	Y49E10.11	endocytosis; phagocytosis	worm	18939953(regulates lysosome biogenesis and endocytosis), 17540571, 18436785(TAT-1 promotes phosphatidylserine exposure during C. elegans apoptosis)	flippase	tat-1 encodes one of six C. elegans subfamily IV P-type ATPase that, by sequence similarity, is proposed to function as an aminophospholipid translocase (flippase); TAT-1 activity is required for regulating phosphatidylserine asymmetry on the plasma membrane and thus, for regulation of phagocytic engulfment of cells; in addition, TAT-1 activity is required for elements of membrane trafficking, in…
WBGene00017298	toca-1	F09E10.8	endocytosis	worm	19798448	Fungi/Metazoa group ortholog FNBP1L
WBGene00010663	toca-2	K08E3.3	endocytosis	worm	19798448	Fungi/Metazoa group ortholog FNBP1L
WBGene00015658	tsg-101	C09G12.9	endosome	worm	15998324	ESCRT-I component	C09G12.9 encodes the C. elegans ortholog of S. cerevisiae vacuolar protein sorting protein Vps23p and human TUMOR SUSCEPTIBILITY GENE 101 (TSG101; OMIM:601387), mutations in which are associated with several types of cancer and with varying responses to HIV infection; the product of C09G12.9 is predicted to be a component of C. elegans ESCRT-1 (Endosomal Sorting Complex Required for Transport), a…
WBGene00006829	unc-101	K11D2.3	vesicle trafficking - synaptic	worm	11502258, 8288128, 10930467	adaptin	unc-101 encodes an adaptin orthologous to the mu1-I subunit of adaptor protein complex 1 (AP-1) that is involved in motility, egg-laying, negative regulation of LET-23 / EGF-receptor signalling, and localization of the neuronal receptors ODR-10 and GLR-1; it is broadly expressed.
WBGene00006833	unc-108	F53F10.4	endosome; phagocytosis	worm	18227280, 18434599, 19797080, 19797081	Ras-like GTPase	unc-108 encodes a small GTPase homologous to the Rab GTPases that function in endocytosis, membrane fusion, and vesicular trafficking events; unc-108 function is required in neurons for normal locomotion; unc-108 also functions in the removal of apoptotic cells, specifically it functions in engulfing cells for the recruitment and fusion of the lysosome to the phagosome; unc-108 is expressed in ne…
WBGene00006751	unc-11	C32E8.10	endocytosis	worm	10397769	AP180	unc-11 encodes multiple isoforms of a clathrin-adaptor protein AP180 (OMIM:603025) that functions in clathrin-mediated endocytosis; UNC-11 is essential for embryogenesis, locomotion, and pharyngeal pumping, and regulates neurotransmitter release by controlling vesicle trafficking and fusion; UNC-11 is also required for localization of SNB-1/synaptobrevin to synaptic vesicles, thus acting as a sor…
WBGene00006754	unc-15	F07A5.7	endocytosis	worm	11014812, 12728011, 17704769 (CME)	Myosin class II heavy chain	The unc-15 gene encodes a paramyosin ortholog; UNC-15 protein physically interacts with MHC A, one isoform of myosin heavy chain (MHC) in striated muscle; UNC-15 accumulation is decreased in the absence of UNC-54 (myosin B), implying that degradation of UNC-15 is inhibited by its binding myosin B; conversely, myosin B (but not MYO-3/myosin A) fails to accumulate in unc-15 mutants.
WBGene00006763	unc-26	JC8.10	vesicle trafficking - synaptic	worm	10931870	synaptojanin	unc-26 encodes synaptojanin, a polyphosphoinositide phosphatase orthologous to human synaptojanin 1 (OMIM:604297, 309000, which when mutated leads to Lowe oculocerebrorenal syndrome); UNC-26 is required for normal locomotion, pharyngeal pumping, and defecation, and specifically, appears to function in multiple steps of synaptic vesicle endocytosis; UNC-26 may also play a role in cytoskeletal orga…
WBGene00006777	unc-41	C27H6.1	vesicle trafficking - synaptic	worm	18166656	stonins, an adaptin. Stonins are evolutionarily conserved adaptors dedicated to endocytic sorting of the synaptic vesicle protein synaptotagmin.	unc-41 encodes an ortholog of Drosophila STONED A (STNA) required for normal locomotion; a beta-strand in the mu-adaptin-like domain of UNC-41 binds the C2A domain of SNT-1, and this binding is required for SNT-1 endocytosis, punctate localization of UNC-41 in neurons, and transgenic rescue of unc-41(e268) animals; UNC-41 is also required for normal secretion of EGL-17 from P6.p cells, and for em…
WBGene00006791	unc-57	T04D1.3	vesicle trafficking - synaptic	worm	14622579	endophilin A	unc-57 encodes an ortholog of endophilin A that is required for synaptic vesicle endocytosis; UNC-57 is expressed in all neurons, at synapses and neuromuscular junctions, and (weakly) in the spermetheca; like other endophilins, UNC-57 has a large BAR domain, an N-terminal coiled-coil domain within the BAR domain, and a C-terminal SH3 domain; UNC-57 protein is necessary for proper localization of …
WBGene00006805	unc-73	F55C7.7	other	worm	11023868, 11687661, 11784116, 12297102	small GTPase GEF	unc-73 encodes a guanine nucleotide exchange factor (GNEF) similar to the Trio protein; UNC-73 is required for vulval morphogenesis, for the migration of QL, QR, CAN, and hypodermal P cells, the commissure outgrowth of D type motoneurons, and amphid axon outgrowth; UNC-73 has GNEF activity for both CED-10 and MIG-2 in vitro; the requirement for UNC-73 in P cell migration can be suppressed by tran…
WBGene00006876	vab-10	ZK1151.1	cytoskeleton	worm	12756232, 12376554(Spectraplakins can interact with all three elements of the cytoskeleton: actin, microtubules and intermediate filaments)	spectraplakins	vab-10 encodes, by alternative splicing, two spectraplakins (VAB-10A and VAB-10B) that are jointly required for mechanical resilience of the epidermis under strain by the contraction of actin microfilaments mechanically linked to fibrous organelles (FOs); VAB-10A/B are, accordingly, required for elongation during embryonic morphogenesis; VAB-10A has C-terminal plectin repeats while VAB-10B has sp…
WBGene00011067	vps-11	R06F6.2	endosome	worm	17762880, 18425118, 18923146	HOPS complex, a GTPase exchange factor (GEF) that acts on RAB-7 during endocytosis
WBGene00006516	vps-16	C05D11.2	endosome	worm	17762880, 18425118, 18923146	HOPS complex, a GTPase exchange factor (GEF) that acts on RAB-7 during endocytosis
WBGene00021058	vps-18	W06B4.3	endosome	worm	17762880, 18425118, 18923146	HOPS complex, a GTPase exchange factor (GEF) that acts on RAB-7 during endocytosis
WBGene00006931	vps-26	T20D3.7	endosome	worm	16645052, 18497747	retromer complex
WBGene00014234	vps-29	ZK1128.8	endosome	worm	16645052, 18497747	retromer complex
WBGene00015130	vps-33.1	B0303.9	endosome	worm	17762880, 18425118, 18923146	HOPS complex, a GTPase exchange factor (GEF) that acts on RAB-7 during endocytosis
WBGene00016960	vps-33.2	C56C10.1	endosome	worm	17762880, 18425118, 18923146, 19109425	HOPS complex, a GTPase exchange factor (GEF) that acts on RAB-7 during endocytosis
WBGene00006932	vps-34	B0025.1	endosome	worm	11560892, 11927551	PI3K	The vps-34 gene encodes an ortholog of the phosphoinositide 3-kinase VPS34 in S. cerevisiae, a protein that regulates multiple steps in endocytosis, and that is required for growth at normal rates during development.
WBGene00006933	vps-35	F59G1.3	endosome	worm	16645052, 18497747	retromer complex
WBGene00016990	vps-37	CD4.4	endosome	worm	17895996
WBGene00011625	vps-39	T08G5.5	endosome	worm	17762880, 18425118, 18923146	HOPS complex, a GTPase exchange factor (GEF) that acts on RAB-7 during endocytosis
WBGene00021334	vps-4	Y34D9A.10	endosome	worm	17895996, 18434599	AAA-ATPase
WBGene00017974	vps-41	F32A6.3	endosome	worm	18425118	HOPS complex, a GTPase exchange factor (GEF) that acts on RAB-7 during endocytosis
WBGene00016643	vps-45	C44C1.4	endosome	worm	17235359	HOPS complex, a GTPase exchange factor (GEF) that acts on RAB-7 during endocytosis
WBGene00008402	wdfy-2	D2013.2	endocytosis	worm	16873553		wdfy-2 encodes a WD40- and FYVE-domain containing protein that is orthologous to mammalian WDFY2; WDFY-2 is one of twelve C. elegans FYVE-domain-containing proteins; wdfy-2 activity is essential for wild-type levels of endocytosis.
WBGene00006957	wsp-1	C07G1.4	cytoskeleton	worm	12640035		wsp-1 encodes a homolog of human WASP that interacts with Arp2/3 and is required for hypodermal cell migration during morphogenesis (ventral enclosure); when mutated, human WASP leads to Wiskott-Aldrich syndrome (OMIM:301000).
WBGene00006958	wve-1	R06C1.3	cytoskeleton	worm	12640035		wve-1 encodes a homolog of the mammalian WAVE protein; based on homology WVE-1 might be involved in actin cytoskeletal dynamics; wve-1 is required for early cell migrations in the epidermis during embryonic morphogenesis and may require gex-2 and gex-3 for its function.
WBGene00017735	F23C8.6	F23C8.6	endosome	yeast homolog DID2	n/a	Vacuolar assembly/sorting protein DID2
WBGene00019317	K02E10.1	K02E10.1	other	human homolog RAB8B	n/a
WBGene00016874	C52B11.5	C52B11.5	endosome	human homolog RAB5B	n/a
WBGene00008348	C56G7.3	C56G7.3	phagocytosis	human homolog ELMOD3	n/a
WBGene00004276	rab-14	K09A9.2	endosome	Fungi/Metazoa ortholog RAB14	n/a	Ras-like GTPase	rab-14 encodes a member of the Rab GTPase family.
WBGene00003086	lst-4	Y37A1B.2	endocytosis	Euteleostomi homolog sorting nexin	n/a	Sorting nexin	Sorting nexin
WBGene00011361	T01H10.8	T01H10.8	endosome	Euteleostomi homolog LYST	n/a		T01H10.8 encodes a BEACH domain-containing protein that is orthologous to the mammalian lysosomal trafficking regulator LYST which when mutated leads to Chediak-Higashi syndrome (CHS, OMIM:606897).
WBGene00001575	Y37A1B.17	Y37A1B.17	cytoskeleton	Euteleostomi homolog DNMBP	n/a	TUBA, DNMBP (dynamin binding protein)
WBGene00006934	vps-54	T21C9.2	endosome	Eukaryota ortholog VPS54	n/a
WBGene00011502	vps-53	T05G5.8	endosome	Eukaryota ortholog VPS53	n/a
WBGene00007059	vps-52	F08C6.3	endosome	Eukaryota ortholog VPS52	n/a
WBGene00008919	vps-36	F17C11.8	endosome	Eukaryota ortholog VPS36	n/a	ESCRT-II component
WBGene00013598	vps-28	Y87G2A.10	endosome	Eukaryota ortholog VPS28	n/a	ESCRT-1 component	Y87G2A.10 encodes the C. elegans ortholog of S. cerevisiae vacuolar protein sorting protein Vps28p and human VPS28; the product of Y87G2A.10 is predicted to be a component of C. elegans ESCRT-1 (Endosomal Sorting Complex Required for Transport), and loss of its activity results in a variety of defects, including embryonic and larval lethality, slow growth, uncoordinated locomotion, and a protrudi…
WBGene00012193	vps-25	W02A11.2	endosome	Eukaryota ortholog VPS25	n/a	ESCRT-II component	W02A11.2 encodes the C. elegans ortholog of the vacuolar protein sorting protein EAP20/VPS25; by homology, the product of W02A11.2 is predicted to be a component of ESCRT-II (Endosomal Sorting Complex Required for Transport) and function in endosomal trafficking.
WBGene00020866	T27F7.1	T27F7.1	endosome	Eukaryota ortholog VPS24	n/a	ESCRT-III component
WBGene00016167	vps-22	C27F2.5	endosome	Eukaryota ortholog SNF8/VPS22	n/a		C27F2.5 encodes the C. elegans ortholog of the conserved vacuolar protein sorting protein EAP30/SNF8/VPS22; by homology, the product of C27F2.5 is predicted to be a component of an ESCRT-II complex (Endosomal Sorting Complex Required for Transport) that functions in endosomal transport.
WBGene00004269	rab-6.1	F59B2.7	endosome	Eukaryota ortholog RAB6B	n/a	Ras-like GTPase	rab-6.1 encodes a small, monomeric Rab GTPase that is most closely related to the Drosophila and mammalian Rab6 GTPases; by homology, RAB-6.1 is predicted to function in the regulation of intracellular membrane trafficking; RNAi experiments indicate that rab-6.1 is required redundantly with rab-6.2 for normal embryonic development and reproduction.
WBGene00004270	rab-6.2	T25G12.4	endosome	Eukaryota ortholog RAB6A	n/a	Ras-like GTPase	rab-6.2 encodes a small, monomeric Rab GTPase that is most closely related to the Drosophila and mammalian Rab6 GTPases; by homology, RAB-6.2 is predicted to function in the regulation of intracellular membrane trafficking; RNAi experiments indicate that rab-6.2 is required redundantly with rab-6.1 for normal embryonic development and reproduction.
WBGene00004279	rab-21	T01B7.3	endosome	Eukaryota ortholog RAB21	n/a	Ras-like GTPase	rab-21 encodes a Rab GTPase most closely related to the Drosophila and vertebrate Rab21 GTPases and Saccharomyces cerevisiae VPS21; by homology, RAB-21 is predicted to be involved in membrane trafficking/vesicle transport; loss of rab-21 activity via RNAi results in 7-8% embryonic lethality.
WBGene00004266	rab-1	C39F7.4	endosome	Eukaryota ortholog RAB1A	n/a	Ras-like GTPase	rab-1 encodes an ortholog of the small Ras-like GTPase Rab1; by homology, RAB-1 is predicted to play a role in intracellular vesicle trafficking, and consistent with this broad role, large-scale RNAi screens indicate that rab-1 activity is required for fertility, movement, and survival; in yeast two-hybrid assays, RAB-1 interacts with TIR-1, a C. elegans SARM ortholog that is required for innate …
WBGene00004277	rab-18	Y92C3B.3	endosome	Eukaryota ortholog RAB18	n/a	Ras-like GTPase	rab-18 encodes a small GTPase homologous to the Rab GTPases that function in endocytosis, membrane fusion, and vesicular trafficking events; the precise biological role and expression pattern of rab-18 are not yet known.
WBGene00004275	rab-11.2	W04G5.2	endosome	Eukaryota ortholog RAB11A	n/a	Ras-like GTPase
WBGene00022453	Y110A2AR.3	Y110A2AR.3	endocytosis	Eukaryota ortholog NECAP2	n/a	adaptin-ear-binding coat-associated protein
WBGene00022027	vps-20	Y65B4A.3	endosome	Eukaryota ortholog CHMP6	n/a	ESCRT-III component
WBGene00016961	vps-32.1	C56C10.3	endosome	Eukaryota ortholog CHMP4B	n/a	ESCRT-III component
WBGene00016497	vps-32.2	C37C3.3	endosome	Eukaryota ortholog CHMP4B	n/a	ESCRT-III component
WBGene00012903	vps-2	Y46G5A.12	endosome	Eukaryota ortholog CHMP2A	n/a	ESCRT-III component
WBGene00000552	cmd-1	T21H3.3	other	Eukaryota ortholog calmodulin	n/a	Calmodulin mediates processes such as inflammation, metabolism, apoptosis, smooth muscle contraction, intracellular movement, short-term and long-term memory, nerve growth and the immune response.	cmd-1 encodes a putative homolog of calmodulin 1 that affects growth rate and fertility.
WBGene00015176	vps-51	B0414.8	endosome	Eukaryota ortholog C11orf2	n/a
WBGene00008671	F11A5.3	F11A5.3	endosome	Eukaryota homolog Rab2A	n/a	homolog of human GTPase Rab2
WBGene00008672	F11A5.4	F11A5.4	endosome	Eukaryota homolog Rab2A	n/a	homolog of human GTPase Rab2
WBGene00010736	K10C8.3	K10C8.3	endosome	Eukaryota homolog IST1	n/a	multivesicular bodies sorting
WBGene00018290	F41E6.9	F41E6.9	endosome	Eukaryota homolog CHMP5	n/a	ortholog of human CHMP5 (chromatin-modifying protein/charged multivesicular body protein 5), components of ESCRT-III (endosomal sorting complex required for transport III), a complex involved in degradation of surface receptor proteins and formation of endocytic multivesicular bodies (MVBs)./
WBGene00020025	R12C12.5	R12C12.5	endosome	Eukaryota homolog CHMP4B (Ce orthologs of CHMP4B are VPS-32.1 and VPS32.2)	n/a	ESCRT-III component
WBGene00000159	aps-1	F29G9.3	endocytosis	Eukaryota homolog AP1S2	n/a	adaptin	aps-1 encodes an adaptin: specifically, it encodes an ortholog of the sigma1 subunit of adaptor protein complex 1 (AP-1).
WBGene00004278	rab-19	Y62E10A.9	endosome	Bilateria ortholog RAB43	n/a	Ras-like GTPase	rab-19 encodes a small GTPase homologous to the Rab GTPases that function in endocytosis, membrane fusion, and vesicular trafficking events; the precise biological role and expression pattern of rab-19 are not yet known.
WBGene00004286	rab-39	D2013.1	endocytosis	Bilateria ortholog RAB39B	n/a (predicted based on homology, but RNAi no phenotype)	Ras-like GTPase	rab-39 encodes a small, monomeric Rab GTPase that is most closely related to the human and Drosophila Rab39 GTPases; by homology, RAB-39 is predicted to function as a membrane-associated GTPase required for intracellular vesicular trafficking and for regulation of endo- and exocytosis; however, as loss of rab-39 function via RNA-mediated interference (RNAi) does not result in any obvious abnormal…
WBGene00004285	rab-37	W01H2.3	endosome	Bilateria ortholog RAB37	n/a	Ras-like GTPase
WBGene00004283	rab-33	F43D9.2	endosome	Bilateria ortholog RAB33B	n/a	Ras-like GTPase
WBGene00004282	rab-30	Y45F3A.2	endosome	Bilateria ortholog RAB30	n/a	Ras-like GTPase	rab-30 encodes a rab related protein of the Ras GTPase superfamily.
WBGene00004281	rab-28	Y11D7A.4	endosome	Bilateria ortholog RAB28	n/a	Ras-like GTPase	rab-28 encodes a small GTPase homologous to the Rab GTPases that function in endocytosis, membrane fusion, and vesicular trafficking events; the precise biological role and expression pattern of rab-28 are not yet known.
WBGene00004774	sem-5	C14F5.5	endocytosis	Bilateria ortholog GRB2	17449471(Specific Grb2-mediated interactions regulate clathrin-dependent endocytosis of the cMet-tyrosine kinase), 8022809(Hs: Interaction of Grb2 via its Src homology 3 domains with synaptic proteins including synapsin I), 17704769(CME)		sem-5 encodes a Src homology (SH) domain 2 and 3-containing protein, orthologous to human GRB2 (OMIM:108355), that functions in multiple signaling pathways during development; these pathways include those regulating sex myoblast migration, muscle membrane extension, vulval induction, fluid balance, viability, and formation of the male tail; SEM-5 acts downstream of the LET-23 epidermal growth fac…
WBGene00001335	erp-1	F35A5.8	endocytosis	Bilateria ortholog endophilin B2	n/a	endophilin B	erp-1 is homologous to the human gene endophilin B1 (also called SH3GLB1, for SH3 domain GRB2-like endophilin B1).
WBGene00000072	add-1	F39C12.2	cytoskeleton	Bilateria ortholog Adducin	n/a	Adducin, actin filaments barbed end capping protein	add-1 encodes an ortholog of the cytoskeletal protein alpha-adducin (ADD1, OMIM:102680, mutations are associated with susceptibility to salt-sensitive essential hypertension); by homology, ADD-1 is predicted to be a cell membrane-associated protein that mediates localized changes in the cytoskeleton in response to activation of signal transduction cascades; as loss of add-1 activity via large-sca…
WBGene00000073	add-2	F57F5.4	cytoskeleton	Bilateria ortholog Adducin	n/a	Adducin, actin filaments barbed end capping protein	add-2 encodes a protein containing an alpha-adducin-like head domain that while highly similar in sequence to the head domain of vertebrate and Drosophila adducins, atypically resides at the C-, rather than N-, terminus of the protein; by homology, ADD-2 is predicted to be a cell membrane-associated cytoskeletal protein that mediates cytoskeletal rearrangements in response to activation of signal…
WBGene00022177	Y71H2AM.12	Y71H2AM.12	endosome	Bilateria homolog RAB30	n/a	Ras-like GTPase
WBGene00007983	C36E8.4	C36E8.4	endocytosis	Eukaryota ortholog NOSTRIN	n/a
WBGene00001006	dlg-1	C25F6.2	endocytosis	Eukaryota ortholog DLG4	n/a
WBGene00003374	mlk-1	K11D12.10	endocytosis	Eukaryota ortholog MAP3K10	n/a
