# Supplementary material for: SH3 interactome conserves general function over specific form
Source: Mol Syst Biol. 2013 Apr 2;9:652. doi: 10.1038/msb.2013.9 (PMC3658277; doi:10.1038/msb.2013.9)
Supplement: Supplementary Table 11 — List of yeast endocytosis proteins. The proteins were retrieved from Gene Ontology (GO:0006897) with experimental evidence codes (i.e, EXP, IDA, IPI, IMP, IGI, and IEP). Column 1 shows the protein name, column 2 shows the GO category (child of GO:0006897), columns 3 the evidence code and column 4 the literature references. Multiple evidences are separated by underscores. [file msb20139-s9.xls]

## Sheet: Table_yeast_endo.xls
List of yeast endocytosis proteins
Protein	GO term	GO evidence	Litterature References
NPR1	GO:0045806	IMP	PMID:22118465
AKL1	GO:0030100	IMP	PMID:12956961
AKR1	GO:0030100	IMP	PMID:10866691
ARK1	GO:0030100	IMP	PMID:12956961
PRK1	GO:0030100	IMP	PMID:12956961
FKS1	GO:0045807	IMP	PMID:14593073
RHO1	GO:0045807	IMP	PMID:14593073
ROM2	GO:0045807	IMP	PMID:14593073
RSP5	GO:0045807_GO:0070086_GO:0048260	IMP_IMP_IMP	PMID:12654912_PMID:17344478_PMID:11179425
SLG1	GO:0045807	IMP	PMID:14593073
TOR2	GO:0045807	IMP	PMID:14593073
ECM21	GO:0070086_GO:0070086	IMP_IPI	PMID:18976803_PMID:18976803|SGD:S000000927
LDB19	GO:0070086_GO:0070086	IPI_IMP	PMID:18976803|SGD:S000000927_PMID:18976803
ARC35	GO:0006898	IMP	PMID:7929582
CMD1	GO:0006898_GO:0006898	IMP_IMP	PMID:9450989_PMID:7988551
MYO5	GO:0006898	IMP	PMID:8614799
YPP1	GO:0006898	IDA	PMID:17576801
ACT1	GO:0006897	IMP	PMID:8590801
ARF3	GO:0006897_GO:0006897	IMP_IGI	PMID:18208507_PMID:18208507|SGD:S000000103
ARV1	GO:0006897	IMP	PMID:15173322
BRE4	GO:0006897	IMP	PMID:11378903
BZZ1	GO:0006897	IGI	PMID:16231105|SGD:S000004715
CDC50	GO:0006897	IGI	PMID:16195350|SGD:S000004046
CHC1	GO:0006897_GO:0006897	IDA_IMP	PMID:16643280_PMID:16643280
CLC1	GO:0006897_GO:0006897_GO:0006897	IDA_IMP_IPI	PMID:16643280_PMID:16643280_PMID:16643280|SGD:S000005187
COS10	GO:0006897	IMP	PMID:11378903
DNF1	GO:0006897_GO:0006897	IGI_IMP	PMID:12631737|SGD:S000000024|SGD:S000002500_PMID:12631737
DNF2	GO:0006897_GO:0006897	IMP_IGI	PMID:12631737_PMID:12631737|SGD:S000000024|SGD:S000000968
DOA4	GO:0006897	IMP	PMID:9119204
DRS2	GO:0006897_GO:0006897	IGI_IGI	PMID:12631737|SGD:S000000968|SGD:S000002500_PMID:16195350|SGD:S000004046
EDE1	GO:0006897	IMP	PMID:10954428
END3	GO:0006897	IMP	PMID:8380177
ENT1	GO:0006897	IMP	PMID:10449404
ENT2	GO:0006897	IMP	PMID:10449404
FEN2	GO:0006897	IMP	PMID:15020461
FTH1	GO:0006897	IMP	PMID:11378903
GTS1	GO:0006897	IMP	PMID:17449140
GVP36	GO:0006897	IMP	PMID:18156177
HES1	GO:0006897	IGI	PMID:15173322|SGD:S000006066|SGD:S000001043|SGD:S000001115|SGD:S000000081|SGD:S000002177|SGD:S000001711
JJJ1	GO:0006897	IMP	PMID:11378903
KES1	GO:0006897	IGI	PMID:15173322|SGD:S000001043|SGD:S000001115|SGD:S000000081|SGD:S000002177|SGD:S000005763|SGD:S000001711
LDB17	GO:0006897	IMP	PMID:19506040
LSB5	GO:0006897	IGI	PMID:12388763|SGD:S000001058
LSP1	GO:0006897_GO:0006897	IGI_IMP	PMID:16496001_PMID:16496001
MON2	GO:0006897	IMP	PMID:12052896
NEO1	GO:0006897	IMP	PMID:15314152
OSH2	GO:0006897	IGI	PMID:15173322|SGD:S000006066|SGD:S000001043|SGD:S000001115|SGD:S000000081|SGD:S000005763|SGD:S000001711
OSH3	GO:0006897	IGI	PMID:15173322|SGD:S000006066|SGD:S000001043|SGD:S000000081|SGD:S000002177|SGD:S000005763|SGD:S000001711
OSH6	GO:0006897	IGI	PMID:15173322|SGD:S000006066|SGD:S000001043|SGD:S000001115|SGD:S000000081|SGD:S000002177|SGD:S000005763
OSH7	GO:0006897	IGI	PMID:15173322|SGD:S000006066|SGD:S000001115|SGD:S000000081|SGD:S000002177|SGD:S000005763|SGD:S000001711
PAN1	GO:0006897	IMP	PMID:8978817
PIL1	GO:0006897_GO:0006897	IGI_IMP	PMID:16496001_PMID:16496001
PKH1	GO:0006897	IMP	PMID:11807089
RCY1	GO:0006897_GO:0006897	IMP_IMP	PMID:10769031_PMID:11378903
ROY1	GO:0006897	IGI	PMID:21389113|SGD:S000005615
RVS161	GO:0006897	IMP	PMID:8590801
RVS167	GO:0006897	IMP	PMID:8590801
SCD5	GO:0006897	IMP	PMID:16251346
SDS24	GO:0006897	IMP	PMID:11378903
SIW14	GO:0006897	IMP	PMID:15020461
SLA1	GO:0006897_GO:0006897	IPI_IMP	PMID:11940605_PMID:11940605
SLA2	GO:0006897	IMP	PMID:8380177
SNC1	GO:0006897	IMP	PMID:11029060
SNC2	GO:0006897	IGI	PMID:11029060|SGD:S000000028
SUR7	GO:0006897_GO:0006897	IGI_IMP	PMID:16496001_PMID:16496001
SVL3	GO:0006897	IMP	PMID:9751732
SWH1	GO:0006897	IGI	PMID:15173322|SGD:S000006066|SGD:S000001043|SGD:S000001115|SGD:S000002177|SGD:S000005763|SGD:S000001711
TLG1	GO:0006897	IMP	PMID:9427746
TLG2	GO:0006897	IMP	PMID:9427746
VMA3	GO:0006897	IMP	PMID:2145283
VPS1	GO:0006897_GO:0006897	IMP_IGI	PMID:20841380_PMID:20841380|SGD:S000002796
VPS21	GO:0006897	IMP	PMID:8163546
VPS33	GO:0006897	IMP	PMID:15047864
VRP1	GO:0006897_GO:0006897	IMP_IMP	PMID:8590801_PMID:9742397
WHI2	GO:0006897	IMP	PMID:15020461
YAP1801	GO:0006897	IPI	PMID:9531549
YAP1802	GO:0006897	IPI	PMID:9531549
YCK1	GO:0006897	IGI	PMID:10198058
YCK2	GO:0006897	IGI	PMID:10198058
YPT52	GO:0006897	IMP	PMID:8163546
YPT53	GO:0006897	IMP	PMID:8163546
YPT7	GO:0006897	IMP	PMID:1473149
YSC84	GO:0006897	IGI	PMID:12388763|SGD:S000000539
ALY1	GO:2000397	IGI	PMID:20956561|SGD:S000003620
ALY2	GO:2000397	IMP	PMID:20956561
