# Supplementary material for: SH3 interactome conserves general function over specific form
Source: Mol Syst Biol. 2013 Apr 2;9:652. doi: 10.1038/msb.2013.9 (PMC3658277; doi:10.1038/msb.2013.9)
Supplement: Supplementary Table 12 — Worm and human endocytosis protein predictions using the modified k-core algorithm with k = 3. [file msb20139-s10.xls]

## Sheet: Endo Kcore Predictions
Predicted Endocytosis Gene	Common Name	WBname	K-core	Human Ortholog	Human Endocytosis Ortholog
Y45F10D.13	tag-208	WBGene00012891	13	SH3D21, SORBS1, SORBS2, SORBS3	0
Y92H12A.1	src-1	WBGene00005077	13	BLK, FGR, FRK, FYN, HCK, LCK, LYN, SRC, YES1	0
Y37A1B.17	Y37A1B.17	WBGene00044989	11	ARHGEF37, DNMBP	DNMBP
B0303.7	B0303.7	WBGene00015128	9	SH3D19	0
C08B11.5	sap-49	WBGene00004723	9	SF3B4	0
C49H3.6	C49H3.6	WBGene00016792	9	CTTNBP2, CTTNBP2NL, FILIP1, FILIP1L, LUZP1	0
F32A5.6	prx-13	WBGene00004198	9	PEX13	0
F49B2.5	src-2	WBGene00005078	9	FGR, FRK, FYN, SRC, YES1	0
M79.1	abl-1	WBGene00000018	9	ABL1, ABL2	0
R31.1	sma-1	WBGene00004855	9	SPTA1, SPTAN1, SPTB, SPTBN1, SPTBN2, SPTBN4, SPTBN5	0
Y106G6H.14	Y106G6H.14	WBGene00013724	9	OSTF1	0
C06G1.5	C06G1.5	WBGene00015548	7	PPP2R3A, PPP2R3B, PPP2R3C	0
F22E12.1	F22E12.1	WBGene00009058	7	SCPEP1	0
F29F11.1	sqv-4	WBGene00005022	7	UGDH	0
K07D4.7	tag-218	WBGene00019487	7	ARHGEF26, ARHGEF15, ARHGEF16, ARHGEF19, ARHGEF5, NGEF	0
R144.2	R144.2	WBGene00020092	7	PCF11	0
Y43F8C.6	Y43F8C.6	WBGene00012828	7	BAP18	0
B0286.3	B0286.3	WBGene00015116	6	PAICS	0
C35B8.2	vav-1	WBGene00006887	6	VAV1, VAV2, VAV3	VAV1
F11H8.4	cyk-1	WBGene00000872	6	DIAPH1, DIAPH2, DIAPH3	0
Y106G6D.7	Y106G6D.7	WBGene00013703	6	RBM12B	0
Y37A1B.2	lst-4	WBGene00003086	6	SH3PX3, SNX18, SNX9	SH3KBP1, SNX18, SNX9
Y39A3CL.2	tag-168	WBGene00006513	6	BZRAP1, RIMBP2, RIMBP3, RIMBP3B, RIMBP3C	0
Y44E3A.4	Y44E3A.4	WBGene00021549	6	CD2AP, SH3KBP1	0
B0547.1	csn-5	WBGene00000817	5	COPS5	0
F25B5.7	F25B5.7	WBGene00017778	5	NONO, PSPC1, SFPQ	0
F42H10.3	F42H10.3	WBGene00018367	5	LASP1, NEB, NEBL, NRAP	0
F46F3.4	ape-1	WBGene00000146	5	PPP1R13B, TP53BP2	0
M28.7	nph-1	WBGene00010898	5	NPHP1	0
T04C9.1	T04C9.1	WBGene00020209	5	ARHGAP42, ARHGAP10, ARHGAP26, OPHN1	OPHN1
C11E4.6	C11E4.6	WBGene00007520	4	ANKS1A, ANKS1B	0
C14F5.5	sem-5	WBGene00004774	4	GRAP, GRAP2, GRB2	GRB2
C25F6.2	dlg-1	WBGene00001006	4	DLG1, DLG2, DLG3, DLG4	DLG4
F10E9.6	mig-10	WBGene00003243	4	APBB1IP, GRB10, GRB14, GRB7, RAPH1	0
F17E5.1	lin-2	WBGene00002991	4	CASK	0
F28F5.3	lim-8	WBGene00017904	4	LIMCH1, LMO7	0
F32B4.4	F32B4.4	WBGene00009314	4	RBMS1, RBMS2, RBMS3	0
K10B3.10	spc-1	WBGene00004951	4	SPTA1, SPTAN1, SPTB, SPTBN1, SPTBN2, SPTBN4, SPTBN5	0
K11D12.10	mlk-1	WBGene00003374	4	MAP3K10, MAP3K11, MAP3K19, MAP3K9	MAP3K10
Y55B1BR.4	Y55B1BR.4	WBGene00021914	4	MPP2, MPP3, MPP4, MPP6, MPP7	0
Y66H1B.2	Y66H1B.2	WBGene00022048	4	FLNA, FLNB, FLNC	0
C36E8.4	C36E8.4	WBGene00007983	3	NOSTRIN	NOSTRIN
F10D7.5	F10D7.5	WBGene00017342	3	NEURL1B, NEURL	0
F13H6.1	F13H6.1	WBGene00017430	3	BCL11A, BCL11B, ZNF342, ZNF553	0
F41G4.2	cas-1	WBGene00000294	3	CAP1, CAP2	CAP1
F44D12.1	F44D12.1	WBGene00009678	3	DLG5	0
R166.1	mab-10	WBGene00003107	3	NAB1, NAB2	0
T01G1.3	T01G1.3	WBGene00011338	3	SEC31A, SEC31B	0
T20B12.2	tbp-1	WBGene00006542	3	TBP, TBPL2	0
T28F2.5	ccb-1	WBGene00000368	3	CACNB1, CACNB2, CACNB3, CACNB4	0
Y53H1A.1	Y53H1A.1	WBGene00013177	3	SFRS18	0
Y63D3A.5	tfg-1	WBGene00006565	3	TFG	0
Y65B4BR.4	wwp-1	WBGene00007009	3	ITCH, NEDD4, NEDD4L, WWP1, WWP2	NEDD4, NEDD4L
Y77E11A.2	Y77E11A.2	WBGene00022307	3	C5orf33	0
ZK381.5	prkl-1	WBGene00022727	3	PRICKLE1, PRICKLE2, PRICKLE3, PRICKLE4	0
C09G1.4	C09G1.4	WBGene00007486	9		0
F29G6.3	F29G6.3	WBGene00009259	9		0
F43B10.2	tag-343	WBGene00018374	9		0
F59E12.9	F59E12.9	WBGene00019124	9		0
R02F2.5	R02F2.5	WBGene00019834	9		0
T17H7.4	gei-16	WBGene00001573	9		0
T22A3.3	lst-1	WBGene00003083	9		0
Y71G12B.9	lin-65	WBGene00022149	8		0
T11B7.1	T11B7.1	WBGene00011706	7		0
C05D10.4	C05D10.4	WBGene00015480	6		0
Y57A10A.18	pqn-87	WBGene00004167	6		0
C25A11.4	ajm-1	WBGene00000100	5		0
C44B9.4	athp-1	WBGene00008081	5		0
F10E9.3	F10E9.3	WBGene00017355	5		0
F42C5.10	F42C5.10	WBGene00018350	5		0
F49E2.2	F49E2.2	WBGene00009886	5		0
M57.1	M57.1	WBGene00019777	5		0
W05H7.4	W05H7.4	WBGene00021047	5		0
Y110A2AM.1	Y110A2AM.1	WBGene00022449	5		0
Y73F8A.8	pqn-90	WBGene00004170	5		0
C26E6.2	C26E6.2	WBGene00016138	4		0
F09F7.5	F09F7.5	WBGene00017302	4		0
F19C7.8	F19C7.8	WBGene00017597	4		0
F41B4.1	F41B4.1	WBGene00018257	4		0
F46H5.6	grd-7	WBGene00001696	4		0
ZC395.8	ztf-8	WBGene00022598	4		0
C26C6.8	C26C6.8	WBGene00007742	3		0
C39D10.7	C39D10.7	WBGene00016534	3		0
F56D3.1	F56D3.1	WBGene00018969	3		0
T09A5.12	T09A5.12	WBGene00011639	3		0
T20F5.6	T20F5.6	WBGene00020628	3		0
