# Supplementary material for: SH3 interactome conserves general function over specific form
Source: Mol Syst Biol. 2013 Apr 2;9:652. doi: 10.1038/msb.2013.9 (PMC3658277; doi:10.1038/msb.2013.9)
Supplement: Supplementary Table 13 — List of protein interactions among endocytosis proteins, grouped according to the different categories that are linked by these interactions (data used to build the thematic map of Supplementary Figure 6). [file msb20139-s11.xls]

## Sheet: Thematic map
Y2H network	PPIs	WBGene PPIs	Number of PPIs
cytoskeleton - cytoskeleton	B0336.6-Y57G11C.24, B0336.6-F32D1.1, F32D1.1-Y37A1B.17, C07G1.4-ZK470.5, C07G1.4-Y37A1B.17, ZK470.5-ZC504.4, ZK1151.1-W10G6.3, Y37A1B.17-Y37A1B.17,	WBGene00015146-WBGene00001330, WBGene00015146-WBGene00017981, WBGene00017981-WBGene00044989, WBGene00006957-WBGene00006410, WBGene00006957-WBGene00044989, WBGene00006410-WBGene00003247, WBGene00006876-WBGene00003485, WBGene00044989-WBGene00044989,	8
endocytosis - cytoskeleton	F32D1.1-Y37A1B.2, C36E8.4-C07G1.4, C07G1.4-Y37A1B.2, C02C6.1-ZK470.5, C02C6.1-Y37A1B.17, F09E10.8-T11B7.4, F09E10.8-R06C1.3, Y37A1B.17-T04C10.2,	WBGene00017981-WBGene00003086, WBGene00007983-WBGene00006957, WBGene00006957-WBGene00003086, WBGene00001130-WBGene00006410, WBGene00001130-WBGene00044989, WBGene00017298-WBGene00001132, WBGene00017298-WBGene00006958, WBGene00044989-WBGene00001329,	8
endocytosis - endocytosis	C02C6.1-Y37A1B.2, C02C6.1-C14F5.5, C02C6.1-F09E10.8, F09E10.8-C32E8.10,	WBGene00001130-WBGene00003086, WBGene00001130-WBGene00004774, WBGene00001130-WBGene00017298, WBGene00017298-WBGene00006751,	4
endosome - cytoskeleton	F32D1.1-F45E1.7, T03D8.1-Y37A1B.17, ZK470.5-R10E12.1,	WBGene00017981-WBGene00018467, WBGene00003830-WBGene00044989, WBGene00006410-WBGene00007010,	3
endosome - endocytosis	C02C6.1-F45E1.7, R10E12.1-C14F5.5,	WBGene00001130-WBGene00018467, WBGene00007010-WBGene00004774,	2
endosome - endosome	C34G6.7-C07G1.5,	WBGene00004109-WBGene00004101,	1
phagocytosis - cytoskeleton	C02C6.1-ZK470.5, C02C6.1-Y37A1B.17,	WBGene00001130-WBGene00006410, WBGene00001130-WBGene00044989,	2
phagocytosis - endocytosis	Y41D4B.13-T20G5.1, C02C6.1-Y37A1B.2, C02C6.1-C14F5.5, C02C6.1-F09E10.8,	WBGene00000416-WBGene00011867, WBGene00001130-WBGene00003086, WBGene00001130-WBGene00004774, WBGene00001130-WBGene00017298,	4
phagocytosis - endosome	Y41D4B.13-T20G5.1, C02C6.1-F45E1.7,	WBGene00000416-WBGene00011867, WBGene00001130-WBGene00018467,	2
phagocytosis - phagocytosis			0
synaptic vesicle trafficking - cytoskeleton	B0336.6-Y38C1BA.2, B0336.6-JC8.10, Y57G11C.24-Y116A8C.36, F32D1.1-Y116A8C.36, JC8.10-ZK470.5, JC8.10-Y37A1B.17, ZK1248.3-Y37A1B.17, C07G1.4-T04D1.3,	WBGene00015146-WBGene00004913, WBGene00015146-WBGene00006763, WBGene00001330-WBGene00006405, WBGene00017981-WBGene00006405, WBGene00006763-WBGene00006410, WBGene00006763-WBGene00044989, WBGene00001224-WBGene00044989, WBGene00006957-WBGene00006791,	8
synaptic vesicle trafficking - endocytosis	JC8.10-Y37A1B.2, C36E8.4-ZK1248.3, Y116A8C.36-C02C6.1, C02C6.1-T04D1.3, C32E8.10-T04D1.3,	WBGene00006763-WBGene00003086, WBGene00007983-WBGene00001224, WBGene00006405-WBGene00001130, WBGene00001130-WBGene00006791, WBGene00006751-WBGene00006791,	5
synaptic vesicle trafficking - endosome	Y116A8C.36-T03D8.1, Y116A8C.36-F46F6.1, R10E12.1-T04D1.3,	WBGene00006405-WBGene00003830, WBGene00006405-WBGene00004375, WBGene00007010-WBGene00006791,	3
synaptic vesicle trafficking - phagocytosis	Y116A8C.36-F56D2.7, Y116A8C.36-C02C6.1, C02C6.1-T04D1.3, T04D1.3-C02F4.1,	WBGene00006405-WBGene00000420, WBGene00006405-WBGene00001130, WBGene00001130-WBGene00006791, WBGene00006791-WBGene00000419,	4
synaptic vesicle trafficking - synaptic vesicle trafficking	JC8.10-Y116A8C.36, JC8.10-T04D1.3, ZK1248.3-T04D1.3,	WBGene00006763-WBGene00006405, WBGene00006763-WBGene00006791, WBGene00001224-WBGene00006791,	3
Total			57
iRefWeb
cytoskeleton-cytoskeleton	T11B7.4-T11B7.4, T11B7.4-W04D2.1, W04D2.1-F32D1.1, W04D2.1-W04D2.1, F32D1.1-F32D1.1,	WBGene00001132-WBGene00001132, WBGene00001132-WBGene00000228, WBGene00000228-WBGene00017981, WBGene00000228-WBGene00000228, WBGene00017981-WBGene00017981,	5
endocytosis-cytoskeleton			0
endocytosis-endocytosis	T20B5.1-F49E7.1, C02C6.1-C02C6.1,	WBGene00000161-WBGene00004377, WBGene00001130-WBGene00001130,	2
endosome-cytoskeleton	W04D2.1-C09G12.9, W04D2.1-Y34D9A.10, F26D10.3-ZC504.4,	WBGene00000228-WBGene00015658, WBGene00000228-WBGene00021334, WBGene00002005-WBGene00003247,	3
endosome-endocytosis	F46F6.1-T20G5.1, F46F6.1-T20B5.1, T20G5.1-F08C6.3, F49E7.1-F26H9.6, F25D7.1-C05D9.1, C05D9.1-D2013.2,	WBGene00004375-WBGene00011867, WBGene00004375-WBGene00000161, WBGene00011867-WBGene00007059, WBGene00004377-WBGene00004268, WBGene00000843-WBGene00004927, WBGene00004927-WBGene00008402,	6
endosome-endosome	Y47D3A.25-F46F6.1, F46F6.1-T20G5.1, T20G5.1-F08C6.3, F08C6.3-B0414.8, CD4.4-C09G12.9, C09G12.9-C07G1.5,	WBGene00004284-WBGene00004375, WBGene00004375-WBGene00011867, WBGene00011867-WBGene00007059, WBGene00007059-WBGene00015176, WBGene00016990-WBGene00015658, WBGene00015658-WBGene00004101,	6
phagocytosis-cytoskeleton			0
phagocytosis-endocytosis	C02C6.1-C02C6.1,	WBGene00001130-WBGene00001130,	1
phagocytosis-endosome			0
phagocytosis-phagocytosis	Y47H9C.4-F56D2.7, F29B9.4-Y106G6E.5, C02C6.1-C02C6.1,	WBGene00000415-WBGene00000420, WBGene00004205-WBGene00000426, WBGene00001130-WBGene00001130,	3
synaptic vesicle trafficking-cytoskeleton			0
synaptic vesicle trafficking-endocytosis	Y71H2B.10-K11D2.3, M110.5-ZK1248.3,	WBGene00000160-WBGene00006829, WBGene00000894-WBGene00001224,	2
synaptic vesicle trafficking-endosome			0
synaptic vesicle trafficking-phagocytosis			0
synaptic vesicle trafficking-synaptic vesicle trafficking			0
Total			28
