# Supplementary material for: SH3 interactome conserves general function over specific form
Source: Mol Syst Biol. 2013 Apr 2;9:652. doi: 10.1038/msb.2013.9 (PMC3658277; doi:10.1038/msb.2013.9)
Supplement: Supplementary Table 15 — List of proteins retrieved in the phospho-proteomics assay. Those matching predictions based on the worm SH3 interactome are shown at the top of the list. [file msb20139-s12.xls]

## Sheet: Endo proteomics
Human Gene	Worm Orthologs	Predicted Endocytosis Worm Orthologs
GRB2	C14F5.5	C14F5.5
DLG3	C25F6.2	C25F6.2
VAV2	C35B8.2	C35B8.2
LUZP1	C49H3.6	C49H3.6
CASK	F17E5.1	F17E5.1
SFPQ	F25B5.7	F25B5.7
LMO7	F28F5.3	F28F5.3
LASP1	F42H10.3	F42H10.3
DLG5	F44D12.1	F44D12.1
FGR	F49B2.5, Y92H12A.1	F49B2.5, Y92H12A.1
FRK	F49B2.5, Y92H12A.1	F49B2.5, Y92H12A.1
FYN	F49B2.5, Y92H12A.1	F49B2.5, Y92H12A.1
SRC	F49B2.5, Y92H12A.1	F49B2.5, Y92H12A.1
YES1	F49B2.5, Y92H12A.1	F49B2.5, Y92H12A.1
SPTAN1	K10B3.10, K11C4.3, R31.1	K10B3.10, R31.1
SPTBN1	K10B3.10, K11C4.3, R31.1	K10B3.10, R31.1
SPTBN2	K10B3.10, K11C4.3, R31.1	K10B3.10, R31.1
ABL1	M79.1	M79.1
ABL2	M79.1	M79.1
CACNB1	T28F2.5	T28F2.5
RBM12B	Y106G6D.7	Y106G6D.7
SNX9	Y37A1B.2	Y37A1B.2
CD2AP	Y44E3A.4	Y44E3A.4
NEDD4L	Y65B4BR.4, Y92H12A.2	Y65B4BR.4
WWP2	Y65B4BR.4, Y92H12A.2	Y65B4BR.4
FLNA	C23F12.1, Y66H1B.2, Y66H1B.3, Y66H1B.5	Y66H1B.2
LCK	Y92H12A.1	Y92H12A.1
LYN	Y92H12A.1	Y92H12A.1
ABCA2	C48B4.4, F12B6.1, F56F4.6, Y39D8C.1, Y53C10A.9
ABCC1	C18C4.2, E03G2.2, F14F4.3, F20B6.3, F21G4.2, F57C12.4, F57C12.5, Y43F8C.12, Y75B8A.26
ABI1
ABI2	B0336.6
ABLIM1	F09B9.2
ACSL1	C46F4.2, F37C12.7, Y65B4BL.5, Y76A2B.3
ACSL3	C46F4.2, F37C12.7, Y65B4BL.5, Y76A2B.3
ACSL4	C46F4.2, F37C12.7, Y65B4BL.5, Y76A2B.3
ACSL5	C46F4.2, F37C12.7, Y65B4BL.5, Y76A2B.3
ACTA1	M03F4.2, T04C12.4, T04C12.5, T04C12.6, T25C8.2
ACTA2	M03F4.2, T04C12.4, T04C12.5, T04C12.6, T25C8.2
ACTB	M03F4.2, T04C12.4, T04C12.5, T04C12.6, T25C8.2
ACTC1	M03F4.2, T04C12.4, T04C12.5, T04C12.6, T25C8.2
ACTG1	M03F4.2, T04C12.4, T04C12.5, T04C12.6, T25C8.2
ACTG2	M03F4.2, T04C12.4, T04C12.5, T04C12.6, T25C8.2
ACTR10	C49H3.8
ACVR1B	F29C4.1
ADAM10	DY3.7
ADAM12	C04A11.4
ADAM22	Y37D8A.13
ADAM9	C04A11.4
ADCY7	C10F3.3, T01C2.1
ADD2	F39C12.2, F57F5.4
ADIPOR1	C43G2.1, Y32H12A.5
AFAP1
AGAP1
AHNAK
AKAP1	C56G2.1
AKAP12	W06A7.3
AKAP13
AKT1S1
ALDOA	F01F1.12, T05D4.1
ALG3	K09E4.2
ALK	T10H9.2
ANK1
ANK2	B0350.2
ANK3	B0350.2
ANKRD26	Y32G9A.6
ANKRD27
ANO4
ANTXR1
ANTXR2
ANXA2	C28A5.3
ANXA5
AP2B1	Y71H2B.10
APLP1	C42D8.8
APLP2	C42D8.8
APP	C42D8.8
ARAP3
ARC
ARHGEF10	R02F2.2
ARHGEF12	F13E6.6
ARHGEF17	R02F2.2
ARHGEF2
ARL13B	Y37E3.5
ARL6IP4
ARSH	D1014.1
ARVCF	Y105C5B.21
AS3MT
ASAM
ATL2
ATM	Y48G1BL.2
ATP11C	H06H21.10, Y49E10.11
ATP2B1	R05C11.3, W09C2.3, Y67D8C.10
ATP2B2	R05C11.3, W09C2.3, Y67D8C.10
ATP2B3	R05C11.3, W09C2.3, Y67D8C.10
ATP5H	C06H2.1
ATP6V1D	F55H2.2
ATP6V1E1	C17H12.14
ATP6V1E2	C17H12.14
ATP7A	Y76A2A.2
ATP9B	F02C9.3, F36H2.1
AZI1
BACE2	C11D2.2, C15C8.3, F21F8.2, F21F8.3, F21F8.4, F21F8.7, F28A12.4, F59D6.2, F59D6.3, K10C2.3, T18H9.2, Y39B6A.20, Y39B6A.22, Y39B6A.23, Y39B6A.24, ZK384.3, ZK384.6
BAD
BAI2	C02B4.1
BAI3	C02B4.1
BAIAP2
BAMBI
BAT1	C26D10.2
BAT2	F52G3.1
BAT2L
BAZ1B
BCAR1
BCR
BCS1L	F54C9.6
BLVRA
BMPR1A	C32D5.2
BMPR2
BNIP3	C14F5.1
BRAF	Y73B6A.5
BRD1	F42A9.2
BRD7	C01H6.7
BUD13	R08D7.1
C10orf72
C11orf30
C11orf41
C11orf59
C12orf44	Y69A2AR.7
C14orf145
C14orf4	M04G12.1
C14orf43	F53H10.2
C15orf17
C16orf61	C35D10.17
C17orf28	K02E10.2
C19orf2	C55B7.5
C19orf62
C1orf128	ZK353.9
C1orf21
C1orf43
C1orf58	B0507.2
C20orf30
C4orf16
C5orf15	T12G3.7
C6orf183
C9orf25
C9orf78	T23G11.4
CACNA1B	C48A7.1, T02C5.5
CACNG4	C18D1.4
CADM1
CALM1
CALM2	T21H3.3
CALM3	T21H3.3
CALR	Y38A10A.5
CALU	M03F4.7
CAPRIN1
CARHSP1
CBL	M02A10.3
CBLB	M02A10.3
CBX8	ZK1236.2
CCDC112
CCDC120	F07C6.4
CCDC123
CCDC33
CCDC80
CCDC88A	C18C4.5, Y51A2D.15
CD248
CD46	T07H6.4
CD99L2
CDC2	T05G5.3, T27E9.3
CDC42BPB	K08B12.5
CDC42EP3
CDH2
CDK2	T05G5.3, T27E9.3
CDK3	T05G5.3, T27E9.3
CDK5	T05G5.3, T27E9.3
CDKL5	Y42A5A.4
CDV3
CELSR2	F15B9.7
CELSR3	F15B9.7
CENPO
CEP164
CEP170
CFL1	C38C3.5
CFL2	C38C3.5
CHD1	H06O01.2
CHD2	H06O01.2
CHEK1	DC2.7, R02C2.1, R02C2.2, R02C2.6, Y39H10A.7, Y43D4A.6
CHGA
CHGB
CHP
CHRM3	Y40H4A.1
CKAP2L
CKB	F11G11.13, F32B5.1, F44G3.2, F46H5.3, W10C8.5, ZC434.8
CKMT1A
CKMT1B
CLASP1	C07H6.3, R107.6, ZC84.3
CLASP2	C07H6.3, R107.6, ZC84.3
CLIP4
CNKSR2	R01H10.8
CNN2	D1069.2
CNN3	D1069.2
CNNM1	C33D12.2, C52D10.12, R04E5.2
CNNM2	C33D12.2, C52D10.12, R04E5.2
CORO1C	R01H10.3
COX7A2L
CPD	F59A3.1, T27A8.1
CRIP2	B0496.7, F20D12.5
CRK	Y41D4B.13
CRKL	Y41D4B.13
CRKRS	B0285.1
CRMP1	C47E12.8, R06C7.3
CRNKL1	M03F8.3
CROP
CSGLCA-T
CTNNB1	C54D1.6, K05C4.6
CTNND1	Y105C5B.21
CTNND2	Y105C5B.21
CTTN	K08E3.4
CUX1	Y54F10AM.4
CXADR
CYCS	E04A4.7, ZC116.2
D4S234E
DAAM1	F56E10.2
DAB1	M110.5
DAG1	T21B6.1
DAGLA	F42G9.6
DAGLB	F42G9.6
DBI	C44E4.6, Y17G7B.1
DBNL	K08E3.4
DCBLD2
DCHS1	F25F2.2, R10F2.1, W02B9.1
DCLK2	Y79H2A.11
DDR2	F11D5.3
DDX17	F58E10.3
DDX39	C26D10.2
DDX3X	Y54E10A.9, Y71H2AM.19
DDX3Y	Y54E10A.9, Y71H2AM.19
DDX5	F58E10.3
DENND2A	F46F6.1
DEPDC6
DGCR2
DHCR24	F52H2.6
DHX29	T07D4.3
DHX36	T07D4.3
DHX9	T07D4.3
DIDO1
DIP2B	F28B3.1
DISP2	F07C3.1, F56H1.1
DKFZP564O0823
DLGAP4	W03A5.4
DMXL2	F54E4.1
DNAJB1	F54D5.8
DNAJB4	F54D5.8
DNAJC13	F18C12.2
DNAJC2
DNAJC5	K02G10.8
DOCK1	C02F4.1
DOCK11	F22G12.5, F46H5.4
DOK1
DRG1	T28D6.6
DYNLL1	T26A5.9
DYNLL2	T26A5.9
DYRK1A	T04C10.1
DYRK1B	T04C10.1
EBAG9
EBF1	Y16B4A.1
EBF2
EBF3	Y16B4A.1
EDEM1	C47E12.3, F10C2.5
EEF1A1	F31E3.5, R03G5.1
EEF1A2	F31E3.5, R03G5.1
EEF1D	F54H12.6, Y41E3.10
EEF2	F25H5.4
EFNB1	C43F9.8, Y37E11AR.6
EFNB2	C43F9.8, Y37E11AR.6
EFNB3	C43F9.8, Y37E11AR.6
EFR3B	C32D5.3
EGFR	ZK1067.1
EHBP1	F25B3.1
EIF1
EIF1B
EIF4ENIF1	F56F3.1
EIF4H
EIF5B	Y54F10BM.2
EMD
EML4	F38A6.2
ENO1	T21B10.2
ENO2	T21B10.2
ENO3	T21B10.2
EPB41	ZK270.2
EPB41L1	ZK270.2
EPB41L2	ZK270.2
EPB41L3	ZK270.2
EPB41L4B	T04C9.6
EPB41L5	T04C9.6
EPB49
EPC1	Y111B2A.11
EPDR1
EPHA2	M03A1.1, W03A5.1
EPHA3	M03A1.1, W03A5.1
EPHA4	M03A1.1
EPHA5	M03A1.1, W03A5.1
EPHA7	M03A1.1, W03A5.1
EPHB1	M03A1.1
EPHB2	M03A1.1, W03A5.1
EPHB3	M03A1.1
EPHB4	M03A1.1
ERBB2	ZK1067.1
ERBB2IP	F26D11.11
ERBB4	ZK1067.1
ERC1	F42A6.9
ERCC6L	F53H4.1, F53H4.6
ERP29
EXOC4	Y106G6H.7
EZR
F2R
FAF1	C28G1.1, F48A11.5
FAIM2	F40F9.1, F40F9.2, Y42H9AR.2
FAM102B	C54H2.1
FAM122A
FAM122B
FAM163A
FAM171A1
FAM171A2
FAM171B
FAM175B
FAM18B	C34D4.4
FAM21A
FAM21B
FAM21C
FAM32A	K01G5.8
FAM62A	F42G9.7, T12A2.15
FAM82A2
FAM83F
FAM91A1	F33H2.2
FAM92A1
FAT3
FAT4	F25F2.2, R10F2.1, W02B9.1
FBXO41
FCHSD2
FER	B0523.1, C18H7.4, C25A8.5, C34F11.5, C35E7.10, C55C3.4, F01D4.3, F22B3.8, F22D6.1, F23C8.7, F26E4.5, F40A3.5, F53G12.6, F57B9.8, F59A3.8, K07F5.4, K09B11.5, R05H5.4, R11E3.1, T04B2.2, T06C10.3, T06C10.6, T13H10.1, T21G5.1, T25B9.4, T25B9.5, W01B6.5, W03F8.2, W08D2.8, Y116A8C.24, Y116A8C.38, Y43C5B.2, Y4C6A.1, Y52D5A.2, Y69E1A.3, ZC581.7, ZK20.2, ZK593.9, ZK622.1
FERMT2
FGFR1	F58A3.2
FIP1L1	F32D1.9
FKBP15
FLJ37078
FLJ37396
FLOT1
FLRT1
FLVCR1	B0416.5, C09D4.1, C42C1.8
FMN2
FNBP1L	F09E10.8, K08E3.3
FOXK1
FOXK2
FOXO3	R13H8.1
FOXO4	R13H8.1
FPGT
FRAS1	C48E7.6
FREQ	C44C1.3
FRMD6	C51F7.1
FRMPD1	H09G03.2
FRS2	F54D12.6
FRYL	F21H11.2
FUBP1	C12D8.1, C36E6.1, M01A10.1, ZK418.9
FUBP3	C12D8.1, C36E6.1, M01A10.1, ZK418.9
FXYD1
GAB1	F41F3.2
GAB2	F41F3.2
GABRA1
GARNL1	Y18H1A.3
GBF1	C24H11.7
GDI2	Y57G11C.10
GFPT1	F07A11.2, F22B3.4
GGT7
GIT1	F14F3.2
GJC1
GMPR2	F32D1.5
GNB2L1	K04D7.1
GOLGA2	F33G12.5
GOLGA5	T24B1.1
GOSR1	F08F8.8
GPATCH1	R07E5.1
GPATCH8
GPM6B
GPR125
GPR126	B0286.2, B0457.1
GPR19
GPRIN1
GPRIN3
GPSM1	F32A6.4
GRIK5	B0280.12, C06A8.9, C06E1.4, K10D3.1, ZC196.7
GRLF1	H08M01.2, T23G11.5
GSK3A	Y18D10A.5
GSK3B	Y18D10A.5
HAND2	C02B8.4
HBS1L	K07A12.4
HDAC5	C10E2.3
HDAC7	C10E2.3
HDGF2
HECTD1	C34D4.14
HEG1
HELZ	C41D11.7
HGS	C07G1.5
HISPPD1	F46F11.1
HIST1H2BB	B0035.8, C50F4.5, F07B7.11, F07B7.4, F08G2.1, F17E9.9, F35H10.11, F45F2.12, F54E12.4, F55G1.3, H02I12.6, K06C4.12, K06C4.4, T10C6.11, ZK131.5, ZK131.9
HIST1H2BC	B0035.8, C50F4.5, F07B7.11, F07B7.4, F08G2.1, F17E9.9, F35H10.11, F45F2.12, F54E12.4, F55G1.3, H02I12.6, K06C4.12, K06C4.4, T10C6.11, ZK131.5, ZK131.9
HIST1H2BD	B0035.8, C50F4.5, F07B7.11, F07B7.4, F08G2.1, F17E9.9, F35H10.11, F45F2.12, F54E12.4, F55G1.3, H02I12.6, K06C4.12, K06C4.4, T10C6.11, ZK131.5, ZK131.9
HIST1H2BE	B0035.8, C50F4.5, F07B7.11, F07B7.4, F08G2.1, F17E9.9, F35H10.11, F45F2.12, F54E12.4, F55G1.3, H02I12.6, K06C4.12, K06C4.4, T10C6.11, ZK131.5, ZK131.9
HIST1H2BF	B0035.8, C50F4.5, F07B7.11, F07B7.4, F08G2.1, F17E9.9, F35H10.11, F45F2.12, F54E12.4, F55G1.3, H02I12.6, K06C4.12, K06C4.4, T10C6.11, ZK131.5, ZK131.9
HIST1H2BG	B0035.8, C50F4.5, F07B7.11, F07B7.4, F08G2.1, F17E9.9, F35H10.11, F45F2.12, F54E12.4, F55G1.3, H02I12.6, K06C4.12, K06C4.4, T10C6.11, ZK131.5, ZK131.9
HIST1H2BH	B0035.8, C50F4.5, F07B7.11, F07B7.4, F08G2.1, F17E9.9, F35H10.11, F45F2.12, F54E12.4, F55G1.3, H02I12.6, K06C4.12, K06C4.4, T10C6.11, ZK131.5, ZK131.9
HIST1H2BI	B0035.8, C50F4.5, F07B7.11, F07B7.4, F08G2.1, F17E9.9, F35H10.11, F45F2.12, F54E12.4, F55G1.3, H02I12.6, K06C4.12, K06C4.4, T10C6.11, ZK131.5, ZK131.9
HIST1H2BK	B0035.8, C50F4.5, F07B7.11, F07B7.4, F08G2.1, F17E9.9, F35H10.11, F45F2.12, F54E12.4, F55G1.3, H02I12.6, K06C4.12, K06C4.4, T10C6.11, ZK131.5, ZK131.9
HIST1H2BL	B0035.8, C50F4.5, F07B7.11, F07B7.4, F08G2.1, F17E9.9, F35H10.11, F45F2.12, F54E12.4, F55G1.3, H02I12.6, K06C4.12, K06C4.4, T10C6.11, ZK131.5, ZK131.9
HIST1H2BM	B0035.8, C50F4.5, F07B7.11, F07B7.4, F08G2.1, F17E9.9, F35H10.11, F45F2.12, F54E12.4, F55G1.3, H02I12.6, K06C4.12, K06C4.4, T10C6.11, ZK131.5, ZK131.9
HIST1H2BN
HIST1H2BO	B0035.8, C50F4.5, F07B7.11, F07B7.4, F08G2.1, F17E9.9, F35H10.11, F45F2.12, F54E12.4, F55G1.3, H02I12.6, K06C4.12, K06C4.4, T10C6.11, ZK131.5, ZK131.9
HIST1H4A	B0035.9, C50F4.7, F07B7.9, F17E9.12, F22B3.1, F45F2.3, F54E12.3, F55G1.11, K03A1.6, K06C4.10, K06C4.2, T10C6.14, T23D8.5, ZK131.1, ZK131.4, ZK131.8
HIST1H4B	B0035.9, C50F4.7, F07B7.9, F17E9.12, F22B3.1, F45F2.3, F54E12.3, F55G1.11, K03A1.6, K06C4.10, K06C4.2, T10C6.14, T23D8.5, ZK131.1, ZK131.4, ZK131.8
HIST1H4C	B0035.9, C50F4.7, F07B7.9, F17E9.12, F22B3.1, F45F2.3, F54E12.3, F55G1.11, K03A1.6, K06C4.10, K06C4.2, T10C6.14, T23D8.5, ZK131.1, ZK131.4, ZK131.8
HIST1H4D	B0035.9, C50F4.7, F07B7.9, F17E9.12, F22B3.1, F45F2.3, F54E12.3, F55G1.11, K03A1.6, K06C4.10, K06C4.2, T10C6.14, T23D8.5, ZK131.1, ZK131.4, ZK131.8
HIST1H4E	B0035.9, C50F4.7, F07B7.9, F17E9.12, F22B3.1, F45F2.3, F54E12.3, F55G1.11, K03A1.6, K06C4.10, K06C4.2, T10C6.14, T23D8.5, ZK131.1, ZK131.4, ZK131.8
HIST1H4F	B0035.9, C50F4.7, F07B7.9, F17E9.12, F22B3.1, F45F2.3, F54E12.3, F55G1.11, K03A1.6, K06C4.10, K06C4.2, T10C6.14, T23D8.5, ZK131.1, ZK131.4, ZK131.8
HIST1H4H	B0035.9, C50F4.7, F07B7.9, F17E9.12, F22B3.1, F45F2.3, F54E12.3, F55G1.11, K03A1.6, K06C4.10, K06C4.2, T10C6.14, T23D8.5, ZK131.1, ZK131.4, ZK131.8
HIST1H4I	B0035.9, C50F4.7, F07B7.9, F17E9.12, F22B3.1, F45F2.3, F54E12.3, F55G1.11, K03A1.6, K06C4.10, K06C4.2, T10C6.14, T23D8.5, ZK131.1, ZK131.4, ZK131.8
HIST1H4J	B0035.9, C50F4.7, F07B7.9, F17E9.12, F22B3.1, F45F2.3, F54E12.3, F55G1.11, K03A1.6, K06C4.10, K06C4.2, T10C6.14, T23D8.5, ZK131.1, ZK131.4, ZK131.8
HIST1H4K	B0035.9, C50F4.7, F07B7.9, F17E9.12, F22B3.1, F45F2.3, F54E12.3, F55G1.11, K03A1.6, K06C4.10, K06C4.2, T10C6.14, T23D8.5, ZK131.1, ZK131.4, ZK131.8
HIST1H4L	B0035.9, C50F4.7, F07B7.9, F17E9.12, F22B3.1, F45F2.3, F54E12.3, F55G1.11, K03A1.6, K06C4.10, K06C4.2, T10C6.14, T23D8.5, ZK131.1, ZK131.4, ZK131.8
HIST2H2BE	B0035.8, C50F4.5, F07B7.11, F07B7.4, F08G2.1, F17E9.9, F35H10.11, F45F2.12, F54E12.4, F55G1.3, H02I12.6, K06C4.12, K06C4.4, T10C6.11, ZK131.5, ZK131.9
HIST2H2BF	B0035.8, C50F4.5, F07B7.11, F07B7.4, F08G2.1, F17E9.9, F35H10.11, F45F2.12, F54E12.4, F55G1.3, H02I12.6, K06C4.12, K06C4.4, T10C6.11, ZK131.5, ZK131.9
HIST2H4A	B0035.9, C50F4.7, F07B7.9, F17E9.12, F22B3.1, F45F2.3, F54E12.3, F55G1.11, K03A1.6, K06C4.10, K06C4.2, T10C6.14, T23D8.5, ZK131.1, ZK131.4, ZK131.8
HIST2H4B	B0035.9, C50F4.7, F07B7.9, F17E9.12, F22B3.1, F45F2.3, F54E12.3, F55G1.11, K03A1.6, K06C4.10, K06C4.2, T10C6.14, T23D8.5, ZK131.1, ZK131.4, ZK131.8
HIST3H2BB	B0035.8, C50F4.5, F07B7.11, F07B7.4, F08G2.1, F17E9.9, F35H10.11, F45F2.12, F54E12.4, F55G1.3, H02I12.6, K06C4.12, K06C4.4, T10C6.11, ZK131.5, ZK131.9
HIST4H4	B0035.9, C50F4.7, F07B7.9, F17E9.12, F22B3.1, F45F2.3, F54E12.3, F55G1.11, K03A1.6, K06C4.10, K06C4.2, T10C6.14, T23D8.5, ZK131.1, ZK131.4, ZK131.8
HMP19
HN1
HNRNPA0
HNRNPA1	F42A6.7
HNRNPA1L2
HNRNPA2B1
HNRNPA3
HNRNPC
HNRNPH3
HNRNPK
HNRNPM	C25A1.4
HNRNPU	Y41E3.11
HNRNPUL1	Y41E3.11
HP1BP3
HRAS	C44C11.1, ZK792.6
HSD17B4	E04F6.3, M03A8.1
HSP90AB1	C47E8.5, T05E11.3
HSP90B1	C47E8.5, T05E11.3
HSPD1	Y22D7AL.5
HSPH1	C30C11.4
IFNGR1
IGF1R	Y55D5A.5
IGF2R
IGSF10	ZC101.2
IGSF3
IGSF9B	SSSD1.1
IL6ST
ILF3	Y95B8A.7
ING5	T06A10.4, Y51H1A.4
INO80E
INPPL1	T25B9.10
INSR	Y55D5A.5
IQGAP1	F09C3.1
IRS1
IRS2
ISLR2	Y37E3.13
ITGA8	F54F2.1
ITGB1	ZK1058.2
ITPR1	F33D4.2
ITSN2	Y116A8C.36
JAG2	F11C7.4
JAK1
JAM3	T25D10.2
JMY
JOSD1	Y71H2AR.3
KAT2A
KCNB1	C32C4.1, C53C9.3, F12F3.1, F44A2.2, Y48A6B.6, Y55F3C.3
KCNH2	C30D11.1
KCNH6	C30D11.1
KCNH7	C30D11.1
KCNK10
KCNK3	C40C9.1, F34D6.3
KCNK5	C44E12.3, F22B7.7, F33D11.5, T06H11.1
KCNQ2	C25B8.1, M60.5
KCNQ5	C25B8.1, M60.5
KDM1
KIAA0247
KIAA0528	F52H2.7
KIAA1012	F46F11.9
KIAA1147
KIAA1324L	Y73F8A.5
KIAA1432	R06F6.8
KIAA1549
KIAA1712
KIAA1804
KIDINS220	F36H1.2
KIF16B
KIF1B	C52E12.2, F56E3.3, R144.1
KIF21A	T01G1.1
KIF23	M03D4.1
KIF26A	K12F2.2
KIF26B	K12F2.2
KIRREL2	K02E10.8
KIT
KLC1	C18C4.10, Y39B6A.34
KLRAQ1
KPNA1	F32E10.4, T19B10.7
KPNA5	F32E10.4, T19B10.7
KRAS	C44C11.1, ZK792.6
KRIT1	ZK265.1
L1CAM	C18F3.2, Y54G2A.25
LAMP1	C05D9.2
LAPTM4A
LAPTM4B
LARP1	R144.7
LAT2
LAYN
LDLR	T13C2.6
LDOC1L
LGALS3BP	W07A12.4
LGR4	C50H2.1
LIMD2
LITAF	F16F9.1, F36G3.3, Y37D8A.8, Y87G2A.18, Y87G2A.19
LMBRD2	C47G2.4
LMNA	DY3.2, F38B2.1, F52E10.5, K05B2.3, W10G6.3
LMNB2	DY3.2, F10C1.2, F10C1.7, F38B2.1, F52E10.5, K05B2.3, W10G6.3
LMTK2
LNPEP	F49B2.6
LOC100128487
LOC100129865
LOC100131402
LOC100133063
LOC100133851
LOC120364
LOC387933
LOC388720
LOC643386
LOC646079
LOC651610
LOC730426
LPHN1	B0286.2, B0457.1
LPHN2	B0286.2, B0457.1
LPPR4
LRIG2	T21D12.9, Y75B8A.5
LRP1	F29D11.1, T21E3.3
LRP12	T13C2.6
LRP1B	F29D11.1, T21E3.3
LRP5	F29D11.1, T21E3.3
LRP6	F29D11.1, T21E3.3
LRP8	T13C2.6
LRRC24	Y37E3.13
LRRC4B	K03A1.2, Y37E3.13
LRRTM2	M88.6
LZTS1
MAN1B1
MAP1A	C36A4.5, F25D7.4, F32A7.5
MAP1B	C36A4.5, F25D7.4, F32A7.5
MAP2	F42G9.9
MAP3K7	F52F12.3, Y105C5A.24
MAP4K4	ZC504.4
MAP6
MAPK1	F43C1.2
MAPK14	B0218.3, F42G8.3
MAPK3	F43C1.2
MARCH11
MARCH7
MARK1	H39E23.1
MARK3	H39E23.1
MAT2A	C06E7.1, C06E7.3, C49F5.1, T13A10.11, Y105C5B.12
MATR3
MBD3	C27A12.10
MCL1
MDH1	F46E10.10
MED1
MEGF8	F33C8.1
MFAP3
MFF
MGRN1	C11H1.3
MIB1	Y47D3A.22
MINK1	ZC504.4
MLLT4	W03F11.6
MORC3	ZC155.3
MPP5	C01B7.4
MPZL1
MREG
MSH4	ZK1127.11
MTMR6	F53A2.8
MTSS1L
MTUS1
MYCBP2	C01B7.6, F07B7.12
MYO9B	F56A6.2
NAALADL2	C35C5.11, C35C5.2, R57.1
NAT10	F55A12.8
NAV1	F45E10.1
NCK1	ZK470.5
NCK2	ZK470.5
NCL	K07H8.10
NCOA5	F11G11.10
NCOA7
NDFIP1
NDFIP2
NDRG2	Y48G10A.3, ZK1073.1
NDRG3	Y48G10A.3, ZK1073.1
NECAP2	Y110A2AR.3
NEK9	Y39G10AR.3
NEO1	T19B4.7
NETO2	K03E5.1
NHS
NHSL2
NIF3L1
NISCH	F13E9.1
NKD2
NLGN4X	C40C9.5
NLGN4Y	C40C9.5
NMNAT2
NOLC1	C25A1.10
NPAS4	C15C8.2
NPDC1	C23H4.1
NR2C2	Y104H12A.1
NRAS	C44C11.1, ZK792.6
NRCAM	C18F3.2, Y54G2A.25
NRP2
NRXN1	C29A12.4
NRXN2	C29A12.4
NTRK1	D1073.1
NTRK2	D1073.1
NTRK3	D1073.1
NUCB2	F44A6.1
NUCKS1
NUFIP2
NUMA1	C18C4.5
NUP214	C03D6.4
OCRL	C16C2.3
ODZ2	R13F6.4
ODZ3	R13F6.4
ODZ4	R13F6.4
OSBPL11
OSBPL8	ZK1086.1
OXSR1	Y59A8B.23
P2RX7
PAG1
PAK7	C45B11.1
PALLD	F21C10.7, F54E2.4
PALM
PALM2
PALMD
PANX1
PAQR3	Y67A10A.8
PARD3	F54E7.3
PARD6B	T26E3.3
PAXIP1	T13F2.3
PCBP2	Y119D3B.17
PCDH1
PCDH17
PCDH18
PCDH8
PCDHGA1
PCDHGA10
PCDHGA11
PCDHGA12
PCDHGA2
PCDHGA3
PCDHGA4
PCDHGA5
PCDHGA6
PCDHGA7
PCDHGA9
PCDHGB1
PCDHGB2
PCDHGB3
PCDHGB4
PCDHGB5
PCDHGB6
PCDHGB7
PCDHGC3
PCDHGC4
PCDHGC5
PCNX	B0511.12
PCNXL3	B0511.12
PCTK1	C07G1.3
PCTK2	C07G1.3
PDE3B	E01F3.1
PDGFRA
PDGFRB
PDHA1	T05H10.6
PDHA2	T05H10.6
PDLIM4
PDLIM5	T11B7.4
PDS5B	H38K22.1
PDZD4	C50F7.6
PEA15
PEX1	C11H1.4
PFDN6	F21C3.5
PFKFB2	K02B2.1, Y110A7A.6
PFKFB3	K02B2.1, Y110A7A.6
PGRMC1	K07E3.8
PGRMC2	K07E3.8
PHB	Y37E3.9
PHC1
PHC1B
PHIP
PHLDB1
PI4K2A
PI4K2B	C56A3.8, ZC8.6
PIK3AP1
PIK3R1	Y110A7A.10
PIK3R2	Y110A7A.10
PIK3R3	Y110A7A.10
PIP5K1A	F55A12.3
PKM2	F25H5.3, ZK593.1
PKP2	Y105C5B.21
PKP4	Y105C5B.21
PLCB3	B0348.4
PLCG1	T01E8.3
PLD3	E04F6.4, F09G2.8, T05C3.6, Y51A2D.13
PLEC1	ZK1151.1
PLEKHA1
PLEKHA3	F25H2.6
PLEKHA6
PLEKHM3	Y51H1A.1
PLXNA1	K04B12.1, Y55F3AL.1
PLXNA4
PLXND1	K04B12.1, Y55F3AL.1
PNN	R186.7
PNPLA6	M110.7, ZK370.4
POM121C
PPAPDC1B
PPFIBP1	T21H8.1
PPIG	D1009.2, T27D1.1
PPP1CB	F29F11.6, F56C9.1
PPP1R12C	C06C3.1
PPP1R16B	K02A11.1
PPP2R5D	C13G3.3, W08G11.4
PRAGMIN
PRKACA	F47F2.1, ZK909.2
PRKACB	F47F2.1, ZK909.2
PRKACG	F47F2.1, ZK909.2
PRKAR2A	R07E4.6
PRKAR2B	R07E4.6
PRKCA	E01H11.1
PRKCG	E01H11.1
PRKX	F47F2.1, ZK909.2
PRKY	F47F2.1
PRM2
PRPF31	Y110A7A.8
PRPF4B	F22D6.5
PRRC1	C04G6.4
PRUNE2
PSD3	Y55D9A.1
PSMC2	C52E4.4
PSMD8	ZK20.5
PSTPIP1
PTAR1
PTK2	C30F8.4
PTK7	C16D9.2
PTPLAD1	R10E4.9, T15B7.2
PTPN11	F59G1.5
PTPN13	Y38C1AB.4, Y38C1AB.8
PTPN18	B0244.2, F47B3.7
PTPRA	F44G4.8, T13H5.1
PTPRD	C09D8.1
PTPRE	F44G4.8, T13H5.1
PTPRF	C09D8.1
PTPRN	B0244.2
PTPRN2	B0244.2
PTPRO	Y41D4A.5
PTPRR	R12E2.10, T21E3.1
PTPRS	C09D8.1
PTTG1IP	C37C3.12
PVRL1
PVRL3
PXN
QSK
RAB10	D1037.4, T23H2.5
RAB11A	F53G12.1, W04G5.2
RAB11B	F53G12.1, W04G5.2
RAB11FIP5
RAB13
RAB14	K09A9.2
RAB2B	F53F10.4
RAB35	Y47D3A.25
RAB39	D2013.1
RAB6A	F59B2.7, T25G12.4
RAB6B	F59B2.7, T25G12.4
RAB7A	W03C9.3
RAB7L1	R07B1.12
RAB8A	D1037.4, T23H2.5
RAB8B	D1037.4, T23H2.5
RAB9A
RAB9B
RABEP1	F01F1.4
RAC1	C09G12.8, C35C5.4, K03D3.10, R07G3.1
RAC2	C09G12.8, C35C5.4, K03D3.10, R07G3.1
RAC3	C09G12.8, C35C5.4, K03D3.10, R07G3.1
RACGAP1	K08E3.6
RACGAP1P
RALA	Y53G8AR.3
RALB	Y53G8AR.3
RALBP1	T23G11.5
RAN	K01G5.4
RANBP1	F59A2.1
RANBP2	F59A2.1
RANBP3	R12C12.2
RAP2C	C25D7.7
RASA1
RAVER1
RBM14
RBM15	F29C4.7
RBM20
RCC2
RCN1	M03F4.7
RCN2	F08B6.3
RCOR1	D1014.8, Y74C9A.4
REEP3	T19C3.4
RELL1
RELT
REPS1	Y39B6A.38
RET
RFFL
RFTN1
RFX7
RGS19	C05B5.7, F16H9.1
RGS5	F56B6.2
RHBDD2
RHBDF2	Y116A8C.14, Y116A8C.16
RHOA	Y51H4A.3
RHOB	Y51H4A.3
RHOBTB3
RHOC	Y51H4A.3
RHOT1	C47C12.4, K08F11.5, Y47G6A.27
RICS
RICTOR
RING1
RNF149	H10E21.5
RNF152
RNF19A	C17H11.6, Y49F6B.9
RNF208
RNF34
RNPS1	K02F3.11
ROBO1	ZK377.2
ROBO2	ZK377.2
ROCK2	C10H11.9
ROR1	C01G6.8, D1073.1
ROR2	C01G6.8, D1073.1
RP9
RPL10A	Y71F9AL.13
RPL23A	F52B5.6, F55D10.2
RPL23AP42
RPL23AP44
RPL23AP63
RPL23AP74
RPL29	B0513.3
RPL3	F13B10.2
RPL35A	F10E7.7
RPS10	D1007.6
RPS27	F56E10.4
RPS27A	F34H10.1, H06I04.4, K08C9.7
RPS27AP11
RPS27AP5
RPS27L	F56E10.4
RPS6	Y71A12B.1
RPS6KA6	T01H8.1
RPS9	F40F8.10
RRAGC	Y24F12A.2
RRAS2	C44C11.1, ZK792.6
RSF1
RSRC2	D2089.1, ZC262.2
SART1	F19F10.9
SCAMP1	M01D7.2
SCAMP3	M01D7.2
SCAMP5	M01D7.2
SCARB1	F07A5.3, F11C1.3, R07B1.3, Y49E10.20, Y76A2B.6
SCARF2
SCN2A
SCN3A
SCN3B
SCN4A
SCN9A
SDC1	F57C7.3
SDC3	F57C7.3
SDC4
SDCBP
SDK1	Y42H9B.2
SEC16A	F13B9.1, ZK512.5
SEC22B
SEMA3E
SEMA4B
SEMA4C
SEMA5A
SEMA6A	Y54E5B.1
SEMA6D	Y54E5B.1
SENP7	C41C4.6
SEPSECS	D1054.13
SEPT7	W09C5.2
SEPT9
SERBP1	F56D12.5
SEZ6	T07H6.5
SEZ6L2	T07H6.5
SF3B1	T08A11.2
SFRS1	Y111B2A.18
SFRS11	D2089.1
SFRS3	C33H5.12
SFRS7	C33H5.12
SFRS9	Y111B2A.18
SFT2D3	C18E9.10
SGCB	K01A2.1
SGIP1	F56D12.6
SGK269
SGSM2
SGTA	R05F9.10
SH2B1
SH2D3C
SHANK2	C33B4.3
SHB	Y87G2A.17
SHC1	F54A5.3
SHC3	F54A5.3
SHD
SHMT2	C05D11.11
SIDT2	C04F5.1, ZK721.1
SIPA1L2	T27F2.2
SIRPA
SLC10A4	Y71G10AR.4
SLC12A2	B0303.11, Y37A1C.1
SLC12A4	H16O14.1, K02A2.3, R13A1.2
SLC12A6	H16O14.1, K02A2.3, R13A1.2
SLC12A7	H16O14.1, K02A2.3, R13A1.2
SLC16A14	C01B4.9, C10E2.6, K05B2.5, M03B6.2, T02G5.12, Y19D10A.12
SLC16A9	C01B4.9, C10E2.6, K05B2.5, M03B6.2, T02G5.12, Y19D10A.12
SLC1A2	C12D12.2, K08F4.4, R05G6.6, T22E5.2, W03G1.1, Y53C12A.2
SLC1A5	C12D12.2, R05G6.6, T22E5.2, Y53C12A.2
SLC20A1	B0222.2, B0222.3, C48A7.2, F09G2.3, W05H5.3
SLC20A2	B0222.2, B0222.3, C48A7.2, F09G2.3, W05H5.3
SLC23A2	C51E3.6, R11E3.2, T07G12.2, T07G12.5, Y59E9AL.4
SLC26A2
SLC31A2	F31E8.4
SLC35D3	C52E12.3
SLC35E1
SLC38A2	Y51F10.4
SLC38A9	F13H10.3
SLC39A6	Y55F3BL.2
SLC43A1
SLC45A4
SLC4A10	F52B5.1, F52D10.1
SLC4A2	F52B5.1, F52D10.1, R03E9.3
SLC4A7	F52B5.1, F52D10.1
SLC4A8	F52B5.1, F52D10.1
SLC6A8	T03F7.1
SLC7A11
SLC7A14	B0454.6, C50D2.2, F23F1.6
SLC8A1	C10G8.5, Y113G7A.4, ZC168.1
SLC8A3	C10G8.5, Y113G7A.4, ZC168.1
SLC9A1	B0395.1, B0495.4, C54F6.13, F58E1.6, ZK822.3
SLC9A3R1	C01F6.6
SLITRK5	M88.6
SLITRK6	M88.6
SLK	C04A11.3
SMC3	Y47D3A.26
SNAP23	Y22F5A.3
SNAP29	K02D10.5
SND1	F10G7.2
SNIP
SNRNP70
SNW1	T27F2.1
SNX17	F17H10.3
SOCS5
SPEG	C09D1.1, F15G9.4, F54E2.3, F54E2.4, K12C11.4, ZK617.1
SPEN	F07A11.6, F29C4.7
SPG20	F57B10.9
SPRED1
SPRED2
SPRED3
SPRY1
SPRY2
SPRY4
SPTLC1	C23H3.4
SR140
SRGAP2
SRP9	ZK512.4
SRRM1	F28D9.1
SRRM2	C15C6.3, Y57A10A.19
SRrp35
SRRT
SSBP1	PAR2.1
SSTR1	R106.2
SSTR2	R106.2
ST3GAL5
ST5	F46F6.1
STAM	C34G6.7
STAM2	C34G6.7
STAT3	Y51H4A.17
STK11	Y59A8B.14
STK11IP	F13E9.1
STMN2
STMN3
STMN4
STRA6
STX4
STXBP1	F27D9.1
STXBP3	F27D9.1
SUCLG1	C05G5.4, F23H11.3
SUSD5
SUZ12
SV2A
SV2C
SVIL	C10H11.1
SYT1	F31E8.2, F42G9.7, Y75B7AL.3
SYT11	T23H2.2
SYT13	R12A1.2
SYT2	F31E8.2, F42G9.7, Y75B7AL.3
SYT4	T23H2.2
SYT5	F31E8.2, F42G9.7, Y75B7AL.3
SYT7
TAF3	C11G6.1, C11G6.3, F36H12.5, T13A10.1
TBC1D4
TBC1D8B	Y45F10A.6
TBCB	F53F4.3
TCF12	M05B5.5
TCF20
TFAM	F45E4.9
TFRC	C35C5.11, C35C5.2, R57.1
TGFB1I1	C28H8.6
TGM6
TH	B0432.5
THOC5	Y32H12A.2
THRAP3
TIAM1	C11D9.1
TJP2	Y105E8A.26
TLN1	Y71G12B.11
TM7SF3
TMEM106B
TMEM108
TMEM119
TMEM130
TMEM132A	Y71H2AM.10
TMEM132D	Y71H2AM.10
TMEM145	C15A7.2
TMEM181
TMEM192
TMEM198
TMEM22
TMEM51
TMEM55A	Y71H2AM.2
TMEM63B
TMF1
TMIGD2
TNFRSF21
TNIK	ZC504.4
TNK2	B0302.1
TNKS1BP1
TNS1	M01E11.7
TOLLIP	F25H2.1
TOMM70A
TOR1AIP1
TPCN1
TRIM28
TRIM67	C39F7.2
TRIM9	C39F7.2
TRPM7	C05C12.3, F54D1.5, T01H8.5
TSPAN14	T14G10.6
TTC28	F32A6.4
TTC3	C09E7.7, C09E7.8, C09E7.9, F27B3.5
TTYH3	F42E11.2
TUBA1A	C44B11.3, C47B2.3, F16D3.1, F26E4.8, F32H2.9, F40F4.5, F44F4.11, T28D6.2, Y19D2B.1, ZK899.4
TUBA1B	C44B11.3, C47B2.3, F16D3.1, F26E4.8, F32H2.9, F40F4.5, F44F4.11, T28D6.2, Y19D2B.1, ZK899.4
TUBA1C	C44B11.3, C47B2.3, F16D3.1, F26E4.8, F32H2.9, F40F4.5, F44F4.11, T28D6.2, Y19D2B.1, ZK899.4
TUBA3C	C44B11.3, C47B2.3, F16D3.1, F26E4.8, F32H2.9, F40F4.5, F44F4.11, T28D6.2, ZK899.4
TUBA3D	C44B11.3, C47B2.3, F16D3.1, F26E4.8, F32H2.9, F40F4.5, F44F4.11, T28D6.2, ZK899.4
TUBA3E	C44B11.3, C47B2.3, F16D3.1, F26E4.8, F32H2.9, F40F4.5, F44F4.11, T28D6.2, ZK899.4
TUBA4A
TUBA8	C44B11.3, C47B2.3, F16D3.1, F26E4.8, F32H2.9, F40F4.5, F44F4.11, T28D6.2, ZK899.4
TUBAL3	C44B11.3, C47B2.3, F16D3.1, F26E4.8, F32H2.9, F40F4.5, F44F4.11, T28D6.2, ZK899.4
TUBB	B0272.1, C36E8.5, C54C6.2, K01G5.7, ZK154.3
TUBB1	B0272.1, C36E8.5, C54C6.2, K01G5.7, ZK154.3
TUBB2A	B0272.1, C36E8.5, C54C6.2, K01G5.7, ZK154.3
TUBB2B	B0272.1, C36E8.5, C54C6.2, K01G5.7, ZK154.3
TUBB2C	B0272.1, C36E8.5, C54C6.2, K01G5.7, ZK154.3
TUBB3	B0272.1, C36E8.5, C54C6.2, K01G5.7, ZK154.3
TUBB4	B0272.1, C36E8.5, C54C6.2, K01G5.7, ZK154.3
TUBB6	B0272.1, C36E8.5, C54C6.2, K01G5.7, ZK154.3
TUBBP2
UBA1	C47E12.5
UBA52	F25B5.4
UBAP2L	R119.4
UBB	F25B5.4, F52C6.4
UBC
UBN1
UBN2
UBR4	C44E4.1, C44E4.7
UNC5A	B0273.4
UNC5B	B0273.4
UNC5C	B0273.4
USP15	H34C03.2
USP34
USP8	E01B7.1
UTRN	F15D3.1
VANGL1	B0410.2
VANGL2	B0410.2
VASN	T22E7.1
VCL	ZC477.9
VDAC1	R05G6.7
VIM
VLDLR	T13C2.6
VPS13D	C25H3.11, C25H3.8
VPS26B	T20D3.7
VPS45	C44C1.4
VTI1A	Y57G11C.4
VTI1B	Y57G11C.4
VWA5B2
WASF1	R06C1.3
WASF3	R06C1.3
WASL	C07G1.4
WBP2	C18B2.4, D2013.6
WDR77
WFS1
WRNIP1
YAP1	F13E6.4
YIPF2	Y25C1A.7
YIPF5	F32D8.14
YTHDC1
ZC3H11A
ZC3HC1	C49H3.9
ZDHHC13	D2021.2, H32C10.3
ZDHHC17	D2021.2, H32C10.3
ZDHHC20	ZK757.4
ZDHHC5	Y39E4B.7
ZDHHC8	Y39E4B.7
ZFC3H1
ZFHX3
ZFR	Y95B8A.7
ZFYVE9	D1022.7
ZMYM1
ZNF295
ZNF384	W03C9.4
ZNF487
ZNF609
ZNRF3	Y47D3B.11
