# Supplementary material for: SH3 interactome conserves general function over specific form
Source: Mol Syst Biol. 2013 Apr 2;9:652. doi: 10.1038/msb.2013.9 (PMC3658277; doi:10.1038/msb.2013.9)
Supplement: Supplementary Table 16 — List of competitive and coincident interactions. Interactions involving the same target protein are listed by pairs every two lines. Only interactions with a reliable predicted binding motif (PWM score > T) are considered. [file msb20139-s13.xls]

## Sheet: competitive list
wS	DB_Gene	BaitForm	DB_WBGene	DB_CGC	DB_dcrp	AD_Gene	AD_WBGene	AD_CGC	AD_dcrp	Count	Confirmed by pair-wise retest in PMID: 19447967	Y2H	PWM_score	Genome_rank	Peptide_sequence	Position
Worm SH3 domain ID	Sequence Name of the coding gene of the SH3 protein whose SH3 domain was used as DNA-binding (DB) domain fusion bait in Y2H	number (1,2,...)=the serial number of the SH3 domain used as Y2H bait, counted from the N-terminus of the protein; ORF=full length protein; EH=EH domain fragment; CC=coiled-coil fragment; 5SH3=SH3 fragment containing 5 SH3 domains (see Table S4 for details)	Wormbase Gene ID (link to Wormbase webpage by clinking the cell) of the DB-bait	Common name of the DB-bait	Concise Description of the DB-bait from Wormbase	Sequence Name of the coding gene of the interacting protein identified as Activation Domain (AD) fusion prey in Y2H	Wormbase Gene ID (link to Wormbase webpage by clinking the cell) of the AD-prey	Common name of the AD-prey	Concise Description of the AD-prey from Wormbase	Count of the interaction been identified from Y2H.		Y2H library screened	PWM score of the AD-prey	Genome ranking of the AD-prey	Predicted binding site sequence in the AD-prey	Start position of the predicted binding sequence in the protein (amino acid)
wS06	B0336.6	1	WBGene00015146	abi-1	B0336.6 encodes an Abl interactor ortholog, with an SH3 domain, required for embryonic development; mammalian Abl interactors are associated with synaptosomes, growth cone particles, and macropinocytic vesicles, and may regulate Rac-dependent cytoskeletal reorganization and Abl kinase activity; B0336.6's orthologs include human SSH3BP1 (ABI1; OMIM:603050, mutated in acute myeloid leukemia), ABI-2…	B0303.7	WBGene00015128	B0303.7	N/A	1	No	cDNA	2366.6	468	LPPPTPPRKPNICGT	4
wS79	ZK470.5	3	WBGene00006410	nck-1	nck-1 encodes a protein with similarity to the human NCK adaptor protein 2 and orthologous to C. briggsae CBG14353; contains three SH3 domains and two SH2 domains.	B0303.7	WBGene00015128	B0303.7	N/A	102	No	Both	176883	18	PVAPPPVPRHTQSIP	170
wS77	ZK470.5	1	WBGene00006410	nck-1	nck-1 encodes a protein with similarity to the human NCK adaptor protein 2 and orthologous to C. briggsae CBG14353; contains three SH3 domains and two SH2 domains.	C02C6.1	WBGene00001130	dyn-1	dyn-1 encodes the C. elegans ortholog of the dynamin GTPase; dyn-1 activity is required for endocytosis, synaptic vesicle recycling, cytokinesis, and the CED-1 pathway that regulates engulfment and degradation of apoptotic cells; mutations in dyn-1 affect locomotion, egg-laying, defecation, and embryonic development, indicating that dyn-1's endocytic function is required for a number of diverse p…	14	No	ORFeome	4717.2	349	DQPPPLPMSDYRPHP	746
wS61	Y37A1B.2	1	WBGene00003086	lst-4	N/A	C02C6.1	WBGene00001130	dyn-1	dyn-1 encodes the C. elegans ortholog of the dynamin GTPase; dyn-1 activity is required for endocytosis, synaptic vesicle recycling, cytokinesis, and the CED-1 pathway that regulates engulfment and degradation of apoptotic cells; mutations in dyn-1 affect locomotion, egg-laying, defecation, and embryonic development, indicating that dyn-1's endocytic function is required for a number of diverse p…	31	No	Both	7402570	12	SPVPRPAPAPPGGRQ	764
wS22	F09E10.8	1	WBGene00017298	toca-1	N/A	C02C6.1	WBGene00001130	dyn-1	dyn-1 encodes the C. elegans ortholog of the dynamin GTPase; dyn-1 activity is required for endocytosis, synaptic vesicle recycling, cytokinesis, and the CED-1 pathway that regulates engulfment and degradation of apoptotic cells; mutations in dyn-1 affect locomotion, egg-laying, defecation, and embryonic development, indicating that dyn-1's endocytic function is required for a number of diverse p…	26	No	Both	11125.5	832	VPRPAPAPPGGRQAP	766
wS30	F45E1.7	1	WBGene00018467	sdpn-1	sdpn-1 encodes the C. elegans syndapin ortholog; an SDPN-1::GFP fusion protein is highly expressed in the intestine, where it localizes to basolateral recycling endosomes; SDPN-1 localization to basolateral recycling endosomes is dependent upon ALX-1, one of two C. elegans Bro1 domain-containing proteins, and RME-1.	C02C6.1	WBGene00001130	dyn-1	dyn-1 encodes the C. elegans ortholog of the dynamin GTPase; dyn-1 activity is required for endocytosis, synaptic vesicle recycling, cytokinesis, and the CED-1 pathway that regulates engulfment and degradation of apoptotic cells; mutations in dyn-1 affect locomotion, egg-laying, defecation, and embryonic development, indicating that dyn-1's endocytic function is required for a number of diverse p…	10	No	ORFeome	6441.62	557	PRGGPGAPPPPGMRP	783
wS48	T04D1.3	1	WBGene00006791	unc-57	unc-57 encodes an ortholog of endophilin A that is required for synaptic vesicle endocytosis; UNC-57 is expressed in all neurons, at synapses and neuromuscular junctions, and (weakly) in the spermetheca; like other endophilins, UNC-57 has a large BAR domain, an N-terminal coiled-coil domain within the BAR domain, and a C-terminal SH3 domain; UNC-57 protein is necessary for proper localization of …	C02C6.1	WBGene00001130	dyn-1	dyn-1 encodes the C. elegans ortholog of the dynamin GTPase; dyn-1 activity is required for endocytosis, synaptic vesicle recycling, cytokinesis, and the CED-1 pathway that regulates engulfment and degradation of apoptotic cells; mutations in dyn-1 affect locomotion, egg-laying, defecation, and embryonic development, indicating that dyn-1's endocytic function is required for a number of diverse p…	5	No	ORFeome	9908.29	841	PRGGPGAPPPPGMRP	783
wS60	Y37A1B.17	1	WBGene00044989	Y37A1B.17	N/A	C02C6.1	WBGene00001130	dyn-1	dyn-1 encodes the C. elegans ortholog of the dynamin GTPase; dyn-1 activity is required for endocytosis, synaptic vesicle recycling, cytokinesis, and the CED-1 pathway that regulates engulfment and degradation of apoptotic cells; mutations in dyn-1 affect locomotion, egg-laying, defecation, and embryonic development, indicating that dyn-1's endocytic function is required for a number of diverse p…	42	Yes	Both	2237190	9	SNGAPEIPARPQVPK	821
wS78	ZK470.5	2	WBGene00006410	nck-1	nck-1 encodes a protein with similarity to the human NCK adaptor protein 2 and orthologous to C. briggsae CBG14353; contains three SH3 domains and two SH2 domains.	C06G1.5	WBGene00015548	C06G1.5	N/A	22	No	ORFeome	37803.8	88	NVVSPPKRTASVPAS	46
wS43	M28.7	1	WBGene00010898	nph-1	nph-1 encodes a novel, SH3 domain-containing protein that is orthologous to mammalian nephrocystin-1.	C06G1.5	WBGene00015548	C06G1.5	N/A	8	No	ORFeome	382758	19	QVISRPLPPKPQAPK	123
wS78	ZK470.5	2	WBGene00006410	nck-1	nck-1 encodes a protein with similarity to the human NCK adaptor protein 2 and orthologous to C. briggsae CBG14353; contains three SH3 domains and two SH2 domains.	C07G1.4	WBGene00006957	wsp-1	wsp-1 encodes a homolog of human WASP that interacts with Arp2/3 and is required for hypodermal cell migration during morphogenesis (ventral enclosure); when mutated, human WASP leads to Wiskott-Aldrich syndrome (OMIM:301000).	6	No	Both	45964.1	71	AAPPPPTRVESHGLA	556
wS48	T04D1.3	1	WBGene00006791	unc-57	unc-57 encodes an ortholog of endophilin A that is required for synaptic vesicle endocytosis; UNC-57 is expressed in all neurons, at synapses and neuromuscular junctions, and (weakly) in the spermetheca; like other endophilins, UNC-57 has a large BAR domain, an N-terminal coiled-coil domain within the BAR domain, and a C-terminal SH3 domain; UNC-57 protein is necessary for proper localization of …	C07G1.4	WBGene00006957	wsp-1	wsp-1 encodes a homolog of human WASP that interacts with Arp2/3 and is required for hypodermal cell migration during morphogenesis (ventral enclosure); when mutated, human WASP leads to Wiskott-Aldrich syndrome (OMIM:301000).	2	No	ORFeome	23623900	7	HGLAPARPPPPPPSS	567
wS61	Y37A1B.2	1	WBGene00003086	lst-4	N/A	C07G1.4	WBGene00006957	wsp-1	wsp-1 encodes a homolog of human WASP that interacts with Arp2/3 and is required for hypodermal cell migration during morphogenesis (ventral enclosure); when mutated, human WASP leads to Wiskott-Aldrich syndrome (OMIM:301000).	2	No	ORFeome	240387	80	LAPARPPPPPPSSGT	569
wS70	Y45F10D.13	2	WBGene00012891	tag-208	N/A	C07G1.4	WBGene00006957	wsp-1	wsp-1 encodes a homolog of human WASP that interacts with Arp2/3 and is required for hypodermal cell migration during morphogenesis (ventral enclosure); when mutated, human WASP leads to Wiskott-Aldrich syndrome (OMIM:301000).	3	Yes	ORFeome	7062.81	525	PHAVPPPPPPPPPQS	605
wS39	K10B3.10	1	WBGene00004951	spc-1	spc-1 encodes the C. elegans alpha spectrin ortholog; during development, spc-1 activity is required for body morphogenesis, formation of body wall muscles, locomotion, and larval development.	C07G1.4	WBGene00006957	wsp-1	wsp-1 encodes a homolog of human WASP that interacts with Arp2/3 and is required for hypodermal cell migration during morphogenesis (ventral enclosure); when mutated, human WASP leads to Wiskott-Aldrich syndrome (OMIM:301000).	2	No	ORFeome	3446940	55	HAVPPPPPPPPPQSF	606
wS51	Y106G6H.14	1	WBGene00013724	Y106G6H.14	N/A	C07G1.4	WBGene00006957	wsp-1	wsp-1 encodes a homolog of human WASP that interacts with Arp2/3 and is required for hypodermal cell migration during morphogenesis (ventral enclosure); when mutated, human WASP leads to Wiskott-Aldrich syndrome (OMIM:301000).	1	No	ORFeome	1327.62	944	PISSAAPPPPPPPPP	624
wS22	F09E10.8	1	WBGene00017298	toca-1	N/A	C08B11.5	WBGene00004723	sap-49	sap-49 encodes the C. elegans ortholog of mammalian SAP49, a component of the SF3b splicing factor, a U2 snRNP-associated protein complex; loss of sap-49 activity via RNAi results in embryonic lethality, a protruding vulva, reduced levels of gene expression (as assessed by a gfp reporter), and early onset of foci formation in strains expressing polyglutamine-YFP; SAP-49 exhibits sequence-specific…	33	No	Both	1632030	132	PGMPGMPPPPPPSRF	311
wS42	K11E4.4	1	WBGene00010776	pix-1	N/A	C08B11.5	WBGene00004723	sap-49	sap-49 encodes the C. elegans ortholog of mammalian SAP49, a component of the SF3b splicing factor, a U2 snRNP-associated protein complex; loss of sap-49 activity via RNAi results in embryonic lethality, a protruding vulva, reduced levels of gene expression (as assessed by a gfp reporter), and early onset of foci formation in strains expressing polyglutamine-YFP; SAP-49 exhibits sequence-specific…	3	No	cDNA	93637.1	282	PGMPGMPPPPPPSRF	311
wS71	Y45F10D.13	3	WBGene00012891	tag-208	N/A	C08B11.5	WBGene00004723	sap-49	sap-49 encodes the C. elegans ortholog of mammalian SAP49, a component of the SF3b splicing factor, a U2 snRNP-associated protein complex; loss of sap-49 activity via RNAi results in embryonic lethality, a protruding vulva, reduced levels of gene expression (as assessed by a gfp reporter), and early onset of foci formation in strains expressing polyglutamine-YFP; SAP-49 exhibits sequence-specific…	23	Yes	Both	10336.9	271	GMPPPPPPSRFGPPG	315
wS39	K10B3.10	1	WBGene00004951	spc-1	spc-1 encodes the C. elegans alpha spectrin ortholog; during development, spc-1 activity is required for body morphogenesis, formation of body wall muscles, locomotion, and larval development.	C08B11.5	WBGene00004723	sap-49	sap-49 encodes the C. elegans ortholog of mammalian SAP49, a component of the SF3b splicing factor, a U2 snRNP-associated protein complex; loss of sap-49 activity via RNAi results in embryonic lethality, a protruding vulva, reduced levels of gene expression (as assessed by a gfp reporter), and early onset of foci formation in strains expressing polyglutamine-YFP; SAP-49 exhibits sequence-specific…	4	No	cDNA	346467	139	GGMPPPPPPRYPSAG	345
wS06	B0336.6	1	WBGene00015146	abi-1	B0336.6 encodes an Abl interactor ortholog, with an SH3 domain, required for embryonic development; mammalian Abl interactors are associated with synaptosomes, growth cone particles, and macropinocytic vesicles, and may regulate Rac-dependent cytoskeletal reorganization and Abl kinase activity; B0336.6's orthologs include human SSH3BP1 (ABI1; OMIM:603050, mutated in acute myeloid leukemia), ABI-2…	C08B11.5	WBGene00004723	sap-49	sap-49 encodes the C. elegans ortholog of mammalian SAP49, a component of the SF3b splicing factor, a U2 snRNP-associated protein complex; loss of sap-49 activity via RNAi results in embryonic lethality, a protruding vulva, reduced levels of gene expression (as assessed by a gfp reporter), and early onset of foci formation in strains expressing polyglutamine-YFP; SAP-49 exhibits sequence-specific…	7	No	cDNA	1228610	18	MPPPPPPRYPSAGPG	347
wS51	Y106G6H.14	1	WBGene00013724	Y106G6H.14	N/A	C08B11.5	WBGene00004723	sap-49	sap-49 encodes the C. elegans ortholog of mammalian SAP49, a component of the SF3b splicing factor, a U2 snRNP-associated protein complex; loss of sap-49 activity via RNAi results in embryonic lethality, a protruding vulva, reduced levels of gene expression (as assessed by a gfp reporter), and early onset of foci formation in strains expressing polyglutamine-YFP; SAP-49 exhibits sequence-specific…	21	No	Both	1327.62	944	PGMYPPPPPSRPPAP	360
wS48	T04D1.3	1	WBGene00006791	unc-57	unc-57 encodes an ortholog of endophilin A that is required for synaptic vesicle endocytosis; UNC-57 is expressed in all neurons, at synapses and neuromuscular junctions, and (weakly) in the spermetheca; like other endophilins, UNC-57 has a large BAR domain, an N-terminal coiled-coil domain within the BAR domain, and a C-terminal SH3 domain; UNC-57 protein is necessary for proper localization of …	C08B11.5	WBGene00004723	sap-49	sap-49 encodes the C. elegans ortholog of mammalian SAP49, a component of the SF3b splicing factor, a U2 snRNP-associated protein complex; loss of sap-49 activity via RNAi results in embryonic lethality, a protruding vulva, reduced levels of gene expression (as assessed by a gfp reporter), and early onset of foci formation in strains expressing polyglutamine-YFP; SAP-49 exhibits sequence-specific…	1	No	cDNA	841546	81	PPPPPSRPPAPPSGH	364
wS33	F49E2.2	1	WBGene00009886	F49E2.2	N/A	C09G1.4	WBGene00007486	C09G1.4	N/A	32	No	Both	477.15	955	NSQRRIPDLPPGAYQ	71
wS62	Y39A3CL.2	1	WBGene00006513	tag-168	N/A	C09G1.4	WBGene00007486	C09G1.4	N/A	37	No	Both	44097.5	91	STTPRRLPLQPQQQA	108
wS43	M28.7	1	WBGene00010898	nph-1	nph-1 encodes a novel, SH3 domain-containing protein that is orthologous to mammalian nephrocystin-1.	C09G1.4	WBGene00007486	C09G1.4	N/A	8	No	ORFeome	39039.2	184	STTPRRLPLQPQQQA	108
wS25	F29D10.4	1	WBGene00002035	hum-1	hum-1 encodes a class I unconventional myosin heavy chain that, within this class, is most closely related to the amoeboid myosin I subclass; loss of hum-1 activity via RNAi results in a low frequency of aldicarb resistance, suggesting that hum-1 may play a role in regulating synapse structure and/or function; when expressed in the DA cholinergic motor neurons, a HUM-1 reporter fusion protein loc…	C09G1.4	WBGene00007486	C09G1.4	N/A	27	No	ORFeome	28751.3	245	ADQMQSLPEPPPYTI	239
wS64	Y39A3CL.2	3	WBGene00006513	tag-168	N/A	C09G1.4	WBGene00007486	C09G1.4	N/A	50	No	Both	29099300	1	NMRRRKLPTAPLMGS	343
wS63	Y39A3CL.2	2	WBGene00006513	tag-168	N/A	C09G1.4	WBGene00007486	C09G1.4	N/A	53	No	Both	381502	28	NMRRRKLPTAPLMGS	343
wS22	F09E10.8	1	WBGene00017298	toca-1	N/A	C25A11.4	WBGene00000100	ajm-1	ajm-1 encodes a member of the apical junction molecule class that is required for correct elongation of the C. elegans embryo; AJM-1 contains a coiled-coil motif; AJM-1 binds DLG-1 in vitro, in yeast two-hybrid assays, and in vivo; AJM-1 is mislocalized in a dlg-1(RNAi) background; LET-413 is required for rapid confinement of DLG-1 and AJM-1 to a narrow apical region in C. elegans epithelia; CLC-…	10	No	cDNA	3720990	105	VLHPSAPPPPPPPLS	22
wS48	T04D1.3	1	WBGene00006791	unc-57	unc-57 encodes an ortholog of endophilin A that is required for synaptic vesicle endocytosis; UNC-57 is expressed in all neurons, at synapses and neuromuscular junctions, and (weakly) in the spermetheca; like other endophilins, UNC-57 has a large BAR domain, an N-terminal coiled-coil domain within the BAR domain, and a C-terminal SH3 domain; UNC-57 protein is necessary for proper localization of …	C25A11.4	WBGene00000100	ajm-1	ajm-1 encodes a member of the apical junction molecule class that is required for correct elongation of the C. elegans embryo; AJM-1 contains a coiled-coil motif; AJM-1 binds DLG-1 in vitro, in yeast two-hybrid assays, and in vivo; AJM-1 is mislocalized in a dlg-1(RNAi) background; LET-413 is required for rapid confinement of DLG-1 and AJM-1 to a narrow apical region in C. elegans epithelia; CLC-…	4	No	cDNA	6880880	65	HPSAPPPPPPPLSST	24
wS20	C35B8.2	2	WBGene00006887	vav-1	vav-1 encodes an ortholog of the Vav proto-oncogene, a complex protein with several domains, from N- to C-terminus: a calponin-like actin-binding domain; a RhoGEF/DH domain; a pleckstrin-like domain; a SH2 motif domain; and an SH3 domain.	C25A11.4	WBGene00000100	ajm-1	ajm-1 encodes a member of the apical junction molecule class that is required for correct elongation of the C. elegans embryo; AJM-1 contains a coiled-coil motif; AJM-1 binds DLG-1 in vitro, in yeast two-hybrid assays, and in vivo; AJM-1 is mislocalized in a dlg-1(RNAi) background; LET-413 is required for rapid confinement of DLG-1 and AJM-1 to a narrow apical region in C. elegans epithelia; CLC-…	1	No	cDNA	1722	849	SGVPSDVAPPPPLPI	103
wS51	Y106G6H.14	1	WBGene00013724	Y106G6H.14	N/A	C25A11.4	WBGene00000100	ajm-1	ajm-1 encodes a member of the apical junction molecule class that is required for correct elongation of the C. elegans embryo; AJM-1 contains a coiled-coil motif; AJM-1 binds DLG-1 in vitro, in yeast two-hybrid assays, and in vivo; AJM-1 is mislocalized in a dlg-1(RNAi) background; LET-413 is required for rapid confinement of DLG-1 and AJM-1 to a narrow apical region in C. elegans epithelia; CLC-…	3	No	cDNA	16053.9	77	VPSDVAPPPPLPIPN	105
wS22	F09E10.8	1	WBGene00017298	toca-1	N/A	C33B4.3	WBGene00006444	shn-1	N/A	4	No	cDNA	75271900	2	TSRPKTPPPPPPMQH	718
wS51	Y106G6H.14	1	WBGene00013724	Y106G6H.14	N/A	C33B4.3	WBGene00006444	shn-1	N/A	1	No	cDNA	1327.62	944	PISSGAPPPPPPPPP	802
wS36	K07D4.7	1	WBGene00019487	tag-218	N/A	C39D10.7	WBGene00016534	C39D10.7	C39D10.7 encodes a large (1185-residue) protein with 11 chitin-binding peritrophin-A domains; C39D10.7 transcripts are enriched in hermaphrodites; like CEJ-1 and CPG-2, C39D10.7 might participate in eggshell synthesis and early embryonic development, and C39D10.7's multiple peritrophin-A domains might enable mechanical cross-linking of chitin; however, C39D10.7 alone has no visible function in ma…	2	No	cDNA	8764.57	452	PRSTSAAPPNPPPQN	308
wS48	T04D1.3	1	WBGene00006791	unc-57	unc-57 encodes an ortholog of endophilin A that is required for synaptic vesicle endocytosis; UNC-57 is expressed in all neurons, at synapses and neuromuscular junctions, and (weakly) in the spermetheca; like other endophilins, UNC-57 has a large BAR domain, an N-terminal coiled-coil domain within the BAR domain, and a C-terminal SH3 domain; UNC-57 protein is necessary for proper localization of …	C39D10.7	WBGene00016534	C39D10.7	C39D10.7 encodes a large (1185-residue) protein with 11 chitin-binding peritrophin-A domains; C39D10.7 transcripts are enriched in hermaphrodites; like CEJ-1 and CPG-2, C39D10.7 might participate in eggshell synthesis and early embryonic development, and C39D10.7's multiple peritrophin-A domains might enable mechanical cross-linking of chitin; however, C39D10.7 alone has no visible function in ma…	2	No	cDNA	65048.7	393	TSAAPPNPPPQNPTA	311
wS48	T04D1.3	1	WBGene00006791	unc-57	unc-57 encodes an ortholog of endophilin A that is required for synaptic vesicle endocytosis; UNC-57 is expressed in all neurons, at synapses and neuromuscular junctions, and (weakly) in the spermetheca; like other endophilins, UNC-57 has a large BAR domain, an N-terminal coiled-coil domain within the BAR domain, and a C-terminal SH3 domain; UNC-57 protein is necessary for proper localization of …	C44B9.4	WBGene00008081	athp-1	N/A	25	No	cDNA	165925	278	PQTPPPIPPPPAVYY	817
wS70	Y45F10D.13	2	WBGene00012891	tag-208	N/A	C44B9.4	WBGene00008081	athp-1	N/A	46	Yes	cDNA	10574.1	310	PQTPPPIPPPPAVYY	817
wS51	Y106G6H.14	1	WBGene00013724	Y106G6H.14	N/A	C49H3.6	WBGene00016792	C49H3.6	N/A	9	No	ORFeome	1625.79	684	SRLPRAPPPAVTTPV	376
wS71	Y45F10D.13	3	WBGene00012891	tag-208	N/A	C49H3.6	WBGene00016792	C49H3.6	N/A	0	Yes	ORFeome	7953.29	294	NNNPPGAPIRRSTMN	492
wS06	B0336.6	1	WBGene00015146	abi-1	B0336.6 encodes an Abl interactor ortholog, with an SH3 domain, required for embryonic development; mammalian Abl interactors are associated with synaptosomes, growth cone particles, and macropinocytic vesicles, and may regulate Rac-dependent cytoskeletal reorganization and Abl kinase activity; B0336.6's orthologs include human SSH3BP1 (ABI1; OMIM:603050, mutated in acute myeloid leukemia), ABI-2…	C49H3.6	WBGene00016792	C49H3.6	N/A	2	No	ORFeome	759.036	755	NPPGAPIRRSTMNGG	494
wS25	F29D10.4	1	WBGene00002035	hum-1	hum-1 encodes a class I unconventional myosin heavy chain that, within this class, is most closely related to the amoeboid myosin I subclass; loss of hum-1 activity via RNAi results in a low frequency of aldicarb resistance, suggesting that hum-1 may play a role in regulating synapse structure and/or function; when expressed in the DA cholinergic motor neurons, a HUM-1 reporter fusion protein loc…	F09F7.5	WBGene00017302	F09F7.5	F09F7.5 encodes, by alternative splicing, three isoforms of an unfamiliar protein required for in conjunction with LIN-35 for normally large brood size, in conjunction with CLK-2 for normally rapid growth, and for normally short lifespan; F09F7.5 binds equally well to Cdc42 and Rac GTPases in vitro, probably through its N-terminal P21-Rho-binding domain; F09F7.5 has no obvious orthologs outside o…	127	No	Both	22289.3	294	MPNDLPLLPPKNQHK	1
wS30	F45E1.7	1	WBGene00018467	sdpn-1	sdpn-1 encodes the C. elegans syndapin ortholog; an SDPN-1::GFP fusion protein is highly expressed in the intestine, where it localizes to basolateral recycling endosomes; SDPN-1 localization to basolateral recycling endosomes is dependent upon ALX-1, one of two C. elegans Bro1 domain-containing proteins, and RME-1.	F09F7.5	WBGene00017302	F09F7.5	F09F7.5 encodes, by alternative splicing, three isoforms of an unfamiliar protein required for in conjunction with LIN-35 for normally large brood size, in conjunction with CLK-2 for normally rapid growth, and for normally short lifespan; F09F7.5 binds equally well to Cdc42 and Rac GTPases in vitro, probably through its N-terminal P21-Rho-binding domain; F09F7.5 has no obvious orthologs outside o…	124	No	Both	22917.2	201	KNYKAPAPPTPPPQN	123
wS20	C35B8.2	2	WBGene00006887	vav-1	vav-1 encodes an ortholog of the Vav proto-oncogene, a complex protein with several domains, from N- to C-terminus: a calponin-like actin-binding domain; a RhoGEF/DH domain; a pleckstrin-like domain; a SH2 motif domain; and an SH3 domain.	F09F7.5	WBGene00017302	F09F7.5	F09F7.5 encodes, by alternative splicing, three isoforms of an unfamiliar protein required for in conjunction with LIN-35 for normally large brood size, in conjunction with CLK-2 for normally rapid growth, and for normally short lifespan; F09F7.5 binds equally well to Cdc42 and Rac GTPases in vitro, probably through its N-terminal P21-Rho-binding domain; F09F7.5 has no obvious orthologs outside o…	6	No	cDNA	21109.1	102	RPPPSYEAPSFDAPE	373
wS88	Y44E3A.4	1	WBGene00021549	Y44E3A.4	N/A	F09F7.5	WBGene00017302	F09F7.5	F09F7.5 encodes, by alternative splicing, three isoforms of an unfamiliar protein required for in conjunction with LIN-35 for normally large brood size, in conjunction with CLK-2 for normally rapid growth, and for normally short lifespan; F09F7.5 binds equally well to Cdc42 and Rac GTPases in vitro, probably through its N-terminal P21-Rho-binding domain; F09F7.5 has no obvious orthologs outside o…	8	No	cDNA	194147	24	EFVPPVPKPRSRKTV	486
wS71	Y45F10D.13	3	WBGene00012891	tag-208	N/A	F10E9.3	WBGene00017355	F10E9.3	N/A	2	No	cDNA	1925.87	692	TSGSPSVGIRKYGVP	162
wS88	Y44E3A.4	1	WBGene00021549	Y44E3A.4	N/A	F10E9.3	WBGene00017355	F10E9.3	N/A	8	No	cDNA	22952.4	142	KYGVPPPMPRSLRNI	172
wS43	M28.7	1	WBGene00010898	nph-1	nph-1 encodes a novel, SH3 domain-containing protein that is orthologous to mammalian nephrocystin-1.	F10E9.6	WBGene00003243	mig-10	mig-10 encodes proteins that contain, from N- to C-terminus, an RA-like (Ras association) domain, a PH (pleckstrin homology) domain, and a proline-rich motif, and that are homologous to the vertebrate RIAM, lamellopodin, and GRB7, 10, and 14 cytoplasmic adaptor proteins; during development, mig-10 activity is required for cell migration and axon outgrowth; in regulating axon outgrowth, mig-10 lik…	1	No	ORFeome	64020.7	107	VKSISTLPPPPPALS	195
wS06	B0336.6	1	WBGene00015146	abi-1	B0336.6 encodes an Abl interactor ortholog, with an SH3 domain, required for embryonic development; mammalian Abl interactors are associated with synaptosomes, growth cone particles, and macropinocytic vesicles, and may regulate Rac-dependent cytoskeletal reorganization and Abl kinase activity; B0336.6's orthologs include human SSH3BP1 (ABI1; OMIM:603050, mutated in acute myeloid leukemia), ABI-2…	F10E9.6	WBGene00003243	mig-10	mig-10 encodes proteins that contain, from N- to C-terminus, an RA-like (Ras association) domain, a PH (pleckstrin homology) domain, and a proline-rich motif, and that are homologous to the vertebrate RIAM, lamellopodin, and GRB7, 10, and 14 cytoplasmic adaptor proteins; during development, mig-10 activity is required for cell migration and axon outgrowth; in regulating axon outgrowth, mig-10 lik…	8	Yes	Both	11261.4	215	TLPPPPPALSYHQTP	200
wS29	F42H10.3	1	WBGene00018367	F42H10.3	N/A	F10E9.6	WBGene00003243	mig-10	mig-10 encodes proteins that contain, from N- to C-terminus, an RA-like (Ras association) domain, a PH (pleckstrin homology) domain, and a proline-rich motif, and that are homologous to the vertebrate RIAM, lamellopodin, and GRB7, 10, and 14 cytoplasmic adaptor proteins; during development, mig-10 activity is required for cell migration and axon outgrowth; in regulating axon outgrowth, mig-10 lik…	1	No	ORFeome	25804.6	21	MPPPVTPPKPCTPLT	719
wS78	ZK470.5	2	WBGene00006410	nck-1	nck-1 encodes a protein with similarity to the human NCK adaptor protein 2 and orthologous to C. briggsae CBG14353; contains three SH3 domains and two SH2 domains.	F13H6.1	WBGene00017430	F13H6.1	N/A	1	No	cDNA	2256.76	623	SQPQLPTVSSSAGFQ	331
wS48	T04D1.3	1	WBGene00006791	unc-57	unc-57 encodes an ortholog of endophilin A that is required for synaptic vesicle endocytosis; UNC-57 is expressed in all neurons, at synapses and neuromuscular junctions, and (weakly) in the spermetheca; like other endophilins, UNC-57 has a large BAR domain, an N-terminal coiled-coil domain within the BAR domain, and a C-terminal SH3 domain; UNC-57 protein is necessary for proper localization of …	F13H6.1	WBGene00017430	F13H6.1	N/A	4	No	cDNA	176801	185	PQVATPQPPAPTPLF	414
wS36	K07D4.7	1	WBGene00019487	tag-218	N/A	F22E12.1	WBGene00009058	F22E12.1	N/A	1	No	cDNA	275414	156	QRPPVQMPPPPPPPQ	378
wS22	F09E10.8	1	WBGene00017298	toca-1	N/A	F22E12.1	WBGene00009058	F22E12.1	N/A	27	No	cDNA	61977.5	445	PPVQMPPPPPPPQQN	380
wS48	T04D1.3	1	WBGene00006791	unc-57	unc-57 encodes an ortholog of endophilin A that is required for synaptic vesicle endocytosis; UNC-57 is expressed in all neurons, at synapses and neuromuscular junctions, and (weakly) in the spermetheca; like other endophilins, UNC-57 has a large BAR domain, an N-terminal coiled-coil domain within the BAR domain, and a C-terminal SH3 domain; UNC-57 protein is necessary for proper localization of …	F22E12.1	WBGene00009058	F22E12.1	N/A	14	No	cDNA	165925	278	PVQMPPPPPPPQQNS	381
wS77	ZK470.5	1	WBGene00006410	nck-1	nck-1 encodes a protein with similarity to the human NCK adaptor protein 2 and orthologous to C. briggsae CBG14353; contains three SH3 domains and two SH2 domains.	F29G6.3	WBGene00009259	F29G6.3	N/A	17	No	cDNA	129226	8	KQAPPLPLVDYHVYD	593
wS33	F49E2.2	1	WBGene00009886	F49E2.2	N/A	F29G6.3	WBGene00009259	F29G6.3	N/A	1	No	cDNA	173261	3	KPYKTIPDEPTNYML	1740
wS89	Y44E3A.4	2	WBGene00021549	Y44E3A.4	N/A	F29G6.3	WBGene00009259	F29G6.3	N/A	1	No	cDNA	16619.6	146	PSQPVPKPRSFTSPQ	1768
wS33	F49E2.2	1	WBGene00009886	F49E2.2	N/A	F32B4.4	WBGene00009314	F32B4.4	N/A	1	No	cDNA	3330.4	441	RRRGASPPEPPRRQE	431
wS71	Y45F10D.13	3	WBGene00012891	tag-208	N/A	F32B4.4	WBGene00009314	F32B4.4	N/A	15	Yes	ORFeome	1828.11	732	GASPPEPPRRQEGAR	434
wS61	Y37A1B.2	1	WBGene00003086	lst-4	N/A	F32D1.1	WBGene00017981	figl-1	F32D1.1 encodes an homolog of human SPASTIN (OMIM:604277, mutated in spastic paraplegia), FIDGETIN (OMIM:605295, mutated in fidget mice), and FIDGETIN-LIKE-1, and of Drosophila SPASTIN; recombinant F32D1.1 protein has N-ethylmaleimide-sensitive ATPase activity in vitro, which is strongly dependent on the C368 residue immediately C-terminal to its Walker A motif; F32D1.1 is required for persistenc…	118	No	Both	193833	82	IPPARRAPDIPKRCS	247
wS30	F45E1.7	1	WBGene00018467	sdpn-1	sdpn-1 encodes the C. elegans syndapin ortholog; an SDPN-1::GFP fusion protein is highly expressed in the intestine, where it localizes to basolateral recycling endosomes; SDPN-1 localization to basolateral recycling endosomes is dependent upon ALX-1, one of two C. elegans Bro1 domain-containing proteins, and RME-1.	F32D1.1	WBGene00017981	figl-1	F32D1.1 encodes an homolog of human SPASTIN (OMIM:604277, mutated in spastic paraplegia), FIDGETIN (OMIM:605295, mutated in fidget mice), and FIDGETIN-LIKE-1, and of Drosophila SPASTIN; recombinant F32D1.1 protein has N-ethylmaleimide-sensitive ATPase activity in vitro, which is strongly dependent on the C368 residue immediately C-terminal to its Walker A motif; F32D1.1 is required for persistenc…	39	No	Both	2298.18	826	IPPARRAPDIPKRCS	247
wS48	T04D1.3	1	WBGene00006791	unc-57	unc-57 encodes an ortholog of endophilin A that is required for synaptic vesicle endocytosis; UNC-57 is expressed in all neurons, at synapses and neuromuscular junctions, and (weakly) in the spermetheca; like other endophilins, UNC-57 has a large BAR domain, an N-terminal coiled-coil domain within the BAR domain, and a C-terminal SH3 domain; UNC-57 protein is necessary for proper localization of …	F34D10.4	WBGene00009374	F34D10.4	N/A	1	No	ORFeome	329917	140	GARAPSRAPAPSSTS	383
wS60	Y37A1B.17	1	WBGene00044989	Y37A1B.17	N/A	F34D10.4	WBGene00009374	F34D10.4	N/A	2	Yes	ORFeome	123340	56	ELEDPVPPPRPDRPR	433
wS71	Y45F10D.13	3	WBGene00012891	tag-208	N/A	F41B4.1	WBGene00018257	F41B4.1	N/A	31	Yes	Both	10336.9	271	RELPPPPPPRKTPSH	54
wS06	B0336.6	1	WBGene00015146	abi-1	B0336.6 encodes an Abl interactor ortholog, with an SH3 domain, required for embryonic development; mammalian Abl interactors are associated with synaptosomes, growth cone particles, and macropinocytic vesicles, and may regulate Rac-dependent cytoskeletal reorganization and Abl kinase activity; B0336.6's orthologs include human SSH3BP1 (ABI1; OMIM:603050, mutated in acute myeloid leukemia), ABI-2…	F41B4.1	WBGene00018257	F41B4.1	N/A	40	Yes	Both	281840	48	LPPPPPPRKTPSHKY	56
wS48	T04D1.3	1	WBGene00006791	unc-57	unc-57 encodes an ortholog of endophilin A that is required for synaptic vesicle endocytosis; UNC-57 is expressed in all neurons, at synapses and neuromuscular junctions, and (weakly) in the spermetheca; like other endophilins, UNC-57 has a large BAR domain, an N-terminal coiled-coil domain within the BAR domain, and a C-terminal SH3 domain; UNC-57 protein is necessary for proper localization of …	F42C5.10	WBGene00018350	F42C5.10	N/A	4	No	cDNA	165925	278	EVYEPPLPPLPPPAP	553
wS77	ZK470.5	1	WBGene00006410	nck-1	nck-1 encodes a protein with similarity to the human NCK adaptor protein 2 and orthologous to C. briggsae CBG14353; contains three SH3 domains and two SH2 domains.	F42C5.10	WBGene00018350	F42C5.10	N/A	1	No	cDNA	5638.71	289	DHIVFVPLLPYIPPP	581
wS60	Y37A1B.17	1	WBGene00044989	Y37A1B.17	N/A	F42C5.10	WBGene00018350	F42C5.10	N/A	3	No	cDNA	12127.8	248	HHLEPEIKPRPRSLP	1170
wS48	T04D1.3	1	WBGene00006791	unc-57	unc-57 encodes an ortholog of endophilin A that is required for synaptic vesicle endocytosis; UNC-57 is expressed in all neurons, at synapses and neuromuscular junctions, and (weakly) in the spermetheca; like other endophilins, UNC-57 has a large BAR domain, an N-terminal coiled-coil domain within the BAR domain, and a C-terminal SH3 domain; UNC-57 protein is necessary for proper localization of …	F43B10.2	WBGene00018374	tag-343	N/A	8	No	ORFeome	165925	278	PTESPPLPPPPLPLS	291
wS22	F09E10.8	1	WBGene00017298	toca-1	N/A	F43B10.2	WBGene00018374	tag-343	N/A	24	No	ORFeome	10469200	65	TESPPLPPPPLPLSN	292
wS25	F29D10.4	1	WBGene00002035	hum-1	hum-1 encodes a class I unconventional myosin heavy chain that, within this class, is most closely related to the amoeboid myosin I subclass; loss of hum-1 activity via RNAi results in a low frequency of aldicarb resistance, suggesting that hum-1 may play a role in regulating synapse structure and/or function; when expressed in the DA cholinergic motor neurons, a HUM-1 reporter fusion protein loc…	F43B10.2	WBGene00018374	tag-343	N/A	8	No	ORFeome	67156.4	117	PPAKPTPPPPPPKPT	307
wS70	Y45F10D.13	2	WBGene00012891	tag-208	N/A	F43B10.2	WBGene00018374	tag-343	N/A	11	Yes	ORFeome	15743.1	196	TIRPPPIPASPPPRP	321
wS29	F42H10.3	1	WBGene00018367	F42H10.3	N/A	F43B10.2	WBGene00018374	tag-343	N/A	21	No	ORFeome	6374.29	54	SFAPPVPPAAALITD	368
wS70	Y45F10D.13	2	WBGene00012891	tag-208	N/A	F46H5.6	WBGene00001696	grd-7	grd-7 encodes a hedgehog-like protein, with an N-terminal DUF271 domain, a central low-complexity proline-rich domain, and a C-terminal Ground (Grd) domain; GRD-7 is expressed in three to four posterior DA motor neurons of the ventral nerve cord; the Ground domain is predicted to form a cysteine-crosslinked protein involved in intercellular signalling, and it has subtle similarity to the N-termin…	3	Yes	ORFeome	30053	108	AVPVPAPPPAPYPQH	360
wS51	Y106G6H.14	1	WBGene00013724	Y106G6H.14	N/A	F46H5.6	WBGene00001696	grd-7	grd-7 encodes a hedgehog-like protein, with an N-terminal DUF271 domain, a central low-complexity proline-rich domain, and a C-terminal Ground (Grd) domain; GRD-7 is expressed in three to four posterior DA motor neurons of the ventral nerve cord; the Ground domain is predicted to form a cysteine-crosslinked protein involved in intercellular signalling, and it has subtle similarity to the N-termin…	4	No	Both	1785.84	592	APYQQQPPPPPPPPH	395
wS79	ZK470.5	3	WBGene00006410	nck-1	nck-1 encodes a protein with similarity to the human NCK adaptor protein 2 and orthologous to C. briggsae CBG14353; contains three SH3 domains and two SH2 domains.	F46H5.6	WBGene00001696	grd-7	grd-7 encodes a hedgehog-like protein, with an N-terminal DUF271 domain, a central low-complexity proline-rich domain, and a C-terminal Ground (Grd) domain; GRD-7 is expressed in three to four posterior DA motor neurons of the ventral nerve cord; the Ground domain is predicted to form a cysteine-crosslinked protein involved in intercellular signalling, and it has subtle similarity to the N-termin…	7	No	cDNA	4466.88	157	QPPPPPPPPHYPPPP	400
wS20	C35B8.2	2	WBGene00006887	vav-1	vav-1 encodes an ortholog of the Vav proto-oncogene, a complex protein with several domains, from N- to C-terminus: a calponin-like actin-binding domain; a RhoGEF/DH domain; a pleckstrin-like domain; a SH2 motif domain; and an SH3 domain.	F56D2.7	WBGene00000420	ced-6	ced-6 encodes an Src homology (SH) 3 and phosphotyrosine-binding (PTB) domain-containing adaptor protein, orthologous to human CED-6/GULP, that is required for cell corpse engulfment during apoptosis; CED-6 is bound by the phosphotyrosine binding motif in the cytoplasmic tail of the transmembrane protein CED-1, and and within phagocytic cells this interaction may be part of a signal transduction …	50	No	Both	17860.5	127	DLPPTEMAPTLPQIS	280
wS02	B0303.7	1	WBGene00015128	B0303.7	N/A	F56D2.7	WBGene00000420	ced-6	ced-6 encodes an Src homology (SH) 3 and phosphotyrosine-binding (PTB) domain-containing adaptor protein, orthologous to human CED-6/GULP, that is required for cell corpse engulfment during apoptosis; CED-6 is bound by the phosphotyrosine binding motif in the cytoplasmic tail of the transmembrane protein CED-1, and and within phagocytic cells this interaction may be part of a signal transduction …	1	No	ORFeome	40614.2	375	PALAPPPPVAPRRNP	324
wS51	Y106G6H.14	1	WBGene00013724	Y106G6H.14	N/A	F58B6.2	WBGene00019030	inft-1	N/A	2	No	ORFeome	1327.62	944	SILQQAPPPPPPPPP	78
wS70	Y45F10D.13	2	WBGene00012891	tag-208	N/A	F58B6.2	WBGene00019030	inft-1	N/A	1	Yes	ORFeome	42205.8	79	PQAAPIIPKLPQKSI	702
wS60	Y37A1B.17	1	WBGene00044989	Y37A1B.17	N/A	F59E12.9	WBGene00019124	F59E12.9	N/A	1	No	cDNA	132957	53	FTIPPPVPPPPPTAT	1123
wS48	T04D1.3	1	WBGene00006791	unc-57	unc-57 encodes an ortholog of endophilin A that is required for synaptic vesicle endocytosis; UNC-57 is expressed in all neurons, at synapses and neuromuscular junctions, and (weakly) in the spermetheca; like other endophilins, UNC-57 has a large BAR domain, an N-terminal coiled-coil domain within the BAR domain, and a C-terminal SH3 domain; UNC-57 protein is necessary for proper localization of …	F59E12.9	WBGene00019124	F59E12.9	N/A	3	No	cDNA	165925	278	FTIPPPVPPPPPTAT	1123
wS42	K11E4.4	1	WBGene00010776	pix-1	N/A	F59E12.9	WBGene00019124	F59E12.9	N/A	2	No	cDNA	34727000	4	SSSPSPPPPPPPPPP	1333
wS22	F09E10.8	1	WBGene00017298	toca-1	N/A	F59E12.9	WBGene00019124	F59E12.9	N/A	6	No	cDNA	47546800	11	SSSPSPPPPPPPPPP	1333
wS39	K10B3.10	1	WBGene00004951	spc-1	spc-1 encodes the C. elegans alpha spectrin ortholog; during development, spc-1 activity is required for body morphogenesis, formation of body wall muscles, locomotion, and larval development.	F59E12.9	WBGene00019124	F59E12.9	N/A	9	No	cDNA	3446940	55	SPSPPPPPPPPPPPS	1335
wS70	Y45F10D.13	2	WBGene00012891	tag-208	N/A	F59E12.9	WBGene00019124	F59E12.9	N/A	5	No	cDNA	9122.45	401	MILPPPPPPLPSEEK	1387
wS78	ZK470.5	2	WBGene00006410	nck-1	nck-1 encodes a protein with similarity to the human NCK adaptor protein 2 and orthologous to C. briggsae CBG14353; contains three SH3 domains and two SH2 domains.	JC8.10	WBGene00006763	unc-26	unc-26 encodes synaptojanin, a polyphosphoinositide phosphatase orthologous to human synaptojanin 1 (OMIM:604297, 309000, which when mutated leads to Lowe oculocerebrorenal syndrome); UNC-26 is required for normal locomotion, pharyngeal pumping, and defecation, and specifically, appears to function in multiple steps of synaptic vesicle recycling; UNC-26 may also play a role in cytoskeletal organi…	57	No	cDNA	333801	23	TIPLPPTRGASVGPG	1080
wS06	B0336.6	1	WBGene00015146	abi-1	B0336.6 encodes an Abl interactor ortholog, with an SH3 domain, required for embryonic development; mammalian Abl interactors are associated with synaptosomes, growth cone particles, and macropinocytic vesicles, and may regulate Rac-dependent cytoskeletal reorganization and Abl kinase activity; B0336.6's orthologs include human SSH3BP1 (ABI1; OMIM:603050, mutated in acute myeloid leukemia), ABI-2…	JC8.10	WBGene00006763	unc-26	unc-26 encodes synaptojanin, a polyphosphoinositide phosphatase orthologous to human synaptojanin 1 (OMIM:604297, 309000, which when mutated leads to Lowe oculocerebrorenal syndrome); UNC-26 is required for normal locomotion, pharyngeal pumping, and defecation, and specifically, appears to function in multiple steps of synaptic vesicle recycling; UNC-26 may also play a role in cytoskeletal organi…	6	No	cDNA	318651	40	TIPLPPTRGASVGPG	1080
wS71	Y45F10D.13	3	WBGene00012891	tag-208	N/A	JC8.10	WBGene00006763	unc-26	unc-26 encodes synaptojanin, a polyphosphoinositide phosphatase orthologous to human synaptojanin 1 (OMIM:604297, 309000, which when mutated leads to Lowe oculocerebrorenal syndrome); UNC-26 is required for normal locomotion, pharyngeal pumping, and defecation, and specifically, appears to function in multiple steps of synaptic vesicle recycling; UNC-26 may also play a role in cytoskeletal organi…	6	No	cDNA	977505	4	GPGPPAVPVRKAPPP	1092
wS61	Y37A1B.2	1	WBGene00003086	lst-4	N/A	JC8.10	WBGene00006763	unc-26	unc-26 encodes synaptojanin, a polyphosphoinositide phosphatase orthologous to human synaptojanin 1 (OMIM:604297, 309000, which when mutated leads to Lowe oculocerebrorenal syndrome); UNC-26 is required for normal locomotion, pharyngeal pumping, and defecation, and specifically, appears to function in multiple steps of synaptic vesicle recycling; UNC-26 may also play a role in cytoskeletal organi…	84	No	cDNA	4519540	21	AVPVRKAPPPPPRPV	1097
wS36	K07D4.7	1	WBGene00019487	tag-218	N/A	JC8.10	WBGene00006763	unc-26	unc-26 encodes synaptojanin, a polyphosphoinositide phosphatase orthologous to human synaptojanin 1 (OMIM:604297, 309000, which when mutated leads to Lowe oculocerebrorenal syndrome); UNC-26 is required for normal locomotion, pharyngeal pumping, and defecation, and specifically, appears to function in multiple steps of synaptic vesicle recycling; UNC-26 may also play a role in cytoskeletal organi…	1	No	cDNA	261667	158	PVRKAPPPPPRPVIP	1099
wS48	T04D1.3	1	WBGene00006791	unc-57	unc-57 encodes an ortholog of endophilin A that is required for synaptic vesicle endocytosis; UNC-57 is expressed in all neurons, at synapses and neuromuscular junctions, and (weakly) in the spermetheca; like other endophilins, UNC-57 has a large BAR domain, an N-terminal coiled-coil domain within the BAR domain, and a C-terminal SH3 domain; UNC-57 protein is necessary for proper localization of …	JC8.10	WBGene00006763	unc-26	unc-26 encodes synaptojanin, a polyphosphoinositide phosphatase orthologous to human synaptojanin 1 (OMIM:604297, 309000, which when mutated leads to Lowe oculocerebrorenal syndrome); UNC-26 is required for normal locomotion, pharyngeal pumping, and defecation, and specifically, appears to function in multiple steps of synaptic vesicle recycling; UNC-26 may also play a role in cytoskeletal organi…	1	No	cDNA	699122	97	VRKAPPPPPRPVIPP	1100
wS60	Y37A1B.17	1	WBGene00044989	Y37A1B.17	N/A	JC8.10	WBGene00006763	unc-26	unc-26 encodes synaptojanin, a polyphosphoinositide phosphatase orthologous to human synaptojanin 1 (OMIM:604297, 309000, which when mutated leads to Lowe oculocerebrorenal syndrome); UNC-26 is required for normal locomotion, pharyngeal pumping, and defecation, and specifically, appears to function in multiple steps of synaptic vesicle recycling; UNC-26 may also play a role in cytoskeletal organi…	17	No	cDNA	5651460	7	PPPPRPVIPPRPKNM	1105
wS63	Y39A3CL.2	2	WBGene00006513	tag-168	N/A	K04G7.1	WBGene00019400	K04G7.1	N/A	81	No	cDNA	423728	26	KKRRRELPSIRGMAN	407
wS62	Y39A3CL.2	1	WBGene00006513	tag-168	N/A	K04G7.1	WBGene00019400	K04G7.1	N/A	2	No	cDNA	1580.77	958	KKRRRELPSIRGMAN	407
wS14	C14F5.5	2	WBGene00004774	sem-5	sem-5 encodes a Src homology (SH) domain 2 and 3-containing protein, orthologous to human GRB2 (OMIM:108355), that functions in multiple signaling pathways during development; these pathways include those regulating sex myoblast migration, muscle membrane extension, vulval induction, fluid balance, viability, and formation of the male tail; SEM-5 acts downstream of the LET-23 epidermal growth fac…	R10E12.1	WBGene00007010	alx-1	alx-1 encodes one of two C. elegans Bro1 domain-containing proteins; during development, ALX-1 functions in the regulation of protein trafficking via endocytic recycling of clathrin-independent cargo and membrane-protein degradation; ALX-1 physically interacts with RME-1, a component of recycling endosomes that regulates endocytic recycling of receptor proteins, and LIN-12/Notch whose downregulat…	9	No	cDNA	8322.75	486	AQSPANAPPRPPPPR	747
wS48	T04D1.3	1	WBGene00006791	unc-57	unc-57 encodes an ortholog of endophilin A that is required for synaptic vesicle endocytosis; UNC-57 is expressed in all neurons, at synapses and neuromuscular junctions, and (weakly) in the spermetheca; like other endophilins, UNC-57 has a large BAR domain, an N-terminal coiled-coil domain within the BAR domain, and a C-terminal SH3 domain; UNC-57 protein is necessary for proper localization of …	R10E12.1	WBGene00007010	alx-1	alx-1 encodes one of two C. elegans Bro1 domain-containing proteins; during development, ALX-1 functions in the regulation of protein trafficking via endocytic recycling of clathrin-independent cargo and membrane-protein degradation; ALX-1 physically interacts with RME-1, a component of recycling endosomes that regulates endocytic recycling of receptor proteins, and LIN-12/Notch whose downregulat…	24	No	cDNA	395607000	2	PANAPPRPPPPRPAA	750
wS02	B0303.7	1	WBGene00015128	B0303.7	N/A	R10E12.1	WBGene00007010	alx-1	alx-1 encodes one of two C. elegans Bro1 domain-containing proteins; during development, ALX-1 functions in the regulation of protein trafficking via endocytic recycling of clathrin-independent cargo and membrane-protein degradation; ALX-1 physically interacts with RME-1, a component of recycling endosomes that regulates endocytic recycling of receptor proteins, and LIN-12/Notch whose downregulat…	9	No	cDNA	1306350	85	NAPPRPPPPRPAAPS	752
wS22	F09E10.8	1	WBGene00017298	toca-1	N/A	T17H7.4	WBGene00001573	gei-16	gei-16 can encode a protein with similarity to the B20 antigen of the parasitic nematode Onchocerca volvulus; GEI-16 is required for ventral enclosure and elongation during embryonic development, larval development, and normal rates of postembryonic growth; GEI-16 interacts with GEX-3, a homolog of mammalian protein ligands of the small GTPase Rac1 that is also essential for embryonic morphogenes…	24	No	ORFeome	7355310	69	RAPPQGPPPPPPPQA	188
wS51	Y106G6H.14	1	WBGene00013724	Y106G6H.14	N/A	T17H7.4	WBGene00001573	gei-16	gei-16 can encode a protein with similarity to the B20 antigen of the parasitic nematode Onchocerca volvulus; GEI-16 is required for ventral enclosure and elongation during embryonic development, larval development, and normal rates of postembryonic growth; GEI-16 interacts with GEX-3, a homolog of mammalian protein ligands of the small GTPase Rac1 that is also essential for embryonic morphogenes…	21	No	Both	1785.84	592	QYYPSPPPPPQPYRD	480
wS70	Y45F10D.13	2	WBGene00012891	tag-208	N/A	T17H7.4	WBGene00001573	gei-16	gei-16 can encode a protein with similarity to the B20 antigen of the parasitic nematode Onchocerca volvulus; GEI-16 is required for ventral enclosure and elongation during embryonic development, larval development, and normal rates of postembryonic growth; GEI-16 interacts with GEX-3, a homolog of mammalian protein ligands of the small GTPase Rac1 that is also essential for embryonic morphogenes…	4	Yes	ORFeome	4074.05	743	YYPSPPPPPQPYRDP	481
wS36	K07D4.7	1	WBGene00019487	tag-218	N/A	T20F5.6	WBGene00020628	T20F5.6	N/A	6	No	cDNA	910.307	894	APAPVPVPPARPRPG	394
wS60	Y37A1B.17	1	WBGene00044989	Y37A1B.17	N/A	T20F5.6	WBGene00020628	T20F5.6	N/A	9	No	cDNA	96206.2	62	PAPVPVPPARPRPGP	395
wS62	Y39A3CL.2	1	WBGene00006513	tag-168	N/A	T20F7.5	WBGene00020632	T20F7.5	N/A	7	No	cDNA	229646	34	GTSHRRLPEIPAQFR	581
wS63	Y39A3CL.2	2	WBGene00006513	tag-168	N/A	T20F7.5	WBGene00020632	T20F7.5	N/A	9	No	cDNA	67045	78	GTSHRRLPEIPAQFR	581
wS64	Y39A3CL.2	3	WBGene00006513	tag-168	N/A	T20F7.5	WBGene00020632	T20F7.5	N/A	2	No	cDNA	44286.1	94	GTSHRRLPEIPAQFR	581
wS77	ZK470.5	1	WBGene00006410	nck-1	nck-1 encodes a protein with similarity to the human NCK adaptor protein 2 and orthologous to C. briggsae CBG14353; contains three SH3 domains and two SH2 domains.	T23G7.1	WBGene00001061	dpl-1	dpl-1 encodes the C. elegans ortholog of mammalian DP, the E2F-heterodimerization partner; dpl-1 is a class B synMuv gene whose activity is required for oogenesis as well as embryonic asymmetry and vulval development; in addition, dpl-1 acts with a subset of class B synMuv genes and the MCD-1 zinc-finger protein to promote the killing process during programmed cell death; DPL-1 is a nuclear prote…	2	No	cDNA	2074.42	794	SAAAGIMERDYDMDK	362
wS48	T04D1.3	1	WBGene00006791	unc-57	unc-57 encodes an ortholog of endophilin A that is required for synaptic vesicle endocytosis; UNC-57 is expressed in all neurons, at synapses and neuromuscular junctions, and (weakly) in the spermetheca; like other endophilins, UNC-57 has a large BAR domain, an N-terminal coiled-coil domain within the BAR domain, and a C-terminal SH3 domain; UNC-57 protein is necessary for proper localization of …	T23G7.1	WBGene00001061	dpl-1	dpl-1 encodes the C. elegans ortholog of mammalian DP, the E2F-heterodimerization partner; dpl-1 is a class B synMuv gene whose activity is required for oogenesis as well as embryonic asymmetry and vulval development; in addition, dpl-1 acts with a subset of class B synMuv genes and the MCD-1 zinc-finger protein to promote the killing process during programmed cell death; DPL-1 is a nuclear prote…	3	No	cDNA	7146.81	905	RIVAPGGPHPPGTIV	522
wS33	F49E2.2	1	WBGene00009886	F49E2.2	N/A	W05H7.4	WBGene00021047	zfp-3	N/A	30	No	Both	52795.6	104	IPTVSVPSEPTTLAT	257
wS43	M28.7	1	WBGene00010898	nph-1	nph-1 encodes a novel, SH3 domain-containing protein that is orthologous to mammalian nephrocystin-1.	W05H7.4	WBGene00021047	zfp-3	N/A	4	No	ORFeome	31250.1	210	LATIRDLPLPGRPPR	269
wS71	Y45F10D.13	3	WBGene00012891	tag-208	N/A	Y38C1BA.2	WBGene00004913	snn-1	N/A	4	Yes	ORFeome	14011.5	230	HGPAPAVPTRRLPPH	400
wS06	B0336.6	1	WBGene00015146	abi-1	B0336.6 encodes an Abl interactor ortholog, with an SH3 domain, required for embryonic development; mammalian Abl interactors are associated with synaptosomes, growth cone particles, and macropinocytic vesicles, and may regulate Rac-dependent cytoskeletal reorganization and Abl kinase activity; B0336.6's orthologs include human SSH3BP1 (ABI1; OMIM:603050, mutated in acute myeloid leukemia), ABI-2…	Y38C1BA.2	WBGene00004913	snn-1	N/A	4	No	ORFeome	1468.41	579	PAPAVPTRRLPPHPS	402
wS43	M28.7	1	WBGene00010898	nph-1	nph-1 encodes a novel, SH3 domain-containing protein that is orthologous to mammalian nephrocystin-1.	Y38C1BA.2	WBGene00004913	snn-1	N/A	3	No	ORFeome	62051.6	130	AVPTRRLPPHPSSSS	405
wS62	Y39A3CL.2	1	WBGene00006513	tag-168	N/A	Y38C1BA.2	WBGene00004913	snn-1	N/A	2	No	ORFeome	31656.4	143	AVPTRRLPPHPSSSS	405
wS33	F49E2.2	1	WBGene00009886	F49E2.2	N/A	Y39B6A.46	WBGene00012702	ztf-20	N/A	5	No	ORFeome	93852.1	39	ERKIQIPAEPPEKPP	146
wS39	K10B3.10	1	WBGene00004951	spc-1	spc-1 encodes the C. elegans alpha spectrin ortholog; during development, spc-1 activity is required for body morphogenesis, formation of body wall muscles, locomotion, and larval development.	Y39B6A.46	WBGene00012702	ztf-20	N/A	1	No	ORFeome	7424.09	862	IQIPAEPPEKPPEIP	149
wS30	F45E1.7	1	WBGene00018467	sdpn-1	sdpn-1 encodes the C. elegans syndapin ortholog; an SDPN-1::GFP fusion protein is highly expressed in the intestine, where it localizes to basolateral recycling endosomes; SDPN-1 localization to basolateral recycling endosomes is dependent upon ALX-1, one of two C. elegans Bro1 domain-containing proteins, and RME-1.	Y39G10AR.17	WBGene00021473	Y39G10AR.17	N/A	1	No	cDNA	118533	80	SPTKQVLPPPPPEEL	20
wS42	K11E4.4	1	WBGene00010776	pix-1	N/A	Y39G10AR.17	WBGene00021473	Y39G10AR.17	N/A	2	No	cDNA	6658340	61	HHKPPPPPPPPPPPT	477
wS36	K07D4.7	1	WBGene00019487	tag-218	N/A	Y43F8C.6	WBGene00012828	Y43F8C.6	N/A	8	No	cDNA	6554.63	514	NLSASSAPPPLPRGV	360
wS06	B0336.6	1	WBGene00015146	abi-1	B0336.6 encodes an Abl interactor ortholog, with an SH3 domain, required for embryonic development; mammalian Abl interactors are associated with synaptosomes, growth cone particles, and macropinocytic vesicles, and may regulate Rac-dependent cytoskeletal reorganization and Abl kinase activity; B0336.6's orthologs include human SSH3BP1 (ABI1; OMIM:603050, mutated in acute myeloid leukemia), ABI-2…	Y43F8C.6	WBGene00012828	Y43F8C.6	N/A	4	No	cDNA	3791.92	371	SAPPPLPRGVVPTTT	365
wS25	F29D10.4	1	WBGene00002035	hum-1	hum-1 encodes a class I unconventional myosin heavy chain that, within this class, is most closely related to the amoeboid myosin I subclass; loss of hum-1 activity via RNAi results in a low frequency of aldicarb resistance, suggesting that hum-1 may play a role in regulating synapse structure and/or function; when expressed in the DA cholinergic motor neurons, a HUM-1 reporter fusion protein loc…	Y44E3A.4	WBGene00021549	Y44E3A.4	N/A	118	No	cDNA	22959.1	285	PPVNPPQPAVPPKPA	279
wS29	F42H10.3	1	WBGene00018367	F42H10.3	N/A	Y44E3A.4	WBGene00021549	Y44E3A.4	N/A	10	No	cDNA	282.39	265	PPQPAVPPKPAKISV	283
wS20	C35B8.2	2	WBGene00006887	vav-1	vav-1 encodes an ortholog of the Vav proto-oncogene, a complex protein with several domains, from N- to C-terminus: a calponin-like actin-binding domain; a RhoGEF/DH domain; a pleckstrin-like domain; a SH2 motif domain; and an SH3 domain.	Y44E3A.4	WBGene00021549	Y44E3A.4	N/A	6	No	cDNA	1383.86	978	DPPPSTIAPAAPSAP	299
wS88	Y44E3A.4	1	WBGene00021549	Y44E3A.4	N/A	Y44E3A.6	WBGene00021551	Y44E3A.6	N/A	5	No	cDNA	6007.23	398	LLQPPTPSQRTFPAA	818
wS20	C35B8.2	2	WBGene00006887	vav-1	vav-1 encodes an ortholog of the Vav proto-oncogene, a complex protein with several domains, from N- to C-terminus: a calponin-like actin-binding domain; a RhoGEF/DH domain; a pleckstrin-like domain; a SH2 motif domain; and an SH3 domain.	Y47D3A.6	WBGene00006604	tra-1	tra-1 encodes Zn2+-finger-containing proteins that are the sole C. elegans members of the GLI transcription factor family; during development, tra-1 functions cell autonomously as the terminal regulator of the sex determination pathway and positively regulates all aspects of hermaphrodite somatic sexual differentiation; in addition, tra-1 activity is required for proper development of the male so…	1	No	cDNA	41402.3	49	PPTPTSVAPMFDIMT	541
wS14	C14F5.5	2	WBGene00004774	sem-5	sem-5 encodes a Src homology (SH) domain 2 and 3-containing protein, orthologous to human GRB2 (OMIM:108355), that functions in multiple signaling pathways during development; these pathways include those regulating sex myoblast migration, muscle membrane extension, vulval induction, fluid balance, viability, and formation of the male tail; SEM-5 acts downstream of the LET-23 epidermal growth fac…	Y47D3A.6	WBGene00006604	tra-1	tra-1 encodes Zn2+-finger-containing proteins that are the sole C. elegans members of the GLI transcription factor family; during development, tra-1 functions cell autonomously as the terminal regulator of the sex determination pathway and positively regulates all aspects of hermaphrodite somatic sexual differentiation; in addition, tra-1 activity is required for proper development of the male so…	2	No	cDNA	13051200	17	ALPPPPPPPAPPRRR	1075
wS51	Y106G6H.14	1	WBGene00013724	Y106G6H.14	N/A	Y48E1B.1	WBGene00013000	ddl-2	ddl-2 encodes a novel, proline-rich protein; loss of ddl-2 activity via RNAi results in a daf-16-dependent increase in lifespan and enhanced dauer formation, but not extended lifespan, of daf-2(e1370) mutant animals.	19	No	ORFeome	1327.62	944	IISPPAPPPPPPPPP	351
wS70	Y45F10D.13	2	WBGene00012891	tag-208	N/A	Y48E1B.1	WBGene00013000	ddl-2	ddl-2 encodes a novel, proline-rich protein; loss of ddl-2 activity via RNAi results in a daf-16-dependent increase in lifespan and enhanced dauer formation, but not extended lifespan, of daf-2(e1370) mutant animals.	0	Yes	ORFeome	4423.89	701	AKVSSTIPAPPNFDD	479
wS51	Y106G6H.14	1	WBGene00013724	Y106G6H.14	N/A	Y50D4C.1	WBGene00006770	unc-34	unc-34 encodes an EVH1 domain-containing protein that is the sole C. elegans Enabled/VASP homolog; during development, unc-34 activity is required for proper cell migration and axon guidance and for normal locomotion and posterior body morphology; in regulating axon guidance, genetic analyses suggest that unc-34 likely functions downstream of slt-1/Slit and sax-3/Robo as well as unc-6/Netrin and …	27	No	cDNA	42041.3	33	SSIPHAPPPPVPLTS	181
wS70	Y45F10D.13	2	WBGene00012891	tag-208	N/A	Y50D4C.1	WBGene00006770	unc-34	unc-34 encodes an EVH1 domain-containing protein that is the sole C. elegans Enabled/VASP homolog; during development, unc-34 activity is required for proper cell migration and axon guidance and for normal locomotion and posterior body morphology; in regulating axon guidance, genetic analyses suggest that unc-34 likely functions downstream of slt-1/Slit and sax-3/Robo as well as unc-6/Netrin and …	17	No	cDNA	9122.45	401	AHGAPPPPPLPPVGA	216
wS42	K11E4.4	1	WBGene00010776	pix-1	N/A	Y50D4C.1	WBGene00006770	unc-34	unc-34 encodes an EVH1 domain-containing protein that is the sole C. elegans Enabled/VASP homolog; during development, unc-34 activity is required for proper cell migration and axon guidance and for normal locomotion and posterior body morphology; in regulating axon guidance, genetic analyses suggest that unc-34 likely functions downstream of slt-1/Slit and sax-3/Robo as well as unc-6/Netrin and …	1	No	cDNA	6658340	61	AGAPPPPPPPPPPAQ	230
wS36	K07D4.7	1	WBGene00019487	tag-218	N/A	Y51F10.2	WBGene00021763	Y51F10.2	N/A	3	No	cDNA	1001.7	877	LPRSSTPAPAPPFDN	281
wS30	F45E1.7	1	WBGene00018467	sdpn-1	sdpn-1 encodes the C. elegans syndapin ortholog; an SDPN-1::GFP fusion protein is highly expressed in the intestine, where it localizes to basolateral recycling endosomes; SDPN-1 localization to basolateral recycling endosomes is dependent upon ALX-1, one of two C. elegans Bro1 domain-containing proteins, and RME-1.	Y51F10.2	WBGene00021763	Y51F10.2	N/A	2	No	cDNA	3176.53	703	PRSSTPAPAPPFDNS	282
wS51	Y106G6H.14	1	WBGene00013724	Y106G6H.14	N/A	Y57G11C.24	WBGene00001330	eps-8	eps-8 is predicted to encode five protein isoforms with similarity to mouse epidermal growth factor receptor kinase substrate that affects embryonic viability, growth, locomotion, osmoregulation, and larval viability; interacts with GEX-3 in yeast two-hybrid assays.	38	No	Both	2186.91	506	NVYRPPPPPLVSDAG	694
wS71	Y45F10D.13	3	WBGene00012891	tag-208	N/A	Y57G11C.24	WBGene00001330	eps-8	eps-8 is predicted to encode five protein isoforms with similarity to mouse epidermal growth factor receptor kinase substrate that affects embryonic viability, growth, locomotion, osmoregulation, and larval viability; interacts with GEX-3 in yeast two-hybrid assays.	7	Yes	Both	77441.4	60	VIPPPPPPVRTPTME	726
wS29	F42H10.3	1	WBGene00018367	F42H10.3	N/A	Y57G11C.24	WBGene00001330	eps-8	eps-8 is predicted to encode five protein isoforms with similarity to mouse epidermal growth factor receptor kinase substrate that affects embryonic viability, growth, locomotion, osmoregulation, and larval viability; interacts with GEX-3 in yeast two-hybrid assays.	9	No	Both	59.1278	637	IPPPPPPVRTPTMEE	727
wS06	B0336.6	1	WBGene00015146	abi-1	B0336.6 encodes an Abl interactor ortholog, with an SH3 domain, required for embryonic development; mammalian Abl interactors are associated with synaptosomes, growth cone particles, and macropinocytic vesicles, and may regulate Rac-dependent cytoskeletal reorganization and Abl kinase activity; B0336.6's orthologs include human SSH3BP1 (ABI1; OMIM:603050, mutated in acute myeloid leukemia), ABI-2…	Y57G11C.24	WBGene00001330	eps-8	eps-8 is predicted to encode five protein isoforms with similarity to mouse epidermal growth factor receptor kinase substrate that affects embryonic viability, growth, locomotion, osmoregulation, and larval viability; interacts with GEX-3 in yeast two-hybrid assays.	5	No	cDNA	309386	41	PPPPPPVRTPTMEEL	728
wS70	Y45F10D.13	2	WBGene00012891	tag-208	N/A	ZC477.9	WBGene00000942	deb-1	The deb-1 gene encodes a vinculin ortholog highly conserved amongst metazoans including Drosophila, chick, and humans (OMIM:193065); DEB-1 is a muscle attachment protein found in dense bodies, and is required for attaching actin thin filaments to the basal sarcolemma; DEB-1 requires PAT-4/integrin-linked kinase for full assembly into nascent attachments.	0	Yes	ORFeome	4074.05	743	SRASPYNPPPPSSQV	747
wS48	T04D1.3	1	WBGene00006791	unc-57	unc-57 encodes an ortholog of endophilin A that is required for synaptic vesicle endocytosis; UNC-57 is expressed in all neurons, at synapses and neuromuscular junctions, and (weakly) in the spermetheca; like other endophilins, UNC-57 has a large BAR domain, an N-terminal coiled-coil domain within the BAR domain, and a C-terminal SH3 domain; UNC-57 protein is necessary for proper localization of …	ZC477.9	WBGene00000942	deb-1	The deb-1 gene encodes a vinculin ortholog highly conserved amongst metazoans including Drosophila, chick, and humans (OMIM:193065); DEB-1 is a muscle attachment protein found in dense bodies, and is required for attaching actin thin filaments to the basal sarcolemma; DEB-1 requires PAT-4/integrin-linked kinase for full assembly into nascent attachments.	4	No	Both	395607000	2	DIPAPPRPPPPVELS	784
wS60	Y37A1B.17	1	WBGene00044989	Y37A1B.17	N/A	ZK1248.3	WBGene00001224	ehs-1	The ehs-1 gene encodes an ortholog of mammalian EPS15 that probably functions in endocytosis.	5	Yes	ORFeome	184084	34	NFAAPPHPPRPMMGS	212
wS48	T04D1.3	1	WBGene00006791	unc-57	unc-57 encodes an ortholog of endophilin A that is required for synaptic vesicle endocytosis; UNC-57 is expressed in all neurons, at synapses and neuromuscular junctions, and (weakly) in the spermetheca; like other endophilins, UNC-57 has a large BAR domain, an N-terminal coiled-coil domain within the BAR domain, and a C-terminal SH3 domain; UNC-57 protein is necessary for proper localization of …	ZK1248.3	WBGene00001224	ehs-1	The ehs-1 gene encodes an ortholog of mammalian EPS15 that probably functions in endocytosis.	57	No	Both	6880880	26	AKPAPPRPAPPKSAR	705
wS43	M28.7	1	WBGene00010898	nph-1	nph-1 encodes a novel, SH3 domain-containing protein that is orthologous to mammalian nephrocystin-1.	ZK858.2	WBGene00014116	ZK858.2	N/A	1	No	ORFeome	5457.91	605	VAIRRPLPYPRDIIS	23
wS88	Y44E3A.4	1	WBGene00021549	Y44E3A.4	N/A	ZK858.2	WBGene00014116	ZK858.2	N/A	1	No	ORFeome	5779.84	410	QMNTPQTLPRSKRID	121
