# Supplementary material for: SH3 interactome conserves general function over specific form
Source: Mol Syst Biol. 2013 Apr 2;9:652. doi: 10.1038/msb.2013.9 (PMC3658277; doi:10.1038/msb.2013.9)
Supplement: Supplementary Table 17 — List of peptides retrieved in the phage display experiments for each SH3 domain. Peptides binding to each domain have been manually aligned. [file msb20139-s14.xls]

## Sheet: Table_S17_phage_peptides.txt
B0303.7#1	APVAPEPPPRPH
B0303.7#1	ASARPPVPPRPL
B0303.7#1	DITAPPPPPRPY
B0303.7#1	DMRAPPVPPRPD
B0303.7#1	EGVAPPPPPRPV
B0303.7#1	FQDVRIAPQVPA
B0303.7#1	FTTAPPVPPRPL
B0303.7#1	GATAPPVPPRPN
B0303.7#1	GDLPPPVPPRPS
B0303.7#1	GETAPPVPPRPL
B0303.7#1	GEYAPPVPPRPD
B0303.7#1	GQTAPPVPARPA
B0303.7#1	GSEVPPVPPRPV
B0303.7#1	LDRVPPPPARPS
B0303.7#1	LGTAPPVPARPI
B0303.7#1	LLDTPAVPTRPC
B0303.7#1	LPEPPPPPPRPV
B0303.7#1	QPKAPPVPVRPS
B0303.7#1	SEILPTIPPRPD
B0303.7#1	SGTPPPVPTRPD
B0303.7#1	SLDPPPVPPRPV
B0303.7#1	SNLDHWQPGEPV
B0303.7#1	SXIVPTVPPVPD
B0303.7#1	VDAAPPVPQRPA
B0303.7#1	VRETPPVPARPA
B0303.7#1	VTEAPQVPPRPF
B0303.7#1	XGEAPPAPPRPG
B0303.7#1	XXXAPLPPPRPD
B0303.7#1	YGAAPPVPPRPV
ABI-1#1	PAPPQRVSSL
ABI-1#1	PAVPTRTSSL
ABI-1#1	PCIPPRMSSL
ABI-1#1	PDIPPRTSSL
ABI-1#1	PDPPIRWAXX
ABI-1#1	PDPPPRLIXX
ABI-1#1	PDPPPRLQFX
ABI-1#1	PDPPVRAXXX
ABI-1#1	PDVPPRVSSL
ABI-1#1	PEPPARFVXX
ABI-1#1	PEPPPRFLLX
ABI-1#1	PEPPPRLXXX
ABI-1#1	PEPPPRYYIX
ABI-1#1	PEPPVRSVSL
ABI-1#1	PIPPIRSSSL
ABI-1#1	PIPPLRISSL
ABI-1#1	PIPPPRQTXX
ABI-1#1	PIPPTRTTSI
ABI-1#1	PIVPIRLSSL
ABI-1#1	PLPLVRFLLX
ABI-1#1	PLPPERTTSL
ABI-1#1	PLPPLRWIXX
ABI-1#1	PLPPPRFMXX
ABI-1#1	PLPPPRLLFX
ABI-1#1	PLPPPRSTSL
ABI-1#1	PLPPPRXXXX
ABI-1#1	PLVPIRWASL
ABI-1#1	PPAPLRLSSL
ABI-1#1	PPAPVRTSSL
ABI-1#1	PPLPPRSEVX
ABI-1#1	PPLPVRLFFX
ABI-1#1	PPPPLMMCVL
ABI-1#1	PPPPMRVSSL
ABI-1#1	PPPPPRVSSI
ABI-1#1	PPPPVRYIFP
ABI-1#1	PPTPIRVSSL
ABI-1#1	PPTPLRISSL
ABI-1#1	PPVPCRWASL
ABI-1#1	PPVPCRXXXX
ABI-1#1	PPVPIRISSL
ABI-1#1	PPVPIRNESX
ABI-1#1	PPVPIRSTSL
ABI-1#1	PPVPIRVSSL
ABI-1#1	PPVPLRLSSL
ABI-1#1	PPVPLRSSSL
ABI-1#1	PPVPPRAYEA
ABI-1#1	PPVPPRTSIL
ABI-1#1	PPVPPRTSSL
ABI-1#1	PPVPQRTSSL
ABI-1#1	PPVPTRLSSL
ABI-1#1	PPVPTRVSSL
ABI-1#1	PPVPVRISSL
ABI-1#1	PPVPVRLSSL
ABI-1#1	PPVPVRQAAX
ABI-1#1	PPVPVRSSSL
ABI-1#1	PPVPVRVTSL
ABI-1#1	PPVPVRWVVT
ABI-1#1	PQPPARVSSL
ABI-1#1	PSVPIRVSSL
ABI-1#1	PTPPPRAYFX
ABI-1#1	PVAPPRSSSL
ABI-1#1	PVPPARVSSX
ABI-1#1	PVPPPRAHTX
ABI-1#1	PVPPPRTVSL
ABI-1#1	PVPPVRTYDX
ABI-1#1	PVPPVRWVFA
SEM-5#2	FRALPDPPVPPR
SEM-5#2	FRAVPPPPLPER
SEM-5#2	FRPPAEIPRPPD
SEM-5#2	GREAPAPPVPNK
SEM-5#2	GRVAPDPPVPVR
SEM-5#2	HRPLPVPPRPAK
SEM-5#2	LLPLDVPPVPEK
SEM-5#2	LRAVPPPPLPPK
SEM-5#2	LREPPPPPIPTR
SEM-5#2	LRPVPPPPLPPK
SEM-5#2	SRPLPLPPLPSK
SEM-5#2	XRALPYMPPPPK
SEM-5#2	YRAQPSPPLPPR
SEM-5#2	YRDQPQMPLPPR
SEM-5#2	YRSQPAPPIPPR
STAM-1#1-classI	APAVNRFLK
STAM-1#1-classI	APAVNRYLK
STAM-1#1-classI	APFINRLLK
STAM-1#1-classI	APKFDRTLK
STAM-1#1-classI	APLIDRSMK
STAM-1#1-classI	APNVDRTLK
STAM-1#1-classI	APPVDRLLK
STAM-1#1-classI	APVVDRALK
STAM-1#1-classI	APVYDRLLK
STAM-1#1-classI	APWINRATK
STAM-1#1-classI	CVYDLRSLK
STAM-1#1-classI	HPYEDWLLX
STAM-1#1-classI	IPAFDRTLK
STAM-1#1-classI	KPMILRELK
STAM-1#1-classI	LPKVNRSTK
STAM-1#1-classI	LPMMWLESL
STAM-1#1-classI	MPIVSRFLK
STAM-1#1-classI	PIFFRDLKP
STAM-1#1-classI	PPTVMRYLK
STAM-1#1-classI	PPVVMRELK
STAM-1#1-classI	RALVERLTN
STAM-1#1-classI	RPLIDRANK
STAM-1#1-classI	RPLVDRLTK
STAM-1#1-classI	RPVVDRSTK
STAM-1#1-classI	RPVVDRYLK
STAM-1#1-classI	TPVVDKTLK
STAM-1#1-classI	VPPFDRLLK
STAM-1#1-classI	VPVIDRLLK
STAM-1#1-classI	VPVVNRLLK
STAM-1#1-classI	VPYIDRYLK
STAM-1#1-classI	VRVVNLLVG
STAM-1#1-classI	WESCCRGLL
STAM-1#1-classI	WETCCRSLI
STAM-1#1-classI	XPLPMRWLK
STAM-1#1-classII	DHSLPFLPX
STAM-1#1-classII	HYVAPLPPP
STAM-1#1-classII	RCVRSDGTL
STAM-1#1-classII	RDFSLPFLP
STAM-1#1-classII	RDHTLPYFA
STAM-1#1-classII	RDLSVPFPI
STAM-1#1-classII	RHALPYLPF
STAM-1#1-classII	RHDFPLLPL
STAM-1#1-classII	RHDFPLLPP
STAM-1#1-classII	RHDISLPIP
STAM-1#1-classII	RHDLPFFPP
STAM-1#1-classII	RHDLPFFPV
STAM-1#1-classII	RHDLPLLPP
STAM-1#1-classII	RHDLPLPIP
STAM-1#1-classII	RHDLPYLPW
STAM-1#1-classII	RHDMAYPVP
STAM-1#1-classII	RHDMPLPAP
STAM-1#1-classII	RHDMPMAIP
STAM-1#1-classII	RHDMPMLPP
STAM-1#1-classII	RHDMPYPLP
STAM-1#1-classII	RHDVPYPLP
STAM-1#1-classII	RHEQPLLPP
STAM-1#1-classII	RHFFPFPVP
STAM-1#1-classII	RHFLPFPAP
STAM-1#1-classII	RHFTHYPLP
STAM-1#1-classII	RHHFPLLPP
STAM-1#1-classII	RHLLPFFPP
STAM-1#1-classII	RHLLPFPIP
STAM-1#1-classII	RHMLPFFPH
STAM-1#1-classII	RHMLPFMPP
STAM-1#1-classII	RHMSYFPPP
STAM-1#1-classII	RHRLPFYFT
STAM-1#1-classII	RHSCPFPIP
STAM-1#1-classII	RHSCPFPLP
STAM-1#1-classII	RHSLHFLPW
STAM-1#1-classII	RHSMPFPVP
STAM-1#1-classII	RHSMPLQVP
STAM-1#1-classII	RHSRPFPIP
STAM-1#1-classII	RHSTAYPVP
STAM-1#1-classII	RHYLPFPIR
STAM-1#1-classII	RLDMPFFPP
STAM-1#1-classII	RLMCPFSXX
STAM-1#1-classII	RPDLPLLPP
STAM-1#1-classII	RPDLTYPLP
STAM-1#1-classII	RYAQAYPVP
STAM-1#1-classII	RYLLPCLTP
VAV-1#2	MLGYAPHW
VAV-1#2	PAAHAPVW
VAV-1#2	PAFLAAEY
VAV-1#2	PAFYAPVW
VAV-1#2	PAGVAPYW
VAV-1#2	PAVMAPEW
VAV-1#2	PAWQAPGV
VAV-1#2	PAWSAPAY
VAV-1#2	PAYDAPWS
VAV-1#2	PDGLAPMW
VAV-1#2	PDLYGNPL
VAV-1#2	PDSVAPQL
VAV-1#2	PEGMAPWL
VAV-1#2	PGSLAPYL
VAV-1#2	PHVLAPVW
VAV-1#2	PIFVAPGF
VAV-1#2	PISVAPQW
VAV-1#2	PKETAPVW
VAV-1#2	PKGYAPLY
VAV-1#2	PKHWAPVY
VAV-1#2	PLFDAPRW
VAV-1#2	PLFYAPDY
VAV-1#2	PLGEAPVW
VAV-1#2	PLGRAPVW
VAV-1#2	PLHMAPQW
VAV-1#2	PLHYAPSL
VAV-1#2	PLLDAPEW
VAV-1#2	PLLHAPSW
VAV-1#2	PLTLAPLW
VAV-1#2	PLYYAPDS
VAV-1#2	PMAQAPVY
VAV-1#2	PMEYAPYL
VAV-1#2	PMLEAPPV
VAV-1#2	PMSLAPVL
VAV-1#2	PNFHAPQW
VAV-1#2	PNFTAPVW
VAV-1#2	PNGLAPNL
VAV-1#2	PNSMAPAF
VAV-1#2	PNYAAPVQ
VAV-1#2	PPYDALDW
VAV-1#2	PQDLAPRI
VAV-1#2	PQTIAPSL
VAV-1#2	PRGQAPVF
VAV-1#2	PSAVAPVF
VAV-1#2	PSDLAPVW
VAV-1#2	PSEDAPRL
VAV-1#2	PSFGAPLS
VAV-1#2	PSGWAPLL
VAV-1#2	PSVFAPVW
VAV-1#2	PSVNAPGW
VAV-1#2	PSWNFLDS
VAV-1#2	PSYDAPVY
VAV-1#2	PSYHAPVF
VAV-1#2	PSYWAPFH
VAV-1#2	PTFHAPLA
VAV-1#2	PTGIAPLP
VAV-1#2	PTGLAPAW
VAV-1#2	PTIAAPTW
VAV-1#2	PTLMAPAP
VAV-1#2	PTWSAPXI
VAV-1#2	PVGIAPTL
VAV-1#2	PVSIAPSY
VAV-1#2	PVSYAPEW
VAV-1#2	PVWLGSNE
VAV-1#2	SLGWAPGL
VAV-1#2	SYLLAPSW
VAV-1#2	TLPWAPEL
VAV-1#2	TMPWAPVF
C36E8.4#1	ALPPPRPDWPPVIVDT
C36E8.4#1	AVVPPRPKWPVVGVPG
C36E8.4#1	LLAPPRPDWPPVSYSM
C36E8.4#1	XXXITRGAPPVPPQPV
TOCA-1#1	DFLGLPPPPP
TOCA-1#1	HPTFPPPLPP
TOCA-1#1	IDLGLPPPVP
TOCA-1#1	LGPPPGLPLP
TOCA-1#1	LLLGPAPLPP
TOCA-1#1	QPGCAPDLPA
TOCA-1#1	RFVDGLGWIX
TOCA-1#1	RPAFLPPAPP
TOCA-1#1	RPAFPPPDPP
TOCA-1#1	RPAFSPPEAP
TOCA-1#1	RPAMPPPLLP
TOCA-1#1	RPAWPPPPLP
TOCA-1#1	RPCGLPPLPP
TOCA-1#1	RPCLDPPPIP
TOCA-1#1	RPDTAPPAIP
TOCA-1#1	RPDWLPPPLP
TOCA-1#1	RPDWLPPPRP
TOCA-1#1	RPEWLPPAPP
TOCA-1#1	RPFFLPPLVP
TOCA-1#1	RPFMAPPPVP
TOCA-1#1	RPFVAPPPPP
TOCA-1#1	RPGVPPPAMP
TOCA-1#1	RPITAPPPVP
TOCA-1#1	RPLGLPPSLP
TOCA-1#1	RPLGPPPMAP
TOCA-1#1	RPLLAPPLIP
TOCA-1#1	RPLLLCFDHL
TOCA-1#1	RPLLPPPDPP
TOCA-1#1	RPLLPPPPIP
TOCA-1#1	RPLMAPPLVP
TOCA-1#1	RPLSPPPATP
TOCA-1#1	RPMGLPPAIP
TOCA-1#1	RPMLPPPAPP
TOCA-1#1	RPPLPPCVXX
TOCA-1#1	RPPPFLAEWL
TOCA-1#1	RPPPLCDWXX
TOCA-1#1	RPPPLCLGXX
TOCA-1#1	RPPPLCQXXX
TOCA-1#1	RPSEPPPLVL
TOCA-1#1	RPSLPPPFPP
TOCA-1#1	RPSLPPPNVP
TOCA-1#1	RPSLPPPVPP
TOCA-1#1	RPSLSWAEYL
TOCA-1#1	RPSSAPPGLP
TOCA-1#1	RPSVAPPALX
TOCA-1#1	RPSVPAPALP
TOCA-1#1	RPSVSFAEWC
TOCA-1#1	RPSVSWYCIS
TOCA-1#1	RPSWLPPGLP
TOCA-1#1	RPSWMPPLIP
TOCA-1#1	RPSYPWRLFS
TOCA-1#1	RPTWLPPLPX
TOCA-1#1	RPVLPPPVPP
TOCA-1#1	VDLGVPPPPP
TOCA-1#1	XDLGIPPLPP
TOCA-1#1	XPAFPPPLPP
TOCA-1#1	XPSTPPPPIP
TOCA-1#1	XWLPSPPLPP
TOCA-1#1	XXLGIPPEPP
TOCA-1#1	XXLGIPPLPP
TOCA-1#1	XXLGLPPAPP
TOCA-1#1	XXLGPPPLPP
TOCA-1#1	XXLGPPPPPP
TOCA-1#1	XXLPPPPLPP
TOCA-1#1	XXLPSPPPPP
TOCA-1#1	XXXXXPPSPP
HUM-1#1-classI	ASKPAPPPIPATLX
HUM-1#1-classI	ASNRPLPDIPGLGT
HUM-1#1-classI	DLLKPLPPLPSCGF
HUM-1#1-classI	DLSKTLPALPIAVS
HUM-1#1-classI	DLTRALPPIPVDSL
HUM-1#1-classI	GFERPLPSVPLVEY
HUM-1#1-classI	GIDKALPDIPLSTT
HUM-1#1-classI	GISKPLPSVPVDIS
HUM-1#1-classI	GLDKMLPALPDTLG
HUM-1#1-classI	GLDRVLPGLPISEL
HUM-1#1-classI	GTERPLPALPVGVD
HUM-1#1-classI	LQGRPLPEVPVTLS
HUM-1#1-classI	SLDRPLPEIPAHTG
HUM-1#1-classII	CANCPPPPPPK
HUM-1#1-classII	CGSVVPPVPPK
HUM-1#1-classII	DCAWSPALPPE
HUM-1#1-classII	DFSTRPDLPPK
HUM-1#1-classII	EGTTLPTPPPK
HUM-1#1-classII	ELISPPDVPYK
HUM-1#1-classII	FDSPLPALPYV
HUM-1#1-classII	HFGSAPDIPCC
HUM-1#1-classII	KDTTLPVAPPK
HUM-1#1-classII	LATPTPPAPEL
HUM-1#1-classII	LCADCPSPPPR
HUM-1#1-classII	LCSWCPTVPIA
HUM-1#1-classII	QCADCPEVPEK
HUM-1#1-classII	QCAYCPILPDK
HUM-1#1-classII	QCDMCPLVPER
HUM-1#1-classII	QCESCPLVPYR
HUM-1#1-classII	QCEYCPQVPVR
HUM-1#1-classII	QCFKCPELPEK
HUM-1#1-classII	QCLDCPDVPTR
HUM-1#1-classII	QCLLCPEAPPR
HUM-1#1-classII	QCPTCPALPDR
HUM-1#1-classII	QCSTCPDVPDK
HUM-1#1-classII	QCSWCPPLPVS
HUM-1#1-classII	QCSWCPTVPIR
HUM-1#1-classII	QCTDCPPVPAR
HUM-1#1-classII	QCTHCPQIPFK
HUM-1#1-classII	SSPPFPVVPDK
F42H10.3#1	AGAKMPPPAPPKSWLV
F42H10.3#1	ALSPTGPQVPAKSWLP
F42H10.3#1	ATNTNSPVVPVKSWLI
F42H10.3#1	GGDRTAPAVPPKSWLH
F42H10.3#1	KDEKVAPAVPVKTWLL
F42H10.3#1	LANSGLPVTPPKTWLM
F42H10.3#1	LASKSPPAVPPKSWIS
F42H10.3#1	LGDTPAPPVPVKSWLV
F42H10.3#1	LGDTQAPPVPVKSWQV
F42H10.3#1	MEDKIGPPVPVKTWLL
F42H10.3#1	NPLSLGPSVPPKTWLV
F42H10.3#1	QEKDRGPQVPLKTWLL
F42H10.3#1	REEKIGPPVPMKTWLL
F42H10.3#1	REEKKGPAVPMKTWLL
F42H10.3#1	REKNNAPVAPPKTWLM
F42H10.3#1	SQNLASPPIPPKSWLV
F42H10.3#1	THGEPPPPVPAKTCLR
F42H10.3#1	THGVPPPSVPAKTCLM
F42H10.3#1	TYGVSPPSVPAKTWLM
F42H10.3#1	VDETNAPAVPVKTWLL
F42H10.3#1	XTVLTPPPTPPKSWLC
SDPN-1#1	KGLAPLPPFSMMNL
SDPN-1#1	KGLGPAPPGPVWLV
SDPN-1#1	KGMAPLPPSDVIPL
SDPN-1#1	KGMAPPPPTPWEDT
SDPN-1#1	KGPAPLPPEPNFAS
SDPN-1#1	KGQAPCPPYPVSCP
SDPN-1#1	KGRAPEIPLISVAT
SDPN-1#1	KLQAPEPPNPRSVA
SDPN-1#1	KNMAPSPPVPFLAS
SDPN-1#1	KPNRAPEPPDILSY
SDPN-1#1	KQYAAPKPPSHELS
SDPN-1#1	KRPAPPPPDTMLVX
SDPN-1#1	KTERAPEPPMIKCS
SDPN-1#1	KTREAPPPPVAFPA
SDPN-1#1	KTXAPPPPPLLEFI
SDPN-1#1	TQRAPDIPSAPAYV
SDPN-1#1	TTRAPDAPLPQHQF
F49E2.2#1	APPEPPPFI
F49E2.2#1	DPNEPASCV
F49E2.2#1	EPALPWNPV
F49E2.2#1	EPASPFLAA
F49E2.2#1	EPLAPWPSY
F49E2.2#1	EPLEPGWSA
F49E2.2#1	FPGEPDQWY
F49E2.2#1	FPLEPYYPW
F49E2.2#1	FPPEPDWFV
F49E2.2#1	FPQEPLQHW
F49E2.2#1	FPSEPAQYS
F49E2.2#1	GPPEPAYWY
F49E2.2#1	IPAEPTYWP
F49E2.2#1	IPDEPDWVL
F49E2.2#1	IPDEPELYV
F49E2.2#1	IPDEPFEKW
F49E2.2#1	IPDEPHSYY
F49E2.2#1	IPDEPTAPY
F49E2.2#1	IPEEPDFCC
F49E2.2#1	IPEEPLFLA
F49E2.2#1	IPEEPSKLV
F49E2.2#1	IPEEPSMWL
F49E2.2#1	IPEEPYWIY
F49E2.2#1	IPGEPESFV
F49E2.2#1	IPGEPLYHF
F49E2.2#1	IPHEPHYWD
F49E2.2#1	IPLEPDQYS
F49E2.2#1	IPLEPDRWV
F49E2.2#1	IPLEPMFYY
F49E2.2#1	IPNEPLSYY
F49E2.2#1	IPPEPAMFE
F49E2.2#1	IPPEPESIN
F49E2.2#1	IPPEPLAWS
F49E2.2#1	IPQEPGPWA
F49E2.2#1	IPQEPMWEW
F49E2.2#1	IPSEPMYVQ
F49E2.2#1	IPTEPDWFN
F49E2.2#1	IPVEPDSYY
F49E2.2#1	LPDEPGHMW
F49E2.2#1	LPIEPPSFD
F49E2.2#1	LPREPAYYY
F49E2.2#1	LPREPEQWS
F49E2.2#1	MPAEPDWWT
F49E2.2#1	MPNEPFSAW
F49E2.2#1	QPVEPDYLY
F49E2.2#1	TPEEPSYVY
F49E2.2#1	VPAEPEYVY
F49E2.2#1	VPAEPMYSW
F49E2.2#1	VPDEPARWV
F49E2.2#1	VPDEPDFPY
F49E2.2#1	VPDEPPLYV
F49E2.2#1	VPIEPATWS
F49E2.2#1	VPMEPPLWT
F49E2.2#1	VPNEPANPY
F49E2.2#1	VPPEPPLPW
F49E2.2#1	VPPEPQYAF
F49E2.2#1	VPPEPSYHY
F49E2.2#1	VPQEPDFYI
F49E2.2#1	VPSEPAYIW
F49E2.2#1	VPSEPIFSW
F49E2.2#1	VPSEPTYTY
F49E2.2#1	VPTEPENFL
F49E2.2#1	VPVEPNYWS
F49E2.2#1	WPDEPFHPY
F49E2.2#1	WPDEPVPWL
F49E2.2#1	YPAEPGMYS
F49E2.2#1	YPDEPAYLY
F49E2.2#1	YPDEPYHFF
F49E2.2#1	YPEEPEVYY
F49E2.2#1	YPEEPYHDV
F49E2.2#1	YPGEPDFVW
F49E2.2#1	YPKEPAYHN
F49E2.2#1	YPLEPGSWY
F49E2.2#1	YPNEPDYVY
F49E2.2#1	YPSEPQAVW
AMPH-1#1	AIGGEVPIPPPRWYSV
AMPH-1#1	FGSEPAPTPPPRLKYV
AMPH-1#1	GDTAAYPVPPPRNRKL
AMPH-1#1	GDTAAYPVPPPRYSKL
AMPH-1#1	VPSLPDPVAPPRTLKW
AMPH-1#1	XXXEVLPIPPDRPSRI
AMPH-1#1	XXXLLEPVAPDRPLRR
AMPH-1#1	XXXMAGPLAPPRPSKL
AMPH-1#1	XXXVLEPVAPDRPLRR
TAG-218#1	GPAFSRPVEP
TAG-218#1	LGDGMRPGFP
TAG-218#1	RPAESPPSPP
TAG-218#1	RPAFPPPDIP
TAG-218#1	RPAFPPPSVP
TAG-218#1	RPAGSPPPPP
TAG-218#1	RPDFGPPAPP
TAG-218#1	RPDFMPPGVP
TAG-218#1	RPDFNPPPVP
TAG-218#1	RPDFPPPAQP
TAG-218#1	RPDFSPPPIP
TAG-218#1	RPGFSPPPIP
TAG-218#1	RPHIPPPPVP
TAG-218#1	RPLFPPPLPP
TAG-218#1	RPLNPPPLPP
TAG-218#1	RPLQPPPDRP
TAG-218#1	RPQFLPPLPP
TAG-218#1	RPSERPPLPP
TAG-218#1	RPSFPPPHPP
TAG-218#1	RPSFPPPLPP
TAG-218#1	RPSFPPPNPP
TAG-218#1	RPSFPPPSLP
TAG-218#1	RPSFPPPSVP
TAG-218#1	RPSYPPPDVP
TAG-218#1	RPTFPPPDRP
TAG-218#1	RPTFPPPPAM
TAG-218#1	RPTNPPPPPP
TAG-218#1	RPVFPPPDIP
TAG-218#1	RPVLPPPPPP
TAG-218#1	RPVTAPPPPP
TAG-218#1	SPCYPPPLPP
TAG-218#1	SPDFAPPPIP
TAG-218#1	SPDYAPPFPP
TAG-218#1	SPEFPPPSIP
TAG-218#1	SPPFAPPPIP
TAG-218#1	SPSFPPPDIP
TAG-218#1	SPSFSPPPPP
TAG-218#1	SPTFAPPGPP
TAG-218#1	SPTFPPPDVP
TOCA-2#1	GSLPPAPAVPQRVESL
TOCA-2#1	MGGNGSPSVPPRVESL
TOCA-2#1	RAVPAAPAVPQRVESL
TOCA-2#1	TDGFGDPSVPPRVESL
TOCA-2#1	WGGNGSPSVPPREESV
TOCA-2#1	WSPSSSPDVPIRVESL
K08E3.4#1	ACKPELPVKPWSL
K08E3.4#1	ADKPILPEKPYIL
K08E3.4#1	ADRPSLPFKPAHL
K08E3.4#1	AQRPVIPIKSWLI
K08E3.4#1	EAAPPIPAKSWLA
K08E3.4#1	EGGASGPPKPSWL
K08E3.4#1	EGPPPKPHKPEWL
K08E3.4#1	EGRPCIPVKPSWL
K08E3.4#1	EGRPSVPPKPSWL
K08E3.4#1	ELKPLIPFKPLHL
K08E3.4#1	EPRPSVPFKPEWL
K08E3.4#1	ESGPLVPAKPDWL
K08E3.4#1	GDKPPVPPKGWLF
K08E3.4#1	GDRPAVPLKPERL
K08E3.4#1	GDRPPLPPRPGTA
K08E3.4#1	GQPPSYPMRPAWL
K08E3.4#1	GSGPSAPPKPVWL
K08E3.4#1	GSKPVLPEKPSFV
K08E3.4#1	GTAPTLPVKPAWL
K08E3.4#1	GTRPDVPVKPSIL
K08E3.4#1	GVGPVPPPKPEWL
K08E3.4#1	HERPALPDKPNYM
K08E3.4#1	HPKPEIPFKPDWL
K08E3.4#1	IMRPTVPEKPDWL
K08E3.4#1	IVRPPIPVKPAYL
K08E3.4#1	LGYPPVPSKPGWL
K08E3.4#1	LLRPPIPFKPVWL
K08E3.4#1	NERPALPPRPAFL
K08E3.4#1	NGRPALPSKTWLT
K08E3.4#1	NSRPIIPFKPVWL
K08E3.4#1	QGRPDLPPRPLIW
K08E3.4#1	SDKPPLLPKPLFL
K08E3.4#1	SEKPDLPSRPDWL
K08E3.4#1	SGAPPILPKPPWL
K08E3.4#1	TDRPALPQKPSFL
K08E3.4#1	TESPSMPVRLRWA
K08E3.4#1	TGKPVLPVRFWLV
K08E3.4#1	VGGPPLPTKPEHL
K08E3.4#1	WGAPDIPLKPHWL
K08E3.4#1	XETDPEAPKNPVF
SPC-1#1	AGMLPPEGPPPLVPY
SPC-1#1	AILAQPLMPETPCCP
SPC-1#1	AYPGVPDAPPLMADN
SPC-1#1	AYPGVPDAPPLMAYN
SPC-1#1	DLGGYPDWPPPAIPV
SPC-1#1	DLWLPPNWPAPPVPF
SPC-1#1	DMGGYPDWPPPAFPV
SPC-1#1	DPFTFPAPPDVPYSD
SPC-1#1	DVSLVPDYPPPEVPY
SPC-1#1	ESFDDPVTPCIPSET
SPC-1#1	GEPALPSSPCCPFDW
SPC-1#1	GFPSVPDTPCCPGDL
SPC-1#1	NPPDIPPMPFWLLLV
SPC-1#1	PDYFPPLPPVGVTPA
SPC-1#1	PLAEIPCCPGDENTL
SPC-1#1	PLVDSPCCPDDGYTH
SPC-1#1	PVIAVPCCPEELYEV
SPC-1#1	PVIAVPWCPGELKEV
SPC-1#1	RVIPAPCWPSDLDPV
SPC-1#1	SELTPPALPSSPCCP
SPC-1#1	TFPDYPPPPVPYDCS
SPC-1#1	VPDYPPPLPPAPFYT
SPC-1#1	WAPDWPAPPVPINLA
SPC-1#1	WESDGPDYPPPNIPT
SPC-1#1	WGPEAPRGPPRFWLV
SPC-1#1	WVPPVPSSPLPFDAA
PIX-1#1	APEREPPAPPRAVSVX
PIX-1#1	APSRPAPPVPVDMAVN
PIX-1#1	APTRDVPPVPIDVSCS
PIX-1#1	ELPPDIPPRPSFSSSP
PIX-1#1	GPPEYPPPTPPLFGIA
PIX-1#1	IAESSPPVPPRPASIY
PIX-1#1	IPLYDPPQPPNSTHAA
PIX-1#1	IPNRPAPDVPMLSASS
PIX-1#1	IPSRDAPEVPCLVAGR
PIX-1#1	IPSREAPDVPTLADRS
PIX-1#1	IPSRSPPAVPCVTSLI
PIX-1#1	IPTRAAPPVPGMDMSS
PIX-1#1	IPTRSAPPVPVMEMSS
PIX-1#1	KPERAAPDIPCSLAPH
PIX-1#1	KPERDAPDVPRQMIEN
PIX-1#1	KPLGPPPPVPGDIIVS
PIX-1#1	KPSRAAPDIPAGLFGG
PIX-1#1	KPVREPPVVPALDSGS
PIX-1#1	LPSRPAPQTPDAIAAM
PIX-1#1	LPTRPAPLPPEVAIDV
PIX-1#1	PPSRPAPPAPVFLYXX
PIX-1#1	QPSRPAPGVPFLLTLL
PIX-1#1	RPERDAPLPPLLVTAS
PIX-1#1	RPLRDAPALPDSLYSL
PIX-1#1	RPSYPAPDVPAVLIFA
PIX-1#1	RPSYPPPDVPAVLTFA
PIX-1#1	SPPRPVCPGWMLCGXX
PIX-1#1	VLSPPRPVCPGWMLCG
PIX-1#1	VPARLPPDVPSFTSAL
PIX-1#1	VPSREAPSLPLEVSLV
PIX-1#1	VPSRLAPSPPGVISFL
PIX-1#1	VPSRLAPSVPTALDAM
PIX-1#1	VPSRPVPAVPSDSVTI
PIX-1#1	VPTRAVPSVPDESVLI
PIX-1#1	VPTREAPLPPCGSAFP
PIX-1#1	WEWRPAPPLPVDLSGG
PIX-1#1	XYGRPVYPPPPVPNMY
PIX-1#1	YPNRPAPDVPGVSVMV
PIX-1#1	YPSRAAPSLPTLDSML
NPH-1#1	DWGPPLPAHSLKW
NPH-1#1	KALPLIPAAAAAA
NPH-1#1	LVFPHEPRPMVWP
NPH-1#1	PTLPMKPIWWLAA
NPH-1#1	RALPLLPGSFTTT
NPH-1#1	RCLPTLPSSGSHE
NPH-1#1	RDLPGRPVIPFLQ
NPH-1#1	RDLPPVPSFALAD
NPH-1#1	RDLPVPPCEPHCS
NPH-1#1	RDLPVPPSLYGPV
NPH-1#1	RELPLLPSLGRAL
NPH-1#1	RELPLLPTDLNYL
NPH-1#1	RELPPIPLSPLRL
NPH-1#1	RELPQPPMHHPHL
NPH-1#1	RELPSLPSWVEVA
NPH-1#1	RELPSPPSQLTYS
NPH-1#1	RELPVLPAHMVSS
NPH-1#1	RELPVPPYYSDCK
NPH-1#1	RILPPPPNIFMAA
NPH-1#1	RLLPPLPEAGFLS
NPH-1#1	RMLPPLPYDPCFQ
NPH-1#1	RMLPSGPVLPQLA
NPH-1#1	RPLPGIPHEILAL
NPH-1#1	RPLPTPPCWTTCL
NPH-1#1	RPLPVPPSAVASL
NPH-1#1	RPLPVPQSPLSLE
NPH-1#1	RPMPYPLVAAAAA
NPH-1#1	RQLPVLPMSAFSS
NPH-1#1	RSLPAPPSMDLLA
NPH-1#1	RTLPLLPCDPCRS
NPH-1#1	RTLPPAPFNTATQ
NPH-1#1	RTLPVSPGSVGLS
NPH-1#1	RVLPIPVVPSDYG
NPH-1#1	RVLPPMPIPPVAQ
NPH-1#1	RYLPSPPIWEVLL
UNC-57#1	DLAPPRPPAPHTA
UNC-57#1	GGAPPRPAPPVSH
UNC-57#1	GSAPPRPPAPDFL
UNC-57#1	GSGVNTPPTPALA
UNC-57#1	LDRPVRPPPPNML
UNC-57#1	LTAPPRPPLPLMS
UNC-57#1	NNAPPRPPIPLAI
UNC-57#1	VGAPSRPPAPATA
UNC-57#1	VVRPERPPLPYSF
Y106G6H.14#1	GWHCPAPRLLPX
Y106G6H.14#1	HSVAYPLPIGMX
Y106G6H.14#1	NCYRAHLPDVPM
Y106G6H.14#1	PYYWAPLPDVPM
Y106G6H.14#1	PYYWAQLPDVPM
Y106G6H.14#1	PYYWDPVPDVPM
Y106G6H.14#1	SWYTADLPSLPR
Y106G6H.14#1	SYCCAALADLPM
Y106G6H.14#1	TRPIVPPPYVFX
Y106G6H.14#1	VGWHYPAPMELP
Y106G6H.14#1	WYAALLPSIPVX
Y106G6H.14#1	XXXXXYRPMVPX
Y106G6H.14#1	XYWGGPAPAVAV
Y106G6H.14#1	XYYWAPAPEVPV
ITSN-1#1	AVSSDPPVIPFTSRLL
ITSN-1#1	EDGAPRLHPCVGFLGG
ITSN-1#1	GCVSGPPDIPFTARLP
ITSN-1#1	KDLTSAPEIPYTLRLL
ITSN-1#1	MENPLVPEIPYTSRDL
ITSN-1#1	RPGMETPAIPWTTRLM
ITSN-1#1	RSGTGTPAIPWTSRLI
ITSN-1#1	RSSTETPAIPWTSRLI
ITSN-1#1	RSTTDTPAIPWTSRLF
ITSN-1#1	SIASLAPSVPFTARVL
ITSN-1#1	STTSPNPVIPFTARLL
ITSN-1#1	STTSPTPVIPFTARLL
ITSN-1#1	TPVMIAPDIPVRSWPM
ITSN-1#1	VLPWTLPWTPRALPLP
ITSN-1#2	AFEVPEWPCTLAW
ITSN-1#2	AFMVPEWPCSLAW
ITSN-1#2	AWGVPDWPGFPMR
ITSN-1#2	GPAPPLWPCSLSW
ITSN-1#2	GPAVPHWPCSFSW
ITSN-1#2	PPLLPDWPCAFAF
ITSN-1#2	PSMPPLWPCSLSW
ITSN-1#2	RPLMPDWPCALAW
ITSN-1#2	VYVGPEAPSPWLL
ITSN-1#2	WQQMPVWPCSMVW
ITSN-1#4	AGITPMPDFPPPKLDS
ITSN-1#4	ALSGDPPGYPPPSYPM
ITSN-1#4	DGLPTTPFTPGLWLPW
ITSN-1#4	FDPWIDPAPPLLSTDF
ITSN-1#4	FGVPTTPFTPGLWWPW
ITSN-1#4	GLSGDAPAYPAPLVSQ
ITSN-1#4	GVSGPAPDYPAPRVPA
ITSN-1#4	LGAECSPWRPCGLWSL
ITSN-1#4	LGDAYVPLTPYTPALW
ITSN-1#4	LGLPLTPAPPLFWPLP
ITSN-1#4	LPLTARPLSWWSLVLG
ITSN-1#4	LPLTPCPSSPCAWAVD
ITSN-1#4	LPVTPWPNLPFLSLSP
ITSN-1#4	SGLMMTPYTPLLWGPI
ITSN-1#4	SISTLTPYSPELWTYP
ITSN-1#4	SLLPLTPFSPELWTVS
ITSN-1#4	TCGIITPFTPWLWSMP
ITSN-1#4	TGFAITPYTPGLWGVA
ITSN-1#4	TPSTITPFTPELWRLV
ITSN-1#4	TTRVFLPLTPWTPELW
ITSN-1#5	ASEMPPPVPPRAFSV
ITSN-1#5	AVGEAPSVPPRSYVT
ITSN-1#5	EDGIVRVHPCSVWQX
ITSN-1#5	EDRSPPPVPIRVSAG
ITSN-1#5	FGSGAPPVPPRAWIV
ITSN-1#5	HAAMAPPVPARSLLP
ITSN-1#5	ITTGAPPVPPRYMPI
ITSN-1#5	NQLDAPPVPMRGLSL
ITSN-1#5	QCLNCPTVPLRLDLF
ITSN-1#5	QCPWCPPVPCRSSCV
ITSN-1#5	QCSWCPLVPSRPVWL
ITSN-1#5	QCTDCPPVPARSEHP
ITSN-1#5	SGSGAPPVPPRAWIV
ITSN-1#5	SMPFGPEFPCRFAAX
ITSN-1#5	TDIEPPAVPPRSYSY
ITSN-1#5	VSSSPPPIPARAFFG
ITSN-1#5	VTGSPPEVPLRPYPY
ITSN-1#5	XXEGPPPVPVRPAYV
ITSN-1#5	XXELPPDIPPRPSFS
ITSN-1#5	XXIDSPPVPPRPWCL
ITSN-1#5	XXXDPPPIPPRAPAD
ITSN-1#5	XXXNPPPIPPRFPLL
Y37A1B.17#1	APAVPQRPFTY
Y37A1B.17#1	APEIPSRPVLS
Y37A1B.17#1	APKVPERPITY
Y37A1B.17#1	APPVPTRPLLF
Y37A1B.17#1	APQVPMRPCCL
Y37A1B.17#1	APVIPERPAFT
Y37A1B.17#1	CMWFRGICYLV
Y37A1B.17#1	GPQVPQRPVTV
Y37A1B.17#1	GPTVPTRPTIC
Y37A1B.17#1	GPVVPERPSLY
Y37A1B.17#1	HPPVPSRPILF
Y37A1B.17#1	IPMVPKRPAML
Y37A1B.17#1	IPPIPNRPCVS
Y37A1B.17#1	LPEVPPRPYSY
Y37A1B.17#1	LPMIPARPYLI
Y37A1B.17#1	LPVVPDRPVSV
Y37A1B.17#1	PDIPARPSLHA
Y37A1B.17#1	PPDIPKRPELH
Y37A1B.17#1	PPEVPQRPVHF
Y37A1B.17#1	PPLVPERPQIL
Y37A1B.17#1	PPSVPARPYSL
Y37A1B.17#1	PPSVPPRPVDL
Y37A1B.17#1	RPAVPARPCSS
Y37A1B.17#1	RPSVPIRWWLM
Y37A1B.17#1	SPIVPPRPVVL
Y37A1B.17#1	SPPIPERPSMI
Y37A1B.17#1	SPPVPARPGMY
Y37A1B.17#1	SPQVPARPLIF
Y37A1B.17#1	SPTVPPRPVVT
Y37A1B.17#1	SPVVPPRPILT
Y37A1B.17#1	SPVVPPRPYEW
Y37A1B.17#1	TPLVPVRPILA
Y37A1B.17#1	TPPIPQRPVFS
Y37A1B.17#1	TPPVPDRPVGY
Y37A1B.17#1	TPPVPNRPCSL
Y37A1B.17#1	TPTIPARPILA
Y37A1B.17#1	TPVVPPRPFSA
Y37A1B.17#1	VPPVPARPLLL
Y37A1B.17#1	VPTVPPRPKCL
Y37A1B.17#1	YPQVPPRPTFS
LST-4#1	APHRTAPPVPLEFM
LST-4#1	ASHRMAPPIPMLTE
LST-4#1	DGHRAAPPIPVQVF
LST-4#1	EATRPAPPLPWTDL
LST-4#1	EDLVFRTAPPVPLV
LST-4#1	EPTRPAPPIPEWLL
LST-4#1	EPVRPAPPIPAGQT
LST-4#1	GAAILTPSRPAPAI
LST-4#1	GATRTAPPPPAAHV
LST-4#1	IDWRPAPDVPIQSL
LST-4#1	IHWRSAPLPPSASI
LST-4#1	LDFRAAPPPPEGMW
LST-4#1	LDFRNAPLPPLSAS
LST-4#1	LDFRNAPPVPCVAM
LST-4#1	LDFRTAPPPPDLPL
LST-4#1	LDRRPAPLPPSYNS
LST-4#1	LEFRNAPDIPFQAT
LST-4#1	LSHREAPPVPSSVS
LST-4#1	LVMRPAPPPPIGFV
LST-4#1	MDWRKAPLPPVSEA
LST-4#1	SPTRPAPPIPTXXX
LST-4#1	TPHREAPPIPAVLS
LST-4#1	VAHREAPLPPSWNT
LST-4#1	VAHRIAPEPPGLSF
LST-4#1	VDFRNAPPVPTSLV
LST-4#1	VDWRAAPAPPPVYL
LST-4#1	VEFRNAPPVPVKCA
LST-4#1	VEHRRAPLPPVEVS
LST-4#1	VTHRAAPAPPMSVE
LST-4#1	VTHREAPQVPTHSV
LST-4#1	XXLRCAPNPPEPMD
LST-4#1	XXXRDAPPPPELPL
LST-4#1	XXXRDAPPPPYLPS
LST-4#1	XXXRDAPPVPRPPL
LST-4#1	XXXRDAPPVPSAPQ
TAG-168#1	LQLPALP
TAG-168#1	LQLPMTP
TAG-168#1	PRLPCAP
TAG-168#1	RALPGLP
TAG-168#1	RALPLLP
TAG-168#1	RCLPPLP
TAG-168#1	RDLPALP
TAG-168#1	RDLPSAP
TAG-168#1	RELPALP
TAG-168#1	RELPDRP
TAG-168#1	RFLPALP
TAG-168#1	RFLPVLP
TAG-168#1	RGLPALP
TAG-168#1	RGVPALP
TAG-168#1	RILPMTP
TAG-168#1	RKLPSMP
TAG-168#1	RLISPWR
TAG-168#1	RLLPDLP
TAG-168#1	RLLPGLP
TAG-168#1	RLLPLLP
TAG-168#1	RLLPQTP
TAG-168#1	RMLPALP
TAG-168#1	RMLPLMP
TAG-168#1	RMLPPLP
TAG-168#1	RMVPSLL
TAG-168#1	RPLPLVP
TAG-168#1	RQLPAAP
TAG-168#1	RQLPLLP
TAG-168#1	RRLALLP
TAG-168#1	RRLPAIQ
TAG-168#1	RRLPDLP
TAG-168#1	RSLPLLP
TAG-168#1	RSLPPTP
TAG-168#1	RSLPSLP
TAG-168#1	RTLPAIP
TAG-168#1	RTLPPLP
TAG-168#1	RTLPSLP
TAG-168#1	RTLPVPP
TAG-168#1	RVLPALP
TAG-168#1	RVLPEIP
TAG-168#1	RVLPELP
TAG-168#1	RVLPGLL
TAG-168#1	RVLPRLP
TAG-168#1	RYLPEIP
TAG-168#2	DRQLPTPPHPC
TAG-168#2	GRRLPAIQDVC
TAG-168#2	GRRLPTIPVVV
TAG-168#2	GRRVPLLVRCC
TAG-168#2	GRTLPFLPSLP
TAG-168#2	KRHLPTLSSLF
TAG-168#2	KRKLPNIPLWT
TAG-168#2	KRQLPSLELVX
TAG-168#2	KRSLPNVPCFV
TAG-168#2	KRSLPVLWTCX
TAG-168#2	PRPQMLLVVVV
TAG-168#2	RPRLPVIECGN
TAG-168#2	RRKLPPVPGVM
TAG-168#2	RRMLPDLASPG
TAG-168#2	RRQLPSVMSVC
TAG-168#2	RRQLPVLEFFG
TAG-168#2	RRRLPDTVIMF
TAG-168#2	RRRLPPVMAIW
TAG-168#2	RRRLPTVIDLC
TAG-168#2	RRRLPVTDICI
TAG-168#2	RRRLPVVADVX
TAG-168#2	RRSLPSVPSDC
TAG-168#2	RRTLPALWSVX
TAG-168#2	RRTLPMMPITX
TAG-168#2	RRWLLSLLWFD
TAG-168#2	SRLAPNVPRLV
TAG-168#2	SRTLPVIPNVC
TAG-168#2	SRVLPDTPSEC
TAG-168#2	WRKFPELRTAL
TAG-168#2	XRELPALPADP
TAG-168#2	XRELPDVPGNP
TAG-168#2	XRELPKLPVEP
TAG-168#2	XRELPSLPYVP
TAG-168#2	XRELPSRPDSP
TAG-168#2	XRKLPLIPEFG
TAG-168#2	XRLLPTLPSDP
TAG-168#2	XRLLPTTPVSP
TAG-168#2	XRSLPALPDSP
TAG-168#3	AARLLPALPL
TAG-168#3	ARRLLPLAPV
TAG-168#3	ARRQLPALPV
TAG-168#3	ARRQLPCVPL
TAG-168#3	GRRFLPLLPY
TAG-168#3	GWGFLGWASL
TAG-168#3	IRRYLPKLPL
TAG-168#3	LERKLPNLPL
TAG-168#3	LIRLPLPEIR
TAG-168#3	LRRELPALPV
TAG-168#3	LRRLLPELPL
TAG-168#3	LRRYLPSLPV
TAG-168#3	MNRKGPNMPL
TAG-168#3	RRLYLPDIPF
TAG-168#3	RRRLPPVPPM
TAG-168#3	RRRPLPPLPV
TAG-168#3	SRRRLPKTPF
TAG-168#3	VKRKLPNIPL
TAG-168#3	VKRKLPTIPL
TAG-168#3	VPRQLPALPF
TAG-168#3	VPRRLPAIPM
TAG-168#3	VPRRRPAIPM
TAG-168#3	VRRLLPPPAW
TAG-168#3	VRRPLPMMPI
TAG-168#3	XRRALPCAPY
TAG-168#3	YGRLLPVPPV
TAG-168#3	YGRLLPVTPV
CED-2#1	RAAYPLPK
CED-2#1	RAAYPLPL
CED-2#1	RAMYPLPV
CED-2#1	RAPFPLPV
CED-2#1	RAPLALPV
CED-2#1	RAPMPLPS
CED-2#1	RAPYPLPQ
CED-2#1	RAPYPLPS
CED-2#1	RAYSLPPV
CED-2#1	RDKYPLPW
CED-2#1	REKYPLPG
CED-2#1	RGAFPLPG
CED-2#1	RGPFPLPV
CED-2#1	RGPLALPT
CED-2#1	RGPLSLPL
CED-2#1	RGPMALPV
CED-2#1	RGPYALPA
CED-2#1	RGPYPIPS
CED-2#1	RGPYSLPV
CED-2#1	RGRLPLPS
CED-2#1	RGRYPLPF
CED-2#1	RGRYPLPL
CED-2#1	RGTYPLPA
CED-2#1	RLAFPYPW
CED-2#1	RLPYPLPS
CED-2#1	RMAFPLPS
CED-2#1	RMAYPLPH
CED-2#1	RMAYPLPL
CED-2#1	RNAYPLPA
CED-2#1	RPAFPIPA
CED-2#1	RPAFPLPL
CED-2#1	RPAFPLPV
CED-2#1	RPAFPLPY
CED-2#1	RPAYSLPL
CED-2#1	RPGYPLPL
CED-2#1	RPMFPYPL
CED-2#1	RPPFPLPL
CED-2#1	RPRFPFPL
CED-2#1	RPRFPLPY
CED-2#1	RPRYPLPS
CED-2#1	RPRYPLPV
CED-2#1	RPRYPLPW
CED-2#1	RPRYPVPF
CED-2#1	RPRYPVPV
CED-2#1	RRPYPLPG
CED-2#1	RSRMPLPV
CED-2#1	RTMYPLPS
CED-2#1	VPWANYEN
Y44E3A.4#1	AVLPTRFL
Y44E3A.4#1	LAPMVRTV
Y44E3A.4#1	LIAAPRTI
Y44E3A.4#1	LVAGPRSI
Y44E3A.4#1	MHALPRLL
Y44E3A.4#1	PDAVIRSV
Y44E3A.4#1	PEAKIRTL
Y44E3A.4#1	PETMLRTV
Y44E3A.4#1	PHAAVRLS
Y44E3A.4#1	PIAVPRQM
Y44E3A.4#1	PIPALRTH
Y44E3A.4#1	PIPAMRTG
Y44E3A.4#1	PIPAPRSE
Y44E3A.4#1	PIPFLRGG
Y44E3A.4#1	PIPSLRLI
Y44E3A.4#1	PIPYTRLT
Y44E3A.4#1	PKALARSL
Y44E3A.4#1	PLAKARAF
Y44E3A.4#1	PLAMIRSM
Y44E3A.4#1	PLASVRTL
Y44E3A.4#1	PLPGIRIM
Y44E3A.4#1	PLPMTRSI
Y44E3A.4#1	PLVVPMRR
Y44E3A.4#1	PMAAIRTG
Y44E3A.4#1	PMAGTRTL
Y44E3A.4#1	PMPRLRTL
Y44E3A.4#1	PQAAMRMA
Y44E3A.4#1	PQAGRRTL
Y44E3A.4#1	PRPAPRLL
Y44E3A.4#1	PSAYPRLV
Y44E3A.4#1	PSPMLRAM
Y44E3A.4#1	PSVLGRTI
Y44E3A.4#1	PSVMIRTL
Y44E3A.4#1	PTAFVRTL
Y44E3A.4#1	PTAGPRFI
Y44E3A.4#1	PTALVRTQ
Y44E3A.4#1	PTPMLRTV
Y44E3A.4#1	PTPMVRLN
Y44E3A.4#1	PVAAERLT
Y44E3A.4#1	PVAAIRML
Y44E3A.4#1	PVAATRLL
Y44E3A.4#1	PVAATRLV
Y44E3A.4#1	PVAAVRTR
Y44E3A.4#1	PVAAWRTV
Y44E3A.4#1	PVAGPRAW
Y44E3A.4#1	PVAGVRLL
Y44E3A.4#1	PVAKVRLV
Y44E3A.4#1	PVALGRSL
Y44E3A.4#1	PVALLRRH
Y44E3A.4#1	PVALNRTL
Y44E3A.4#1	PVALTRFV
Y44E3A.4#1	PVALVRSI
Y44E3A.4#1	PVALVRTW
Y44E3A.4#1	PVAMLRSM
Y44E3A.4#1	PVAMLRTA
Y44E3A.4#1	PVAQLRSR
Y44E3A.4#1	PVARLRSM
Y44E3A.4#1	PVASLRTV
Y44E3A.4#1	PVASLRYL
Y44E3A.4#1	PVAVFRHI
Y44E3A.4#1	PVAVGRSY
Y44E3A.4#1	PVAYPRFL
Y44E3A.4#1	PVGSVRTI
Y44E3A.4#1	PVPAERVH
Y44E3A.4#1	PVPAIRLX
Y44E3A.4#1	PVPALRVV
Y44E3A.4#1	PVPAVREY
Y44E3A.4#1	PVPAVRGW
Y44E3A.4#1	PVPMVRSM
Y44E3A.4#1	PVPSVRAS
Y44E3A.4#1	PVPTLRSL
Y44E3A.4#1	PVPYERYL
Y44E3A.4#1	PVPYVRAS
Y44E3A.4#1	PVTLSRTI
Y44E3A.4#1	PVTSVRHL
Y44E3A.4#1	PYPMVRNL
Y44E3A.4#1	RHTAIRTV
Y44E3A.4#1	VVPYVRTL
Y44E3A.4#1	XRTLPRTI
Y44E3A.4#1	YQTLPRSV
Y44E3A.4#2	PERPVRLVD
Y44E3A.4#2	PFPVPRMMP
Y44E3A.4#2	PIAAPRTGY
Y44E3A.4#2	PIAAVRWSL
Y44E3A.4#2	PIPALRGFF
Y44E3A.4#2	PIPAMRTGL
Y44E3A.4#2	PKAAPRISL
Y44E3A.4#2	PKRPTRLID
Y44E3A.4#2	PLAAPRFSM
Y44E3A.4#2	PLRAPRWID
Y44E3A.4#2	PLRASRLID
Y44E3A.4#2	PLRPARLID
Y44E3A.4#2	PLRPTRMID
Y44E3A.4#2	PMPATRFRD
Y44E3A.4#2	PMRASRFID
Y44E3A.4#2	PMRPVRYLD
Y44E3A.4#2	PRAASRYYS
Y44E3A.4#2	PRRPPRLLD
Y44E3A.4#2	PSRPSRSVD
Y44E3A.4#2	PTAAIRTLF
Y44E3A.4#2	PTAAPRFLW
Y44E3A.4#2	PTRPIRWID
Y44E3A.4#2	PTRPWRLVD
Y44E3A.4#2	PVAAERVSL
Y44E3A.4#2	PVAALRSWF
Y44E3A.4#2	PVAALRTSI
Y44E3A.4#2	PVAAPRHHY
Y44E3A.4#2	PVAAPRMSL
Y44E3A.4#2	PVAAPRTLM
Y44E3A.4#2	PVAAPRWHG
Y44E3A.4#2	PVAASRSFM
Y44E3A.4#2	PVASPRFSL
Y44E3A.4#2	PVASPRLFN
Y44E3A.4#2	PVASPRSIA
Y44E3A.4#2	PVASPRTFL
Y44E3A.4#2	PVPAARLRD
Y44E3A.4#2	PVPAIRLLD
Y44E3A.4#2	PVPAPRWLV
Y44E3A.4#2	PVPATRFML
Y44E3A.4#2	PVPAVRMSM
Y44E3A.4#2	PVPAVRMSW
Y44E3A.4#2	PVPAVRSSL
Y44E3A.4#2	PVPAVRTHF
Y44E3A.4#2	PVPLRRWSL
Y44E3A.4#2	PVPRVRASL
Y44E3A.4#2	PVPSPRHWV
Y44E3A.4#2	PVRAPRMVD
Y44E3A.4#2	PVRLPRLID
Y44E3A.4#2	PVRMPRLRD
Y44E3A.4#2	PVRPHRLAD
Y44E3A.4#2	PVRPIRSID
Y44E3A.4#2	PVRPVRVLD
Y44E3A.4#2	PVRPWRVAD
TAG-208#1	ARLSEGYLRYM
TAG-208#1	IPRGVRYWAYT
TAG-208#1	MPLHPADLXXX
TAG-208#1	PPLPVGFEXXX
TAG-208#1	PRESQGYLAYM
TAG-208#1	PRGNLAYLLYI
TAG-208#1	RPDTVGDAAYM
TAG-208#1	RPLSLYEMGWX
TAG-208#2	HVPKIPALP
TAG-208#2	KSPALPHGD
TAG-208#2	LVPIIPALR
TAG-208#2	QVPNIPALP
TAG-208#2	QVPSIPALP
TAG-208#2	RVPNIPALP
TAG-208#2	RVPWFPALP
TAG-208#2	SGPWFPELG
TAG-208#2	VECSIPPRP
TAG-208#2	VGLGFPDLG
TAG-208#2	WAPAIPPVP
TAG-208#2	WSPAVPPVP
TAG-208#2	WSPTIPYLP
TAG-208#2	WSPVIPPRP
TAG-208#2	XVPMIPNYS
TAG-208#3	APAAPLR
TAG-208#3	APLPMVR
TAG-208#3	APLVPAR
TAG-208#3	APLVPLR
TAG-208#3	APLVPVR
TAG-208#3	APMVPMR
TAG-208#3	APQIPSR
TAG-208#3	APRIPVR
TAG-208#3	APRTPMR
TAG-208#3	APSAPIR
TAG-208#3	APSVPVR
TAG-208#3	APTLPVR
TAG-208#3	APTPPAR
TAG-208#3	APVAPIR
TAG-208#3	APVVPIR
TAG-208#3	FPAIPLR
TAG-208#3	FPKIPLR
TAG-208#3	GMWVPVR
TAG-208#3	GPAVPMR
TAG-208#3	GPLVPPR
TAG-208#3	GPRIPVR
TAG-208#3	GPSLPMR
TAG-208#3	GPVVPIR
TAG-208#3	GPVVPLR
TAG-208#3	GYTPPVR
TAG-208#3	IPRVPLR
TAG-208#3	KLSPPVR
TAG-208#3	LPELPER
TAG-208#3	LPELPIR
TAG-208#3	LPKVPVR
TAG-208#3	LPPVPTR
TAG-208#3	LPPVPVR
TAG-208#3	LPRIPAR
TAG-208#3	LPSLPMR
TAG-208#3	LPVIPVR
TAG-208#3	MPEWLPR
TAG-208#3	PPILPVR
TAG-208#3	PPMPPGR
TAG-208#3	PPTIPAR
TAG-208#3	PPVINAR
TAG-208#3	PPWLPVR
TAG-208#3	RAAVPVR
TAG-208#3	RPEIPMR
TAG-208#3	RPKVPVR
TAG-208#3	RPVVPLR
TAG-208#3	SIALPPR
TAG-208#3	SPALPIR
TAG-208#3	VPAAPIR
TAG-208#3	VPALPVR
TAG-208#3	VPAVPQR
TAG-208#3	VPEVPVR
TAG-208#3	VPIVPQR
TAG-208#3	VPMVPVR
TAG-208#3	VPNMPIR
TAG-208#3	VPPVPVR
TAG-208#3	VPSLPLR
TAG-208#3	VPSVPSR
TAG-208#3	VPVAPVR
TAG-208#3	WPDVPVR
TAG-208#3	WPKLPIR
TAG-208#3	XGVLPIR
TAG-208#3	XPMVRSS
TAG-208#3	XPVPSVR
TAG-208#3	YPTLPIR
NCK-1#1	ALLIMVDL
NCK-1#1	AVLPAVPY
NCK-1#1	AVYPMEDL
NCK-1#1	GLIPLKDY
NCK-1#1	ILVPPRDY
NCK-1#1	KALPILAV
NCK-1#1	LVPYHRDY
NCK-1#1	MLLPVKDY
NCK-1#1	PAIPFIGL
NCK-1#1	PALMVRDY
NCK-1#1	PAVLSRDY
NCK-1#1	PGPVERDY
NCK-1#1	PLVPERDY
NCK-1#1	PRIPVADY
NCK-1#1	PSVPPRDW
NCK-1#1	PTVYLRDY
NCK-1#1	PVAVARDY
NCK-1#1	PVIVARDY
NCK-1#1	PVLRLPVF
NCK-1#1	PVPFPEDF
NCK-1#1	PVPLVRDY
NCK-1#1	PVPNSKDY
NCK-1#1	PVVLDRDY
NCK-1#1	PYLLPQDY
NCK-1#1	QVIVTGEE
NCK-1#1	RAIPIRDY
NCK-1#1	RALPRILS
NCK-1#1	RPLPVLXX
NCK-1#1	RRLPDLPG
NCK-1#1	SDLPLIPR
NCK-1#1	SLMFERDY
NCK-1#1	VLLPQVPS
NCK-1#1	VLVPDVWI
NCK-1#1	VPVMVRDY
NCK-1#1	VQVYPFAY
NCK-1#1	VTPVVRDY
NCK-1#1	VYVPTRDY
NCK-1#1	XXVPVRDY
NCK-1#1	YAVPYRDY
NCK-1#2	APAVPARVNSL
NCK-1#2	APAVPIRVVSL
NCK-1#2	APQLPVRFLSL
NCK-1#2	APSVPDRVSSL
NCK-1#2	APTLPVRGASL
NCK-1#2	APVPPPRESSM
NCK-1#2	CPRVPVRTFSL
NCK-1#2	FPRLPARGVSL
NCK-1#2	FPSLPVRMESL
NCK-1#2	GAALPVGLSSL
NCK-1#2	HVGIPVRTTSL
NCK-1#2	KPIVPERLESI
NCK-1#2	LPALPLRSDSL
NCK-1#2	LPAVPVRTSSV
NCK-1#2	LPELPVRSASL
NCK-1#2	LPHPVARTTSL
NCK-1#2	LPTVPQRTLSI
NCK-1#2	LPVPPGRTTSL
NCK-1#2	PPVELIRSSSL
NCK-1#2	SPSLPERTTSV
NCK-1#2	SPVLPVRAESL
NCK-1#2	VPAVPVRSVSL
NCK-1#2	VPVLPVRFTSL
NCK-1#2	WPMVTPRTSSL
NCK-1#2	XLPEVLRGSHS
NCK-1#3	PAIPDH
NCK-1#3	PAVPAH
NCK-1#3	PAVPPH
NCK-1#3	PAVPSH
NCK-1#3	PAVPVH
NCK-1#3	PCVPTH
NCK-1#3	PCVPVH
NCK-1#3	PDIPNH
NCK-1#3	PDIPVH
NCK-1#3	PDVPAH
NCK-1#3	PDVPRH
NCK-1#3	PEIPVH
NCK-1#3	PEVPAH
NCK-1#3	PFIPLH
NCK-1#3	PGVPAH
NCK-1#3	PGVPMH
NCK-1#3	PIVPFH
NCK-1#3	PIVPLH
NCK-1#3	PIVPPH
NCK-1#3	PIVPQH
NCK-1#3	PIVPTH
NCK-1#3	PKRPLH
NCK-1#3	PLIPHH
NCK-1#3	PLIPPH
NCK-1#3	PLVPAH
NCK-1#3	PLVPPH
NCK-1#3	PLVPRH
NCK-1#3	PMIPQH
NCK-1#3	PMVPDH
NCK-1#3	PMVPLH
NCK-1#3	PNVPLH
NCK-1#3	PPVPAH
NCK-1#3	PPVPEH
NCK-1#3	PPVPHH
NCK-1#3	PPVPMH
NCK-1#3	PPVPPH
NCK-1#3	PPVPQH
NCK-1#3	PPVPRH
NCK-1#3	PPVPVH
NCK-1#3	PQLPMH
NCK-1#3	PRIPLH
NCK-1#3	PRRPLH
NCK-1#3	PSAPPV
NCK-1#3	PSVPLH
NCK-1#3	PTVPPH
NCK-1#3	PVIPVH
NCK-1#3	PVVPAH
NCK-1#3	PVVPDH
NCK-1#3	PVVPKH
NCK-1#3	PYVPAH
