# Supplementary material for: SH3 interactome conserves general function over specific form
Source: Mol Syst Biol. 2013 Apr 2;9:652. doi: 10.1038/msb.2013.9 (PMC3658277; doi:10.1038/msb.2013.9)
Supplement: Supplementary Table 18 — The different PWMs used to model the binding specificity of each SH3 domain. [file msb20139-s15.xls]

## Sheet: Table_S18_PWMs.txt
B0303.7#1
A	10.5032	0.11207	0.268083	1.36049	0.03999	2.66968	0.080243	0.03999
C	0.175407	0.11207	0.268083	0.126717	0.03999	0.132419	0.080243	0.03999
D	0.175407	0.11207	0.268083	0.126717	0.03999	0.132419	0.080243	0.03999
E	0.175407	0.11207	0.268083	0.126717	0.03999	0.132419	0.080243	0.03999
F	0.175407	0.11207	0.268083	0.126717	0.03999	0.132419	0.080243	0.03999
G	0.175407	0.11207	0.268083	0.126717	0.03999	0.132419	0.080243	0.03999
H	0.175407	0.11207	0.268083	0.126717	0.03999	0.132419	0.080243	0.03999
I	0.175407	0.11207	0.268083	0.126717	0.03999	0.132419	0.080243	0.03999
K	0.175407	0.11207	0.268083	0.126717	0.03999	0.132419	0.080243	0.03999
L	0.175407	0.11207	0.268083	0.126717	0.03999	0.132419	0.080243	0.03999
M	0.175407	0.11207	0.268083	0.126717	0.03999	0.132419	0.080243	0.03999
N	0.175407	0.11207	0.268083	0.126717	0.03999	0.132419	0.080243	0.03999
P	2.66552	17.8707	13.814	3.98227	19.2402	12.4914	0.080243	19.2402
Q	0.175407	0.11207	0.268083	0.126717	0.03999	1.36013	0.080243	0.03999
R	0.175407	0.11207	0.268083	0.126717	0.03999	0.132419	17.1929	0.03999
S	0.175407	0.11207	0.268083	0.126717	0.03999	0.132419	0.080243	0.03999
T	1.35923	0.11207	1.3605	0.126717	0.03999	1.36013	0.080243	0.03999
V	2.66552	0.11207	0.268083	12.503	0.03999	0.132419	1.36277	0.03999
W	0.175407	0.11207	0.268083	0.126717	0.03999	0.132419	0.080243	0.03999
Y	0.175407	0.11207	0.268083	0.126717	0.03999	0.132419	0.080243	0.03999
ABI-1#1
A	0.011782	0.615082	0.910848	0.012219	0.911225	0.012219	1.2361	1.26624	0.350951	0.456689
C	0.011782	0.114005	0.019326	0.012219	0.615308	0.012219	0.227746	0.242233	0.350951	0.456689
D	0.011782	1.79944	0.019326	0.012219	0.072793	0.012219	0.227746	0.242233	0.350951	0.456689
E	0.011782	1.50335	0.019326	0.012219	0.072793	0.012219	0.227746	0.242233	0.350951	0.456689
F	0.011782	0.114005	0.019326	0.012219	0.072793	0.012219	1.2361	0.242233	1.94886	0.456689
G	0.011782	0.114005	0.019326	0.012219	0.072793	0.012219	0.227746	0.242233	0.350951	0.456689
H	0.011782	0.114005	0.019326	0.012219	0.072793	0.012219	0.227746	0.242233	0.350951	0.456689
I	0.011782	1.50335	0.613674	0.012219	2.98264	0.012219	1.2361	0.970418	0.350951	0.456689
K	0.011782	0.114005	0.019326	0.012219	0.072793	0.012219	0.227746	0.242233	0.350951	0.456689
L	0.011782	2.39163	0.613674	0.311547	2.09489	0.012219	3.00688	0.970418	0.350951	11.3229
M	0.011782	0.114005	0.019326	0.012219	0.072793	0.311547	0.227746	0.242233	0.350951	0.456689
N	0.011782	0.114005	0.019326	0.012219	0.072793	0.012219	0.227746	0.242233	0.350951	0.456689
P	19.7762	8.90562	9.52889	19.4685	6.53365	0.012219	0.227746	0.242233	0.350951	0.456689
Q	0.011782	0.114005	0.019326	0.012219	0.615308	0.012219	0.227746	0.242233	0.350951	0.456689
R	0.011782	0.114005	0.019326	0.012219	0.072793	19.4685	0.227746	0.242233	0.350951	0.456689
S	0.011782	0.114005	0.019326	0.012219	0.072793	0.012219	2.41662	8.95769	11.734	0.456689
T	0.011782	0.114005	0.613674	0.012219	1.20714	0.012219	3.00688	1.85789	0.350951	0.456689
V	0.011782	1.79944	7.44867	0.012219	4.16631	0.012219	3.30201	1.56207	0.350951	0.456689
W	0.011782	0.114005	0.019326	0.012219	0.072793	0.012219	1.82636	0.242233	0.350951	0.456689
Y	0.011782	0.114005	0.019326	0.012219	0.072793	0.012219	0.227746	1.26624	0.350951	0.456689
SEM-5#2
A	0.158394	6.05312	2.48533	0.223955	0.797562	0.165745	0.092418	0.181942	0.092418	0.437875	0.168953
C	0.158394	0.318091	0.108801	0.223955	0.797562	0.165745	0.092418	0.181942	0.092418	0.437875	0.168953
D	0.158394	0.318091	0.108801	0.223955	0.797562	0.165745	0.092418	0.181942	0.092418	0.437875	0.168953
E	0.158394	2.48621	0.108801	0.223955	0.797562	0.165745	0.092418	0.181942	0.092418	2.48798	0.168953
F	0.158394	0.318091	0.108801	0.223955	0.797562	0.165745	0.092418	0.181942	0.092418	0.437875	0.168953
G	0.158394	0.318091	0.108801	0.223955	0.797562	0.165745	0.092418	0.181942	0.092418	0.437875	0.168953
H	0.158394	0.318091	0.108801	0.223955	0.797562	0.165745	0.092418	0.181942	0.092418	0.437875	0.168953
I	0.158394	0.318091	0.108801	0.223955	0.797562	0.165745	0.092418	2.48738	0.092418	0.437875	0.168953
K	0.158394	0.318091	0.108801	0.223955	0.797562	0.165745	0.092418	0.181942	0.092418	0.437875	8.47942
L	0.158394	0.318091	6.05013	0.223955	0.797562	0.165745	0.092418	7.24698	0.092418	0.437875	0.168953
M	0.158394	0.318091	0.108801	0.223955	0.797562	2.50166	0.092418	0.181942	0.092418	0.437875	0.168953
N	0.158394	0.318091	0.108801	0.223955	0.797562	0.165745	0.092418	0.181942	0.092418	0.437875	0.168953
P	0.158394	6.05312	2.48533	15.7448	4.84631	14.5149	18.2441	0.181942	18.2441	9.63027	0.168953
Q	0.158394	0.318091	3.6736	0.223955	0.797562	0.165745	0.092418	0.181942	0.092418	0.437875	0.168953
R	16.9905	0.318091	0.108801	0.223955	0.797562	0.165745	0.092418	2.48738	0.092418	0.437875	8.47942
S	0.158394	0.318091	0.108801	0.223955	0.797562	0.165745	0.092418	0.181942	0.092418	0.437875	0.168953
T	0.158394	0.318091	0.108801	0.223955	0.797562	0.165745	0.092418	0.181942	0.092418	0.437875	0.168953
V	0.158394	0.318091	3.6736	0.223955	0.797562	0.165745	0.092418	4.86718	0.092418	0.437875	0.168953
W	0.158394	0.318091	0.108801	0.223955	0.797562	0.165745	0.092418	0.181942	0.092418	0.437875	0.168953
Y	0.158394	0.318091	0.108801	0.223955	0.797562	0.165745	0.092418	0.181942	0.092418	0.437875	0.168953
STAM-1#1-classI
A	0.163834	0.671343	0.221294	0.195736	0.131488	1.72726	0.197609	0.192964
C	0.163834	0.671343	1.16837	1.16833	0.131488	0.135029	0.197609	0.192964
D	0.163834	0.671343	0.221294	9.02393	0.131488	0.135029	0.197609	0.192964
E	1.16975	0.671343	0.221294	0.195736	0.131488	1.72726	0.197609	0.192964
F	0.163834	0.671343	2.29083	0.195736	0.131488	1.16783	0.197609	0.192964
G	0.163834	0.671343	0.221294	0.195736	0.131488	0.135029	0.197609	0.192964
H	0.163834	0.671343	0.221294	0.195736	0.131488	0.135029	0.197609	0.192964
I	0.163834	0.671343	3.97452	0.195736	0.131488	0.135029	0.197609	0.192964
K	0.163834	0.671343	0.221294	0.195736	0.131488	0.135029	0.197609	15.3288
L	0.163834	2.84172	0.221294	1.16833	1.16993	6.20274	13.5812	1.19783
M	0.163834	0.671343	0.221294	1.72945	0.131488	0.135029	0.197609	0.192964
N	0.163834	0.671343	0.221294	3.97391	0.131488	0.135029	0.197609	0.192964
P	15.8812	0.671343	0.221294	0.195736	0.131488	0.135029	0.197609	0.192964
Q	0.163834	0.671343	0.221294	0.195736	0.131488	0.135029	0.197609	0.192964
R	0.163834	0.671343	0.221294	0.195736	16.4633	0.135029	0.197609	0.192964
S	0.163834	0.671343	0.221294	0.195736	0.131488	2.84613	0.197609	0.192964
T	0.163834	0.671343	0.221294	0.195736	0.131488	2.2867	2.8618	0.192964
V	0.163834	5.0741	9.02558	0.195736	0.131488	0.135029	0.197609	0.192964
W	0.163834	0.671343	0.221294	0.195736	0.131488	0.135029	0.197609	0.192964
Y	0.163834	0.671343	0.221294	0.195736	0.131488	2.2867	0.197609	0.192964
STAM-1#1-classII
A	0.06679	0.027469	0.28698	0.244851	1.29573	0.088468	0.163885	0.894936	0.315836
C	0.06679	0.450308	0.28698	1.29367	0.239547	0.088468	0.163885	0.054423	0.315836
D	0.06679	1.29599	7.16553	0.244851	0.239547	0.088468	0.163885	0.054423	0.315836
E	0.06679	0.027469	0.28698	0.244851	0.239547	0.088468	0.163885	0.054423	0.315836
F	0.06679	0.027469	1.71302	1.7132	0.239547	8.02581	2.97723	0.894936	0.315836
G	0.06679	0.027469	0.28698	0.244851	0.239547	0.088468	0.163885	0.054423	0.315836
H	0.06679	14.8269	0.28698	0.244851	0.239547	0.088468	0.163885	0.054423	0.315836
I	0.06679	0.027469	0.28698	0.244851	0.239547	0.088468	0.163885	2.99622	0.315836
K	0.06679	0.027469	0.28698	0.244851	0.239547	0.088468	0.163885	0.054423	0.315836
L	0.06679	0.873148	1.71302	7.58657	0.239547	4.66015	5.08066	2.57596	0.315836
M	0.06679	0.027469	1.71302	3.3913	0.239547	0.873788	0.163885	0.054423	0.315836
N	0.06679	0.027469	0.28698	0.244851	0.239547	0.088468	0.163885	0.054423	0.315836
P	0.06679	0.873148	0.28698	0.244851	14.3924	1.29449	8.44615	8.45955	13.9991
Q	0.06679	0.027469	0.28698	0.244851	0.239547	0.088468	0.163885	0.054423	0.315836
R	18.731	0.027469	0.28698	0.244851	0.239547	0.088468	0.163885	0.054423	0.315836
S	0.06679	0.027469	3.39071	1.29367	0.239547	0.088468	0.163885	0.054423	0.315836
T	0.06679	0.027469	0.28698	1.29367	0.239547	0.088468	0.163885	0.894936	0.315836
V	0.06679	0.027469	0.28698	0.244851	0.239547	0.088468	0.163885	2.57596	0.315836
W	0.06679	0.027469	0.28698	0.244851	0.239547	0.088468	0.163885	0.054423	0.315836
Y	0.06679	1.29599	0.28698	0.244851	0.239547	3.81874	0.873794	0.054423	0.315836
VAV-1#2
A	0.013196	2.3179	0.37841	0.40826	18.8925	0.061623	0.724695	0.21427
C	0.013196	0.378514	0.37841	0.40826	0.012429	0.061623	0.724695	0.21427
D	0.013196	0.378514	0.37841	1.74445	0.012429	0.061623	0.724695	0.21427
E	0.013196	0.378514	0.37841	0.40826	0.012429	0.061623	0.724695	0.21427
F	0.013196	0.378514	2.60467	0.40826	0.302891	0.061623	0.724695	1.7474
G	0.013196	0.378514	4.03742	0.40826	0.593353	0.061623	0.724695	0.21427
H	0.013196	0.378514	0.37841	1.45812	0.012429	0.061623	0.724695	0.21427
I	0.013196	0.378514	0.37841	1.1718	0.012429	0.061623	0.724695	0.21427
K	0.013196	0.378514	0.37841	0.40826	0.012429	0.061623	0.724695	0.21427
L	0.013196	3.75041	1.74503	3.4624	0.012429	0.593692	1.75908	4.0471
M	0.303432	1.4584	0.37841	1.45812	0.012429	0.061623	0.724695	0.21427
N	0.013196	1.4584	0.37841	0.40826	0.012429	0.061623	0.724695	0.21427
P	18.2981	0.378514	0.37841	0.40826	0.012429	18.2971	0.724695	0.21427
Q	0.013196	0.378514	0.37841	0.40826	0.012429	0.061623	0.724695	0.21427
R	0.013196	0.378514	0.37841	0.40826	0.012429	0.061623	0.724695	0.21427
S	0.593669	3.17741	2.03158	0.40826	0.012429	0.061623	0.724695	1.17248
T	0.593669	1.7449	0.37841	0.40826	0.012429	0.061623	0.724695	0.21427
V	0.013196	1.1719	1.17193	1.45812	0.012429	0.061623	5.19641	0.21427
W	0.013196	0.378514	1.45848	1.74445	0.012429	0.061623	0.724695	7.49665
Y	0.013196	0.378514	2.03158	2.60343	0.012429	0.061623	0.724695	2.32233
TOCA-1#1
A	0.307114	0.219795	1.81279	0.188013	2.70327	0.612654	0.910638	2.99503	0.267631	0.187991
C	0.307114	0.219795	0.371935	0.188013	0.136022	1.20857	0.182505	0.353464	0.267631	0.187991
D	0.307114	1.02975	0.371935	0.188013	0.136022	0.056464	0.182505	0.353464	0.267631	0.187991
E	0.307114	0.219795	0.371935	0.188013	0.136022	0.056464	0.182505	1.51723	0.267631	0.187991
F	0.307114	0.219795	0.371935	1.81199	0.136022	0.056464	0.182505	0.353464	0.267631	0.187991
G	0.307114	0.219795	0.371935	4.17413	0.136022	0.056464	0.182505	0.353464	0.267631	0.187991
H	0.307114	0.219795	0.371935	0.188013	0.136022	0.056464	0.182505	0.353464	0.267631	0.187991
I	0.307114	0.219795	0.371935	0.188013	0.925945	0.056464	0.182505	0.353464	2.74585	0.187991
K	0.307114	0.219795	0.371935	0.188013	0.136022	0.056464	0.182505	0.353464	0.267631	0.187991
L	0.307114	0.219795	6.24619	3.58359	5.07304	0.612654	0.182505	5.3595	2.74585	1.31257
M	0.307114	0.219795	0.371935	0.926183	0.136022	0.056464	0.182505	0.353464	0.267631	0.187991
N	0.307114	0.219795	0.371935	0.188013	0.136022	0.056464	0.182505	0.353464	0.267631	0.187991
P	0.307114	15.0139	1.81279	2.40252	7.44281	15.8085	15.8043	4.47282	8.07217	15.3036
Q	0.307114	0.219795	0.371935	0.188013	0.136022	0.056464	0.182505	0.353464	0.267631	0.187991
R	14.1648	0.219795	0.371935	0.188013	0.136022	0.056464	0.182505	0.353464	0.267631	0.187991
S	0.307114	0.219795	4.17727	0.188013	1.81461	0.056464	0.182505	0.353464	0.267631	0.187991
T	0.307114	0.219795	0.371935	0.926183	0.136022	0.056464	0.182505	0.353464	0.267631	0.187991
V	0.307114	0.219795	0.371935	1.81199	0.136022	0.056464	0.182505	0.353464	2.15404	0.187991
W	0.307114	0.219795	0.371935	2.10725	0.136022	0.910612	0.182505	0.353464	0.267631	0.187991
Y	0.307114	0.219795	0.371935	0.188013	0.136022	0.056464	0.182505	0.353464	0.267631	0.187991
HUM-1#1-classI
A	2.82139	0.361874	0.52224	0.194096	4.17536	0.18346	0.108787	4.1582	0.120859	0.108787
C	0.281759	0.361874	0.52224	0.194096	0.346911	0.18346	0.108787	0.216049	0.120859	0.108787
D	4.17058	0.361874	5.49727	0.194096	0.346911	0.18346	0.108787	2.81429	0.120859	0.108787
E	0.281759	0.361874	2.81233	0.194096	0.346911	0.18346	0.108787	2.81429	0.120859	0.108787
F	0.281759	0.361874	0.52224	0.194096	0.346911	0.18346	0.108787	0.216049	0.120859	0.108787
G	8.21812	0.361874	0.52224	0.194096	0.346911	0.18346	0.108787	0.216049	0.120859	0.108787
H	0.281759	0.361874	0.52224	0.194096	0.346911	0.18346	0.108787	0.216049	0.120859	0.108787
I	0.281759	2.81925	0.52224	0.194096	0.346911	0.18346	0.108787	0.216049	6.88348	0.108787
K	0.281759	0.361874	0.52224	6.89741	0.346911	0.18346	0.108787	0.216049	0.120859	0.108787
L	0.281759	8.20963	0.52224	0.194096	0.346911	16.5143	0.108787	0.216049	6.88348	0.108787
M	0.281759	0.361874	0.52224	0.194096	0.346911	0.18346	0.108787	0.216049	0.120859	0.108787
N	0.281759	0.361874	0.52224	0.194096	0.346911	0.18346	0.108787	0.216049	0.120859	0.108787
P	0.281759	0.361874	0.52224	0.194096	9.58024	0.18346	17.933	4.1582	0.120859	17.933
Q	0.281759	0.361874	0.52224	0.194096	0.346911	0.18346	0.108787	0.216049	0.120859	0.108787
R	0.281759	0.361874	0.52224	9.60886	0.346911	0.18346	0.108787	0.216049	0.120859	0.108787
S	0.281759	2.81925	2.81233	0.194096	0.346911	0.18346	0.108787	2.81429	0.120859	0.108787
T	0.281759	0.361874	0.52224	0.194096	0.346911	0.18346	0.108787	0.216049	0.120859	0.108787
V	0.281759	0.361874	0.52224	0.194096	0.346911	0.18346	0.108787	0.216049	4.17843	0.108787
W	0.281759	0.361874	0.52224	0.194096	0.346911	0.18346	0.108787	0.216049	0.120859	0.108787
Y	0.281759	0.361874	0.52224	0.194096	0.346911	0.18346	0.108787	0.216049	0.120859	0.108787
HUM-1#1-classII
A	0.446292	0.424093	2.83848	0.434179	0.303791	0.044082	2.14389	2.15159	0.044082	0.409922	0.290324
C	0.446292	11.9422	0.512324	0.434179	11.2295	0.044082	0.433831	0.057793	0.044082	0.409922	0.290324
D	0.446292	0.424093	0.512324	2.83603	0.303791	0.044082	3.53043	0.057793	0.044082	2.83966	0.290324
E	0.446292	0.424093	0.512324	0.434179	0.303791	0.044082	2.14389	0.057793	0.044082	2.83966	0.290324
F	0.446292	0.424093	0.512324	0.434179	0.303791	0.044082	0.433831	0.057793	0.044082	0.409922	0.290324
G	0.446292	0.424093	0.512324	0.434179	0.303791	0.044082	0.433831	0.057793	0.044082	0.409922	0.290324
H	0.446292	0.424093	0.512324	0.434179	0.303791	0.044082	0.433831	0.057793	0.044082	0.409922	0.290324
I	0.446292	0.424093	0.512324	0.434179	0.303791	0.044082	0.433831	1.45365	0.044082	0.409922	0.290324
K	0.446292	0.424093	0.512324	0.434179	0.303791	0.044082	0.433831	0.057793	0.044082	0.409922	8.43415
L	2.15001	0.424093	0.512324	0.434179	2.15213	0.044082	0.433831	4.94331	0.044082	0.409922	0.290324
M	0.446292	0.424093	0.512324	0.434179	0.303791	0.044082	0.433831	0.057793	0.044082	0.409922	0.290324
N	0.446292	0.424093	0.512324	0.434179	0.303791	0.044082	0.433831	0.057793	0.044082	0.409922	0.290324
P	0.446292	0.424093	0.512324	2.14319	1.45387	19.1624	3.53043	2.15159	19.1624	5.61649	0.290324
Q	9.81673	0.424093	0.512324	0.434179	0.303791	0.044082	0.433831	0.057793	0.044082	0.409922	0.290324
R	0.446292	0.424093	0.512324	0.434179	0.303791	0.044082	0.433831	0.057793	0.044082	0.409922	6.34002
S	0.446292	0.424093	4.91977	2.14319	0.303791	0.044082	0.433831	0.057793	0.044082	0.409922	0.290324
T	0.446292	0.424093	3.53224	3.52887	0.303791	0.044082	2.14389	0.057793	0.044082	0.409922	0.290324
V	0.446292	0.424093	0.512324	0.434179	0.303791	0.044082	0.433831	8.43296	0.044082	0.409922	0.290324
W	0.446292	0.424093	0.512324	2.83603	0.303791	0.044082	0.433831	0.057793	0.044082	0.409922	0.290324
Y	0.446292	0.424093	0.512324	0.434179	0.303791	0.044082	0.433831	0.057793	0.044082	2.14545	0.290324
F42H10.3#1
A	5.35402	0.061324	4.47284	1.84201	0.061324	3.5959	0.061324	0.069205	0.064587	0.158682
C	0.131395	0.061324	0.076839	0.121494	0.061324	0.131034	0.061324	0.069205	1.84633	0.158682
D	0.131395	0.061324	0.076839	0.121494	0.061324	0.131034	0.061324	0.069205	0.064587	0.158682
E	0.131395	0.061324	0.076839	0.121494	0.061324	0.131034	0.061324	0.069205	0.064587	0.158682
F	0.131395	0.061324	0.076839	0.121494	0.061324	0.131034	0.061324	0.069205	0.064587	0.158682
G	5.35402	0.061324	0.076839	0.121494	0.061324	0.131034	0.061324	0.069205	0.064587	0.158682
H	0.131395	0.061324	0.076839	0.121494	0.061324	0.131034	0.061324	0.069205	0.064587	0.158682
I	0.131395	0.061324	0.076839	0.121494	0.061324	0.131034	0.061324	0.069205	0.064587	0.158682
K	0.131395	0.061324	0.076839	0.121494	0.061324	0.131034	18.8349	0.069205	0.064587	0.158682
L	0.131395	0.061324	0.076839	0.121494	0.061324	0.131034	0.061324	0.069205	0.064587	16.9851
M	0.131395	0.061324	0.076839	0.121494	0.061324	1.83597	0.061324	0.069205	0.064587	0.158682
N	0.131395	0.061324	0.076839	0.121494	0.061324	0.131034	0.061324	0.069205	0.064587	0.158682
P	5.35402	18.8349	7.11045	0.121494	18.8349	7.11576	0.061324	0.069205	0.064587	0.158682
Q	0.131395	0.061324	1.83524	0.121494	0.061324	0.131034	0.061324	0.069205	0.064587	0.158682
R	0.131395	0.061324	0.076839	0.121494	0.061324	0.131034	0.061324	0.069205	0.064587	0.158682
S	1.83562	0.061324	2.71444	0.121494	0.061324	0.131034	0.061324	8.04745	0.064587	0.158682
T	0.131395	0.061324	0.076839	1.84201	0.061324	0.131034	0.061324	10.7069	0.064587	0.158682
V	0.131395	0.061324	2.71444	14.2506	0.061324	5.35583	0.061324	0.069205	0.064587	0.158682
W	0.131395	0.061324	0.076839	0.121494	0.061324	0.131034	0.061324	0.069205	16.9911	0.158682
Y	0.131395	0.061324	0.076839	0.121494	0.061324	0.131034	0.061324	0.069205	0.064587	0.158682
SDPN-1#1
A	0.083597	0.34626	0.682306	14.0403	4.38731	0.295831	0.21689	0.079686
C	0.083597	0.34626	0.682306	0.206969	0.085965	0.295831	0.21689	0.079686
D	0.083597	0.34626	0.682306	0.206969	0.085965	2.22233	0.21689	0.079686
E	0.083597	0.34626	0.682306	0.206969	0.085965	2.22233	2.2297	0.079686
F	0.083597	0.34626	0.682306	0.206969	0.085965	0.295831	0.21689	0.079686
G	0.083597	7.54053	0.682306	0.206969	0.085965	0.295831	0.21689	0.079686
H	0.083597	0.34626	0.682306	0.206969	0.085965	0.295831	0.21689	0.079686
I	0.083597	0.34626	0.682306	0.206969	0.085965	0.295831	2.2297	0.079686
K	16.2554	0.34626	0.682306	0.206969	0.085965	0.295831	0.21689	0.079686
L	0.083597	0.34626	0.682306	0.206969	0.085965	3.28523	0.21689	0.079686
M	0.083597	0.34626	3.32976	0.206969	0.085965	0.295831	0.21689	0.079686
N	0.083597	0.34626	0.682306	0.206969	0.085965	0.295831	0.21689	0.079686
P	0.083597	0.34626	0.682306	0.206969	14.0653	7.53681	11.8535	18.486
Q	0.083597	2.22303	0.682306	0.206969	0.085965	0.295831	0.21689	0.079686
R	0.083597	0.34626	4.38874	2.23427	0.085965	0.295831	0.21689	0.079686
S	0.083597	0.34626	0.682306	0.206969	0.085965	0.295831	0.21689	0.079686
T	2.23984	4.35003	0.682306	0.206969	0.085965	0.295831	0.21689	0.079686
V	0.083597	0.34626	0.682306	0.206969	0.085965	0.295831	0.21689	0.079686
W	0.083597	0.34626	0.682306	0.206969	0.085965	0.295831	0.21689	0.079686
Y	0.083597	0.34626	0.682306	0.206969	0.085965	0.295831	0.21689	0.079686
F49E2.2#1
A	0.188526	0.009603	1.84609	0.05234	0.009603
C	0.188526	0.009603	0.307744	0.05234	0.009603
D	0.188526	0.009603	3.4081	0.05234	0.009603
E	1.06529	0.009603	2.10643	19.0055	0.009603
F	1.32645	0.009603	0.307744	0.05234	0.009603
G	0.188526	0.009603	1.06508	0.05234	0.009603
H	0.188526	0.009603	0.307744	0.05234	0.009603
I	6.8109	0.009603	0.307744	0.05234	0.009603
K	0.188526	0.009603	0.307744	0.05234	0.009603
L	1.06529	0.009603	1.84609	0.05234	0.009603
M	0.188526	0.009603	0.307744	0.05234	0.009603
N	0.188526	0.009603	1.32542	0.05234	0.009603
P	0.188526	19.8175	2.36676	0.05234	19.8175
Q	0.188526	0.009603	1.06508	0.05234	0.009603
R	0.188526	0.009603	0.307744	0.05234	0.009603
S	0.188526	0.009603	1.58576	0.05234	0.009603
T	0.188526	0.009603	0.307744	0.05234	0.009603
V	4.46042	0.009603	0.307744	0.05234	0.009603
W	0.188526	0.009603	0.307744	0.05234	0.009603
Y	2.63228	0.009603	0.307744	0.05234	0.009603
AMPH-1#1
A	0.160289	0.375945	7.56477	0.160289	0.167193	0.160289	0.657272	0.479979	0.376545
C	0.160289	0.375945	0.167847	0.160289	0.167193	0.160289	0.657272	0.479979	0.376545
D	0.160289	0.375945	0.167847	0.160289	5.71924	0.160289	0.657272	0.479979	0.376545
E	0.160289	0.375945	0.167847	0.160289	0.167193	0.160289	0.657272	0.479979	0.376545
F	0.160289	0.375945	0.167847	0.160289	0.167193	0.160289	0.657272	0.479979	0.376545
G	0.160289	0.375945	0.167847	0.160289	0.167193	0.160289	0.657272	0.479979	0.376545
H	0.160289	0.375945	0.167847	0.160289	0.167193	0.160289	0.657272	0.479979	0.376545
I	0.160289	3.85428	0.167847	0.160289	0.167193	0.160289	0.657272	0.479979	0.376545
K	0.160289	0.375945	0.167847	0.160289	0.167193	0.160289	0.657272	0.479979	7.53095
L	0.160289	0.375945	0.167847	0.160289	0.167193	0.160289	0.657272	5.68018	0.376545
M	0.160289	0.375945	0.167847	0.160289	0.167193	0.160289	0.657272	0.479979	0.376545
N	0.160289	0.375945	0.167847	0.160289	0.167193	0.160289	0.657272	0.479979	0.376545
P	16.9545	0.375945	9.41399	16.9545	11.2713	0.160289	7.51183	0.479979	0.376545
Q	0.160289	0.375945	0.167847	0.160289	0.167193	0.160289	0.657272	0.479979	0.376545
R	0.160289	0.375945	0.167847	0.160289	0.167193	16.9545	0.657272	0.479979	5.69124
S	0.160289	0.375945	0.167847	0.160289	0.167193	0.160289	0.657272	5.68018	0.376545
T	0.160289	0.375945	0.167847	0.160289	0.167193	0.160289	0.657272	0.479979	0.376545
V	0.160289	9.3787	0.167847	0.160289	0.167193	0.160289	0.657272	0.479979	0.376545
W	0.160289	0.375945	0.167847	0.160289	0.167193	0.160289	0.657272	0.479979	0.376545
Y	0.160289	0.375945	0.167847	0.160289	0.167193	0.160289	0.657272	0.479979	0.376545
TAG-218#1
A	0.087973	0.053441	2.49601	0.31101	2.50504	0.027936	0.02628	1.02456	0.193465	0.053441
C	0.087973	0.053441	0.253745	0.31101	0.161123	0.027936	0.02628	0.182533	0.193465	0.053441
D	0.087973	0.053441	3.9675	0.31101	0.161123	0.027936	0.02628	3.48047	0.193465	0.053441
E	0.087973	0.053441	0.253745	0.31101	0.161123	0.027936	0.02628	0.182533	0.193465	0.053441
F	0.087973	0.053441	0.253745	12.883	0.161123	0.027936	0.02628	0.182533	0.193465	0.053441
G	0.087973	0.053441	0.253745	0.31101	0.161123	0.027936	0.02628	1.51574	0.193465	0.053441
H	0.087973	0.053441	0.253745	0.31101	0.161123	0.027936	0.02628	0.182533	0.193465	0.053441
I	0.087973	0.053441	0.253745	0.31101	0.161123	0.027936	0.02628	0.182533	3.97987	0.053441
K	0.087973	0.053441	0.253745	0.31101	0.161123	0.027936	0.02628	0.182533	0.193465	0.053441
L	0.087973	0.053441	1.51502	0.31101	0.161123	0.027936	0.02628	2.98929	0.193465	0.053441
M	0.087973	0.053441	0.253745	0.31101	1.02467	0.027936	0.02628	0.182533	0.193465	0.053441
N	0.087973	0.053441	0.253745	0.31101	0.161123	0.027936	0.02628	0.182533	0.193465	0.053441
P	0.087973	18.9846	0.253745	0.31101	10.8938	18.4722	19.5007	5.93638	8.41274	18.9846
Q	0.087973	0.053441	0.253745	0.31101	0.161123	0.027936	0.02628	0.182533	0.193465	0.053441
R	13.9199	0.053441	0.253745	0.31101	0.161123	1.02493	0.02628	0.182533	1.02463	0.053441
S	4.49656	0.053441	4.458	0.31101	2.9985	0.027936	0.02628	2.4981	0.193465	0.053441
T	0.087973	0.053441	2.49601	0.31101	0.161123	0.027936	0.02628	0.182533	0.193465	0.053441
V	0.087973	0.053441	1.51502	0.31101	0.161123	0.027936	0.02628	0.182533	3.48733	0.053441
W	0.087973	0.053441	0.253745	0.31101	0.161123	0.027936	0.02628	0.182533	0.193465	0.053441
Y	0.087973	0.053441	0.253745	1.5188	0.161123	0.027936	0.02628	0.182533	0.193465	0.053441
TOCA-2#1
A	5.29697	0.233266	5.29697	0.233266	0.233266	0.382135	0.233266	0.370845	0.233266	0.233266	0.370845
C	0.382135	0.233266	0.382135	0.233266	0.233266	0.382135	0.233266	0.370845	0.233266	0.233266	0.370845
D	0.382135	0.233266	0.382135	0.233266	0.233266	0.382135	0.233266	0.370845	0.233266	0.233266	0.370845
E	0.382135	0.233266	0.382135	0.233266	0.233266	0.382135	0.233266	0.370845	15.568	0.233266	0.370845
F	0.382135	0.233266	0.382135	0.233266	0.233266	0.382135	0.233266	0.370845	0.233266	0.233266	0.370845
G	0.382135	0.233266	0.382135	0.233266	0.233266	0.382135	0.233266	0.370845	0.233266	0.233266	0.370845
H	0.382135	0.233266	0.382135	0.233266	0.233266	0.382135	0.233266	0.370845	0.233266	0.233266	0.370845
I	0.382135	0.233266	0.382135	0.233266	0.233266	0.382135	0.233266	0.370845	0.233266	0.233266	0.370845
K	0.382135	0.233266	0.382135	0.233266	0.233266	0.382135	0.233266	0.370845	0.233266	0.233266	0.370845
L	0.382135	0.233266	0.382135	0.233266	0.233266	0.382135	0.233266	0.370845	0.233266	0.233266	12.9539
M	0.382135	0.233266	0.382135	0.233266	0.233266	0.382135	0.233266	0.370845	0.233266	0.233266	0.370845
N	0.382135	0.233266	0.382135	0.233266	0.233266	0.382135	0.233266	0.370845	0.233266	0.233266	0.370845
P	0.382135	15.568	0.382135	0.233266	15.568	7.82461	0.233266	0.370845	0.233266	0.233266	0.370845
Q	0.382135	0.233266	0.382135	0.233266	0.233266	5.29697	0.233266	0.370845	0.233266	0.233266	0.370845
R	0.382135	0.233266	0.382135	0.233266	0.233266	0.382135	15.568	0.370845	0.233266	0.233266	0.370845
S	7.82461	0.233266	7.82461	0.233266	0.233266	0.382135	0.233266	0.370845	0.233266	15.568	0.370845
T	0.382135	0.233266	0.382135	0.233266	0.233266	0.382135	0.233266	0.370845	0.233266	0.233266	0.370845
V	0.382135	0.233266	0.382135	15.568	0.233266	0.382135	0.233266	12.9539	0.233266	0.233266	0.370845
W	0.382135	0.233266	0.382135	0.233266	0.233266	0.382135	0.233266	0.370845	0.233266	0.233266	0.370845
Y	0.382135	0.233266	0.382135	0.233266	0.233266	0.382135	0.233266	0.370845	0.233266	0.233266	0.370845
K08E3.4#1
A	1.96139	0.078274	2.43693	0.236762	0.054794	0.36167	0.029462	0.165703	2.43393	0.176534	1.48308
C	0.134745	0.078274	0.329433	0.236762	0.054794	0.36167	0.029462	0.165703	0.338187	0.176534	0.154617
D	0.134745	0.078274	1.95795	0.236762	0.054794	0.36167	0.029462	0.165703	1.95595	0.176534	0.154617
E	0.134745	0.078274	0.329433	0.236762	0.054794	1.47875	0.029462	0.165703	2.43393	0.176534	0.154617
F	0.134745	0.078274	0.329433	0.236762	0.054794	2.91499	0.029462	0.165703	0.338187	1.96071	1
G	2.44209	0.078274	0.329433	0.236762	0.054794	0.36167	0.029462	0.165703	0.338187	0.176534	0.154617
H	0.134745	0.078274	0.329433	0.236762	0.054794	0.36167	0.029462	0.165703	0.338187	1.48036	0.154617
I	0.134745	0.078274	0.329433	4.84446	0.054794	0.36167	0.029462	0.165703	0.338187	1.48036	0.154617
K	4.36488	0.078274	0.329433	0.236762	0.054794	0.36167	16.0433	0.165703	0.338187	0.176534	0.154617
L	0.134745	0.078274	0.329433	7.24725	1	0.36167	0.029462	0.165703	1.47798	2.44107	14.0431
M	0.134745	0.078274	0.329433	0.236762	0.054794	0.36167	0.029462	0.165703	0.338187	0.176534	0.154617
N	0.134745	0.078274	0.329433	0.236762	0.054794	0.36167	0.029462	0.165703	0.338187	0.176534	0.154617
P	1	18.5128	5.31079	0.236762	18.0137	5.30873	0.029462	16.0174	0.338187	0.176534	0.154617
Q	0.134745	0.078274	0.329433	0.236762	0.054794	0.36167	0.029462	0.165703	0.338187	0.176534	0.154617
R	8.21046	0.078274	0.329433	0.236762	0.054794	0.36167	3.42634	0.165703	0.338187	0.176534	0.154617
S	0.134745	0.078274	3.39488	0.236762	0.054794	1.47875	0.029462	1	2.9119	0.176534	0.154617
T	0.134745	0.078274	0.329433	0.236762	0.054794	0.36167	0.029462	0.165703	0.338187	0.176534	0.154617
V	0.134745	0.078274	1.95795	3.88334	0.054794	3.39374	0.029462	0.165703	1.47798	0.176534	1
W	0.134745	0.078274	0.329433	0.236762	0.054794	0.36167	0.029462	0.165703	2.9119	9.16604	0.154617
Y	0.134745	0.078274	0.329433	0.236762	0.054794	0.36167	0.029462	0.165703	0.338187	1	0.154617
SPC-1#1
A	0.046381	2.22124	0.658087	0.046381	0.530414	0.624799	0.584648	1	0.175762
C	0.046381	2.93961	2.93751	0.046381	2.22262	0.624799	0.584648	1	2.22253
D	0.046381	5.09474	0.658087	0.046381	0.530414	2.2214	0.584648	1	2.22253
E	0.046381	0.470198	0.658087	0.046381	0.530414	0.624799	0.584648	1	2.22253
F	0.046381	0.470198	0.658087	0.046381	0.530414	0.624799	0.584648	1	0.175762
G	0.046381	0.470198	0.658087	0.046381	0.530414	0.624799	0.584648	1	0.175762
H	0.046381	0.470198	0.658087	0.046381	0.530414	0.624799	0.584648	1	0.175762
I	0.046381	0.470198	0.658087	0.046381	0.530414	0.624799	0.584648	1	0.175762
K	0.046381	0.470198	0.658087	0.046381	0.530414	0.624799	0.584648	1	0.175762
L	0.046381	0.470198	0.658087	0.046381	0.530414	0.624799	3.65985	1	2.22253
M	0.046381	0.470198	0.658087	0.046381	0.530414	0.624799	0.584648	1	0.175762
N	0.046381	0.470198	0.658087	0.046381	0.530414	0.624799	0.584648	1	0.175762
P	19.1188	2.22124	2.93751	19.1188	6.53773	6.53222	5.81649	1	5.8182
Q	0.046381	0.470198	0.658087	0.046381	0.530414	0.624799	0.584648	1	0.175762
R	0.046381	0.470198	0.658087	0.046381	0.530414	0.624799	0.584648	1	0.175762
S	0.046381	0.470198	0.658087	0.046381	0.530414	0.624799	0.584648	1	0.175762
T	0.046381	0.470198	0.658087	0.046381	0.530414	0.624799	0.584648	1	1.50339
V	0.046381	0.470198	0.658087	0.046381	2.22262	0.624799	0.584648	1	0.175762
W	0.046381	0.470198	2.93751	0.046381	0.530414	0.624799	0.584648	1	0.175762
Y	0.046381	0.470198	0.658087	0.046381	0.530414	0.624799	0.584648	1	1.50339
PIX-1#1
A	0.113427	0.181685	0.120277	2.50071	11.409	0.080545	2.00694	0.170611	0.053441
C	0.113427	0.181685	0.120277	0.075678	0.093917	0.080545	0.117746	0.170611	0.053441
D	0.113427	0.181685	0.120277	3.48477	0.093917	0.080545	4.46289	0.170611	0.053441
E	0.113427	2.49966	0.120277	2.50071	0.093917	0.080545	0.117746	0.170611	0.053441
F	0.113427	0.181685	0.120277	0.075678	0.093917	0.080545	0.117746	0.170611	0.053441
G	0.113427	0.181685	0.120277	0.075678	0.093917	0.080545	0.117746	0.170611	0.053441
H	0.113427	0.181685	0.120277	0.075678	0.093917	0.080545	0.117746	0.170611	0.053441
I	0.113427	0.181685	0.120277	0.075678	0.093917	0.080545	0.117746	1.02463	0.053441
K	0.113427	0.181685	0.120277	0.075678	0.093917	0.080545	0.117746	0.170611	0.053441
L	1.02486	1.51628	0.120277	1.51664	0.093917	0.080545	1.51575	2.01005	0.053441
M	0.113427	0.181685	0.120277	0.075678	0.093917	0.080545	0.117746	0.170611	0.053441
N	0.113427	1.02459	0.120277	0.075678	0.093917	0.080545	0.117746	0.170611	0.053441
P	16.9335	1.51628	1.0248	7.42105	4.48616	18.4697	5.44527	3.98088	18.9846
Q	0.113427	0.181685	0.120277	0.075678	0.093917	0.080545	1.02456	0.170611	0.053441
R	0.113427	0.181685	15.4097	0.075678	0.093917	0.080545	0.117746	0.170611	0.053441
S	0.113427	7.90827	0.120277	1.51664	0.093917	0.080545	2.49813	0.170611	0.053441
T	0.113427	2.99135	0.120277	0.075678	0.093917	0.080545	0.117746	1.02463	0.053441
V	0.113427	0.181685	0.120277	0.075678	2.5082	0.080545	1.51575	9.40065	0.053441
W	0.113427	0.181685	0.120277	0.075678	0.093917	0.080545	0.117746	0.170611	0.053441
Y	0.113427	0.181685	1.52083	0.075678	0.093917	0.080545	0.117746	0.170611	0.053441
NPH-1#1
A	0.150913	0.448129	0.120973	0.030724	0.388356	0.302069	0.120973
C	0.150913	0.448129	0.120973	0.030724	0.388356	0.302069	0.120973
D	0.150913	2.22135	0.120973	0.030724	0.388356	0.302069	0.120973
E	0.150913	4.39265	0.120973	0.030724	0.388356	0.302069	0.120973
F	0.150913	0.448129	0.120973	0.030724	0.388356	0.302069	0.120973
G	0.150913	0.448129	0.120973	0.030724	0.388356	0.302069	0.120973
H	0.150913	0.448129	0.120973	0.030724	0.388356	0.302069	0.120973
I	0.150913	0.448129	0.120973	0.030724	0.388356	1.68189	0.120973
K	0.150913	0.448129	0.120973	0.030724	0.388356	0.302069	0.120973
L	0.150913	0.448129	17.7015	0.030724	2.76697	6.04596	0.120973
M	0.150913	0.448129	0.120973	0.030724	0.388356	0.302069	0.120973
N	0.150913	0.448129	0.120973	0.030724	0.388356	0.302069	0.120973
P	0.150913	2.76418	0.120973	19.4162	4.39802	7.13698	17.7015
Q	0.150913	0.448129	0.120973	0.030724	0.388356	0.302069	0.120973
R	17.1327	0.448129	0.120973	0.030724	0.388356	0.302069	0.120973
S	0.150913	0.448129	0.120973	0.030724	2.22329	0.302069	0.120973
T	0.150913	2.22135	0.120973	0.030724	0.388356	0.302069	0.120973
V	0.150913	1.67853	0.120973	0.030724	4.39802	0.302069	0.120973
W	0.150913	0.448129	0.120973	0.030724	0.388356	0.302069	0.120973
Y	0.150913	0.448129	0.120973	0.030724	0.388356	0.302069	0.120973
UNC-57#1
A	11.2524	0.261459	0.559504	0.261459	0.160289	0.261459	5.67683	0.160289
C	0.271348	0.261459	0.559504	0.261459	0.160289	0.261459	0.390448	0.160289
D	0.271348	0.261459	0.559504	0.261459	0.160289	0.261459	0.390448	0.160289
E	0.271348	0.261459	0.559504	0.261459	0.160289	0.261459	0.390448	0.160289
F	0.271348	0.261459	0.559504	0.261459	0.160289	0.261459	0.390448	0.160289
G	0.271348	0.261459	0.559504	0.261459	0.160289	0.261459	0.390448	0.160289
H	0.271348	0.261459	0.559504	0.261459	0.160289	0.261459	0.390448	0.160289
I	0.271348	0.261459	0.559504	0.261459	0.160289	0.261459	0.390448	0.160289
K	0.271348	0.261459	0.559504	0.261459	0.160289	0.261459	0.390448	0.160289
L	0.271348	0.261459	0.559504	0.261459	0.160289	0.261459	3.84278	0.160289
M	0.271348	0.261459	0.559504	0.261459	0.160289	0.261459	0.390448	0.160289
N	0.271348	0.261459	0.559504	0.261459	0.160289	0.261459	0.390448	0.160289
P	0.271348	15.0323	9.36942	0.261459	16.9545	15.0323	3.84278	16.9545
Q	0.271348	0.261459	0.559504	0.261459	0.160289	0.261459	0.390448	0.160289
R	3.86329	0.261459	0.559504	15.0323	0.160289	0.261459	0.390448	0.160289
S	0.271348	0.261459	0.559504	0.261459	0.160289	0.261459	0.390448	0.160289
T	0.271348	0.261459	0.559504	0.261459	0.160289	0.261459	0.390448	0.160289
V	0.271348	0.261459	0.559504	0.261459	0.160289	0.261459	0.390448	0.160289
W	0.271348	0.261459	0.559504	0.261459	0.160289	0.261459	0.390448	0.160289
Y	0.271348	0.261459	0.559504	0.261459	0.160289	0.261459	0.390448	0.160289
Y106G6H.14#1
A	0.459471	0.530602	0.778269	7.74672	2.64278	3.90871	0.308851	0.488737	0.323842	0.445844
C	0.459471	0.530602	0.778269	0.530602	0.466446	0.263524	0.308851	0.488737	0.323842	0.445844
D	0.459471	0.530602	0.778269	0.530602	0.466446	0.263524	0.308851	6.41643	0.323842	0.445844
E	0.459471	0.530602	0.778269	0.530602	0.466446	0.263524	0.308851	0.488737	0.323842	0.445844
F	0.459471	0.530602	0.778269	0.530602	0.466446	0.263524	0.308851	0.488737	0.323842	0.445844
G	0.459471	0.530602	0.778269	0.530602	0.466446	0.263524	0.308851	0.488737	0.323842	0.445844
H	0.459471	0.530602	0.778269	0.530602	0.466446	0.263524	0.308851	0.488737	0.323842	0.445844
I	0.459471	0.530602	0.778269	0.530602	0.466446	0.263524	0.308851	2.63753	0.323842	0.445844
K	0.459471	0.530602	0.778269	0.530602	0.466446	0.263524	0.308851	0.488737	0.323842	0.445844
L	0.459471	0.530602	0.778269	0.530602	0.466446	7.70268	0.308851	0.488737	3.91593	0.445844
M	0.459471	0.530602	0.778269	0.530602	0.466446	0.263524	0.308851	2.63753	0.323842	0.445844
N	0.459471	0.530602	0.778269	0.530602	0.466446	0.263524	0.308851	0.488737	0.323842	0.445844
P	0.459471	0.530602	0.778269	0.530602	8.96119	3.90871	14.1318	0.488737	0.323842	11.529
Q	0.459471	0.530602	0.778269	0.530602	0.466446	0.263524	0.308851	0.488737	0.323842	0.445844
R	0.459471	0.530602	0.778269	0.530602	0.466446	0.263524	0.308851	0.488737	0.323842	0.445844
S	0.459471	0.530602	0.778269	0.530602	0.466446	0.263524	0.308851	0.488737	0.323842	0.445844
T	0.459471	0.530602	0.778269	0.530602	0.466446	0.263524	0.308851	0.488737	0.323842	0.445844
V	0.459471	0.530602	0.778269	0.530602	0.466446	0.263524	0.308851	0.488737	10.2549	0.445844
W	2.70582	2.70244	5.21289	0.530602	0.466446	0.263524	0.308851	0.488737	0.323842	0.445844
Y	9.02369	7.74672	0.778269	2.70244	0.466446	0.263524	0.308851	0.488737	0.323842	0.445844
ITSN-1#1
A	0.338927	0.847779	3.90026	0.170123	5.15715	0.308851	0.170123	0.194491	0.308851	5.17467	0.308851	0.377555	0.273907
C	0.338927	0.847779	0.414015	0.170123	0.354382	0.308851	0.170123	0.194491	0.308851	0.263293	0.308851	0.377555	0.273907
D	0.338927	0.847779	0.414015	0.170123	2.63767	0.308851	0.170123	0.194491	0.308851	0.263293	0.308851	0.377555	0.273907
E	0.338927	0.847779	0.414015	0.170123	2.63767	0.308851	0.170123	0.194491	0.308851	0.263293	0.308851	0.377555	0.273907
F	0.338927	0.847779	0.414015	0.170123	0.354382	0.308851	0.170123	6.43324	0.308851	0.263293	0.308851	0.377555	0.273907
G	0.338927	0.847779	0.414015	0.170123	0.354382	0.308851	0.170123	0.194491	0.308851	0.263293	0.308851	0.377555	0.273907
H	0.338927	0.847779	0.414015	0.170123	0.354382	0.308851	0.170123	0.194491	0.308851	0.263293	0.308851	0.377555	0.273907
I	0.338927	0.847779	0.414015	0.170123	0.354382	14.1318	0.170123	0.194491	0.308851	0.263293	0.308851	0.377555	2.6416
K	0.338927	0.847779	0.414015	0.170123	0.354382	0.308851	0.170123	0.194491	0.308851	0.263293	0.308851	0.377555	0.273907
L	0.338927	0.847779	0.414015	0.170123	0.354382	0.308851	0.170123	0.194491	0.308851	2.64457	0.308851	12.8265	7.69268
M	2.64154	0.847779	0.414015	0.170123	0.354382	0.308851	0.170123	0.194491	0.308851	0.263293	0.308851	0.377555	2.6416
N	0.338927	0.847779	0.414015	0.170123	0.354382	0.308851	0.170123	0.194491	0.308851	0.263293	0.308851	0.377555	0.273907
P	0.338927	3.8922	2.63927	16.7677	0.354382	0.308851	16.7677	0.194491	0.308851	0.263293	0.308851	0.377555	2.6416
Q	0.338927	0.847779	0.414015	0.170123	0.354382	0.308851	0.170123	0.194491	0.308851	0.263293	0.308851	0.377555	0.273907
R	0.338927	0.847779	0.414015	0.170123	0.354382	0.308851	0.170123	0.194491	0.308851	0.263293	14.1318	0.377555	0.273907
S	6.42971	0.847779	0.414015	0.170123	0.354382	0.308851	0.170123	0.194491	0.308851	7.70478	0.308851	0.377555	0.273907
T	5.16699	0.847779	6.42221	0.170123	0.354382	0.308851	0.170123	0.194491	14.1318	0.263293	0.308851	0.377555	0.273907
V	0.338927	0.847779	0.414015	0.170123	3.89741	0.308851	0.170123	2.64261	0.308851	0.263293	0.308851	0.377555	0.273907
W	0.338927	0.847779	0.414015	0.170123	0.354382	0.308851	0.170123	5.16969	0.308851	0.263293	0.308851	0.377555	0.273907
Y	0.338927	0.847779	0.414015	0.170123	0.354382	0.308851	0.170123	2.64261	0.308851	0.263293	0.308851	0.377555	0.273907
ITSN-1#2
A	0.356483	0.144107	0.356787	0.237056	0.144107	0.329188	3.52833	0.43815	6.89441	0.42055
C	0.356483	0.144107	0.356787	0.237056	0.144107	13.7454	0.43815	0.43815	0.438628	0.42055
D	0.356483	0.144107	5.20562	0.237056	0.144107	0.329188	0.43815	0.43815	0.438628	0.42055
E	0.356483	0.144107	5.20562	0.237056	0.144107	0.329188	0.43815	0.43815	0.438628	0.42055
F	0.356483	0.144107	0.356787	0.237056	0.144107	0.329188	0.43815	3.52833	0.438628	0.42055
G	0.356483	0.144107	0.356787	0.237056	0.144107	0.329188	0.43815	0.43815	0.438628	0.42055
H	0.356483	0.144107	0.356787	0.237056	0.144107	0.329188	0.43815	0.43815	0.438628	0.42055
I	0.356483	0.144107	0.356787	0.237056	0.144107	0.329188	0.43815	0.43815	0.438628	0.42055
K	0.356483	0.144107	0.356787	0.237056	0.144107	0.329188	0.43815	0.43815	0.438628	0.42055
L	0.356483	0.144107	3.52337	0.237056	0.144107	0.329188	0.43815	8.58498	0.438628	0.42055
M	3.52457	0.144107	0.356787	0.237056	0.144107	0.329188	0.43815	0.43815	0.438628	0.42055
N	0.356483	0.144107	0.356787	0.237056	0.144107	0.329188	0.43815	0.43815	0.438628	0.42055
P	3.52457	17.262	0.356787	0.237056	17.262	0.329188	0.43815	0.43815	0.438628	0.42055
Q	0.356483	0.144107	0.356787	0.237056	0.144107	0.329188	0.43815	0.43815	0.438628	0.42055
R	0.356483	0.144107	0.356787	0.237056	0.144107	0.329188	0.43815	0.43815	0.438628	0.42055
S	0.356483	0.144107	0.356787	0.237056	0.144107	0.329188	8.58498	0.43815	5.21029	0.42055
T	0.356483	0.144107	0.356787	0.237056	0.144107	0.329188	0.43815	0.43815	0.438628	0.42055
V	6.89066	0.144107	0.356787	0.237056	0.144107	0.329188	0.43815	0.43815	0.438628	0.42055
W	0.356483	0.144107	0.356787	15.4959	0.144107	0.329188	0.43815	0.43815	0.438628	12.0095
Y	0.356483	0.144107	0.356787	0.237056	0.144107	0.329188	0.43815	0.43815	0.438628	0.42055
ITSN-1#4
A	1.91657	0.352109	0.542104	1.91584	0.569765	0.613982	0.065231	2.82998	0.253951	0.116245	0.542988	0.29652	0.194889	0.677744	0.205531
C	0.148895	0.352109	0.542104	0.370359	0.569765	0.613982	0.065231	0.329006	0.253951	0.116245	0.542988	0.29652	0.194889	0.677744	0.205531
D	0.148895	0.352109	0.542104	0.370359	0.569765	0.613982	0.065231	1.91499	0.253951	0.116245	0.542988	0.29652	0.194889	0.677744	1.9167
E	0.148895	0.352109	0.542104	0.370359	0.569765	0.613982	0.065231	0.329006	0.253951	0.116245	2.82805	0.29652	0.194889	0.677744	0.205531
F	1.91657	0.352109	0.542104	0.370359	0.569765	0.613982	0.065231	4.65997	0.253951	0.116245	0.542988	0.29652	0.194889	0.677744	0.205531
G	1.91657	7.42492	0.542104	2.83168	0.569765	0.613982	0.065231	0.329006	0.253951	0.116245	2.82805	0.29652	0.194889	0.677744	0.205531
H	0.148895	0.352109	0.542104	0.370359	0.569765	0.613982	0.065231	0.329006	0.253951	0.116245	0.542988	0.29652	0.194889	0.677744	0.205531
I	0.148895	0.352109	0.542104	0.370359	3.74275	0.613982	0.065231	0.329006	0.253951	0.116245	0.542988	0.29652	0.194889	0.677744	0.205531
K	0.148895	0.352109	0.542104	0.370359	0.569765	0.613982	0.065231	0.329006	0.253951	0.116245	0.542988	0.29652	0.194889	0.677744	0.205531
L	5.58287	2.83569	5.57896	0.370359	2.8285	0.613982	0.065231	2.82998	0.253951	0.116245	2.82805	9.27942	2.84025	2.82612	4.66678
M	0.148895	0.352109	0.542104	0.370359	0.569765	0.613982	0.065231	0.329006	0.253951	0.116245	0.542988	0.29652	0.194889	0.677744	0.205531
N	0.148895	0.352109	0.542104	0.370359	0.569765	0.613982	0.065231	0.329006	0.253951	0.116245	0.542988	0.29652	0.194889	0.677744	0.205531
P	0.148895	3.75354	0.542104	3.74752	3.74275	0.613982	18.7606	0.329006	1.91821	17.7913	0.542988	3.75981	1.92013	0.677744	4.66678
Q	0.148895	0.352109	0.542104	0.370359	0.569765	0.613982	0.065231	0.329006	0.253951	0.116245	0.542988	0.29652	0.194889	0.677744	0.205531
R	0.148895	0.352109	0.542104	0.370359	0.569765	0.613982	0.065231	0.329006	0.253951	0.116245	0.542988	0.29652	0.194889	0.677744	0.205531
S	2.83315	0.352109	4.66317	0.370359	0.569765	0.613982	0.065231	0.329006	3.75464	0.116245	0.542988	0.29652	2.84025	0.677744	2.83339
T	3.74972	0.352109	0.542104	5.5792	0.569765	8.33434	0.065231	0.329006	7.4275	0.116245	0.542988	1.91994	0.194889	2.82612	0.205531
V	0.148895	0.352109	0.542104	0.370359	0.569765	0.613982	0.065231	0.329006	0.253951	0.116245	0.542988	0.29652	0.194889	2.82612	2.83339
W	0.148895	0.352109	0.542104	0.370359	0.569765	0.613982	0.065231	0.329006	0.253951	0.116245	2.82805	0.29652	9.28114	0.677744	0.205531
Y	0.148895	0.352109	0.542104	0.370359	0.569765	0.613982	0.065231	2.82998	2.83643	0.116245	0.542988	0.29652	0.194889	0.677744	0.205531
ITSN-1#5
A	5.13175	0.10452	0.352068	0.160455	0.057775	2.59938	0.10452	4.27569
C	3.44532	0.10452	0.352068	0.160455	0.057775	2.59938	0.10452	0.244072
D	0.221267	0.10452	0.352068	0.160455	0.057775	0.284489	0.10452	0.244072
E	0.221267	0.10452	1.76062	0.160455	0.057775	0.284489	0.10452	0.244072
F	0.221267	0.10452	0.352068	0.160455	0.057775	0.284489	0.10452	1.75593
G	0.221267	0.10452	0.352068	0.160455	0.057775	0.284489	0.10452	0.244072
H	0.221267	0.10452	0.352068	0.160455	0.057775	0.284489	0.10452	0.244072
I	0.221267	0.10452	0.352068	3.46204	0.057775	0.284489	0.10452	0.244072
K	0.221267	0.10452	0.352068	0.160455	0.057775	0.284489	0.10452	0.244072
L	0.221267	0.10452	0.352068	0.160455	0.057775	1.7576	0.10452	0.244072
M	0.221267	0.10452	0.352068	0.160455	0.057775	0.284489	0.10452	0.244072
N	0.221267	0.10452	0.352068	0.160455	0.057775	0.284489	0.10452	0.244072
P	7.66139	18.0141	11.9022	0.160455	18.9023	8.49183	0.10452	4.27569
Q	0.221267	0.10452	0.352068	0.160455	0.057775	0.284489	0.10452	0.244072
R	0.221267	0.10452	0.352068	0.160455	0.057775	0.284489	18.0141	0.244072
S	0.221267	0.10452	0.352068	0.160455	0.057775	0.284489	0.10452	4.27569
T	0.221267	0.10452	0.352068	0.160455	0.057775	0.284489	0.10452	0.244072
V	0.221267	0.10452	0.352068	13.6498	0.057775	0.284489	0.10452	1.75593
W	0.221267	0.10452	0.352068	0.160455	0.057775	0.284489	0.10452	0.244072
Y	0.221267	0.10452	0.352068	0.160455	0.057775	0.284489	0.10452	0.244072
Y37A1B.17#1
A	0.078274	0.419422	0.085241	0.078274	3.39106	0.078274	0.104668
C	0.078274	0.419422	0.085241	0.078274	0.4919	0.078274	0.104668
D	0.078274	0.419422	0.085241	0.078274	0.4919	0.078274	0.104668
E	0.078274	1.47812	0.085241	0.078274	2.43464	0.078274	0.104668
F	0.078274	0.419422	0.085241	0.078274	0.4919	0.078274	0.104668
G	0.078274	0.419422	0.085241	0.078274	0.4919	0.078274	0.104668
H	0.078274	0.419422	0.085241	0.078274	0.4919	0.078274	0.104668
I	0.078274	0.419422	3.90571	0.078274	0.4919	0.078274	0.104668
K	0.078274	0.419422	0.085241	0.078274	0.4919	0.078274	0.104668
L	0.078274	0.419422	0.085241	0.078274	0.4919	0.078274	0.104668
M	0.078274	0.419422	0.085241	0.078274	0.4919	0.078274	0.104668
N	0.078274	0.419422	0.085241	0.078274	0.4919	0.078274	0.104668
P	18.5128	4.34686	0.085241	18.5128	4.34748	0.078274	18.0113
Q	0.078274	1.95625	0.085241	0.078274	1.95642	0.078274	0.104668
R	0.078274	0.419422	0.085241	0.078274	0.4919	18.5128	0.104668
S	0.078274	1.47812	0.085241	0.078274	0.4919	0.078274	0.104668
T	0.078274	1.95625	0.085241	0.078274	0.4919	0.078274	0.104668
V	0.078274	2.91249	14.56	0.078274	0.4919	0.078274	0.104668
W	0.078274	0.419422	0.085241	0.078274	0.4919	0.078274	0.104668
Y	0.078274	0.419422	0.085241	0.078274	0.4919	0.078274	0.104668
LST-4#1
A	0.090963	2.22123	18.2717	0.06088	1.68382	0.106264	0.030724
C	0.090963	0.360306	0.090963	0.06088	0.179416	0.106264	0.030724
D	0.090963	2.22123	0.090963	0.06088	1.13676	0.106264	0.030724
E	0.090963	2.22123	0.090963	0.06088	0.179416	0.106264	0.030724
F	0.090963	0.360306	0.090963	0.06088	0.179416	0.106264	0.030724
G	0.090963	0.360306	0.090963	0.06088	0.179416	0.106264	0.030724
H	0.090963	0.360306	0.090963	0.06088	0.179416	0.106264	0.030724
I	0.090963	0.360306	0.090963	0.06088	0.179416	3.87445	0.030724
K	0.090963	0.360306	0.090963	0.06088	0.179416	0.106264	0.030724
L	0.090963	0.360306	0.090963	0.06088	3.32499	0.106264	0.030724
M	0.090963	0.360306	0.090963	0.06088	0.179416	0.106264	0.030724
N	0.090963	2.76401	0.090963	0.06088	0.179416	0.106264	0.030724
P	0.090963	3.84955	0.090963	18.8433	10.9838	9.34959	19.4162
Q	0.090963	0.360306	0.090963	0.06088	0.179416	0.106264	0.030724
R	18.2717	0.360306	0.090963	0.06088	0.179416	0.106264	0.030724
S	0.090963	0.360306	0.090963	0.06088	0.179416	0.106264	0.030724
T	0.090963	1.67846	0.090963	0.06088	0.179416	0.106264	0.030724
V	0.090963	0.360306	0.090963	0.06088	0.179416	4.96948	0.030724
W	0.090963	0.360306	0.090963	0.06088	0.179416	0.106264	0.030724
Y	0.090963	0.360306	0.090963	0.06088	0.179416	0.106264	0.030724
TAG-168#1
A	0.024177	0.864482	0.024177	0.070256	4.84431	1.35176	0.074176
C	0.024177	0.864482	0.024177	0.070256	0.274152	0.149909	0.074176
D	0.024177	0.864482	0.024177	0.070256	1.34948	0.149909	0.074176
E	0.024177	0.864482	0.024177	0.070256	1.34948	0.149909	0.074176
F	0.024177	0.864482	0.024177	0.070256	0.274152	0.149909	0.074176
G	0.024177	0.864482	0.024177	0.070256	1.34948	0.149909	0.074176
H	0.024177	0.864482	0.024177	0.070256	0.274152	0.149909	0.074176
I	0.024177	0.864482	0.467733	0.070256	0.274152	1.79146	0.074176
K	0.024177	0.864482	0.024177	0.070256	0.274152	0.149909	0.074176
L	0.911289	2.21966	18.21	0.070256	3.09689	11.9046	0.911357
M	0.024177	0.864482	0.024177	0.070256	0.274152	0.91206	0.074176
N	0.024177	0.864482	0.024177	0.070256	0.274152	0.149909	0.074176
P	0.467733	0.864482	0.024177	18.6651	2.22319	0.149909	17.7535
Q	0.024177	0.864482	0.024177	0.070256	0.274152	0.149909	0.074176
R	18.21	0.864482	0.024177	0.070256	0.274152	0.149909	0.074176
S	0.024177	0.864482	0.024177	0.070256	2.22319	0.149909	0.074176
T	0.024177	0.864482	0.024177	0.070256	0.274152	1.79146	0.074176
V	0.024177	2.21966	0.911289	0.070256	0.274152	0.149909	0.074176
W	0.024177	0.864482	0.024177	0.070256	0.274152	0.149909	0.074176
Y	0.024177	0.864482	0.024177	0.070256	0.274152	0.149909	0.074176
TAG-168#2
A	0.364721	0.055146	0.238651	0.138345	0.082939	2.05459	0.134972	0.397484
C	0.364721	0.055146	0.238651	0.138345	0.082939	0.21324	0.134972	0.397484
D	0.364721	0.055146	0.238651	0.138345	0.082939	2.05459	0.134972	0.397484
E	0.364721	0.055146	2.55748	0.138345	0.082939	0.21324	0.134972	1.55503
F	0.364721	0.055146	0.238651	0.138345	0.082939	0.21324	0.134972	0.397484
G	2.28314	0.055146	0.238651	0.138345	0.082939	0.21324	0.134972	0.397484
H	0.364721	0.055146	0.238651	0.138345	0.082939	0.21324	0.134972	0.397484
I	0.364721	0.055146	0.238651	0.138345	0.082939	0.21324	3.07102	0.397484
K	2.78633	0.055146	2.05507	0.138345	0.082939	0.21324	0.134972	0.397484
L	0.364721	0.055146	1.55265	17.3714	0.082939	1.55241	8.12228	0.397484
M	0.364721	0.055146	0.238651	0.138345	0.082939	0.21324	0.134972	0.397484
N	0.364721	0.055146	0.238651	0.138345	0.082939	1.55241	0.134972	0.397484
P	0.364721	0.055146	0.238651	0.138345	18.4242	1.05022	0.134972	10.1327
Q	0.364721	0.055146	2.05507	0.138345	0.082939	0.21324	0.134972	0.397484
R	7.31505	18.9522	4.56713	0.138345	0.082939	0.21324	0.134972	0.397484
S	1.77995	0.055146	2.05507	0.138345	0.082939	3.05897	0.134972	0.397484
T	0.364721	0.055146	2.05507	0.138345	0.082939	3.05897	2.06076	0.397484
V	0.364721	0.055146	0.238651	0.138345	0.082939	3.05897	4.5864	1.55503
W	0.364721	0.055146	0.238651	0.138345	0.082939	0.21324	0.134972	0.397484
Y	0.364721	0.055146	0.238651	0.138345	0.082939	0.21324	0.134972	0.397484
TAG-168#3
A	0.407034	0.121189	0.169508	0.127567	0.121189	4.21999	2.14773	0.15955	0.199822
C	0.407034	0.121189	0.169508	0.127567	0.121189	0.830527	0.160321	0.15955	0.199822
D	0.407034	0.121189	0.169508	0.127567	0.121189	0.830527	0.160321	0.15955	0.199822
E	0.407034	0.121189	0.169508	0.127567	0.121189	0.830527	0.160321	0.15955	0.199822
F	0.407034	0.121189	1.4513	0.127567	0.121189	0.830527	0.160321	0.15955	2.14808
G	0.407034	0.121189	0.169508	0.127567	0.121189	0.830527	0.160321	0.15955	0.199822
H	0.407034	0.121189	0.169508	0.127567	0.121189	0.830527	0.160321	0.15955	0.199822
I	0.407034	0.121189	0.169508	0.127567	0.121189	0.830527	3.53891	0.15955	0.199822
K	0.407034	0.121189	2.8399	0.127567	0.121189	0.830527	0.160321	0.15955	0.199822
L	0.407034	0.121189	5.61711	16.2461	0.121189	0.830527	7.01687	0.15955	6.32292
M	0.407034	0.121189	0.169508	0.127567	0.121189	0.830527	1.45213	0.15955	2.14808
N	0.407034	0.121189	0.169508	0.127567	0.121189	0.830527	0.160321	0.15955	0.199822
P	2.15105	0.121189	1.4513	1.45773	17.6974	0.830527	2.14773	16.9685	0.199822
Q	0.407034	0.121189	2.1456	0.127567	0.121189	0.830527	0.160321	0.15955	0.199822
R	10.5223	17.6974	2.1456	0.127567	0.121189	0.830527	0.160321	0.15955	0.199822
S	0.407034	0.121189	0.169508	0.127567	0.121189	0.830527	0.160321	0.15955	0.199822
T	0.407034	0.121189	0.169508	0.127567	0.121189	0.830527	1.45213	0.15955	0.199822
V	0.407034	0.121189	0.169508	0.127567	0.121189	0.830527	0.160321	0.15955	4.93131
W	0.407034	0.121189	0.169508	0.127567	0.121189	0.830527	0.160321	0.15955	0.199822
Y	0.407034	0.121189	2.1456	0.127567	0.121189	0.830527	0.160321	0.15955	1.45227
CED-2#1
A	0.019989	3.6601	5.27551	0.079319	1.6503	0.075616	0.019989
C	0.019989	0.234214	0.13952	0.079319	0.072359	0.075616	0.019989
D	0.019989	0.234214	0.13952	0.079319	0.072359	0.075616	0.019989
E	0.019989	0.234214	0.13952	0.079319	0.072359	0.075616	0.428327
F	0.019989	0.234214	0.13952	5.28977	0.072359	0.075616	0.019989
G	0.019989	4.86923	0.13952	0.079319	0.072359	0.075616	0.019989
H	0.019989	0.234214	0.13952	0.079319	0.072359	0.075616	0.019989
I	0.019989	0.234214	0.13952	0.079319	0.072359	0.837471	0.019989
K	0.019989	0.234214	0.83866	0.079319	0.072359	0.075616	0.019989
L	0.019989	0.234214	0.13952	1.64751	0.072359	15.8714	0.019989
M	0.019989	1.24183	1.24201	1.24282	0.072359	0.075616	0.019989
N	0.019989	0.234214	0.13952	0.079319	0.072359	0.075616	0.019989
P	0.019989	6.48141	6.08221	0.079319	15.8757	0.075616	19.2119
Q	0.019989	0.234214	0.13952	0.079319	0.072359	0.075616	0.019989
R	19.2119	0.234214	4.46881	0.079319	0.072359	0.075616	0.019989
S	0.019989	0.234214	0.13952	0.079319	1.24386	0.075616	0.019989
T	0.019989	0.234214	0.13952	0.079319	0.072359	0.075616	0.019989
V	0.428327	0.234214	0.13952	0.079319	0.072359	0.837471	0.019989
W	0.019989	0.234214	0.13952	0.079319	0.072359	0.075616	0.019989
Y	0.019989	0.234214	0.13952	10.5508	0.072359	1.24379	0.019989
Y44E3A.4#1
A	0.092445	0.296674	10.6033	4.9175	0.189791	0.008979	1.24506
C	0.092445	0.296674	0.045829	0.16345	0.189791	0.008979	0.281171
D	0.092445	0.296674	0.045829	0.16345	0.189791	0.008979	0.281171
E	0.092445	0.296674	0.045829	0.16345	0.755053	0.008979	0.281171
F	0.092445	0.296674	0.045829	0.16345	0.189791	0.008979	1
G	0.092445	0.296674	0.045829	1.73453	0.755053	0.008979	0.281171
H	0.092445	0.296674	0.045829	0.16345	0.189791	0.008979	0.281171
I	0.092445	1.98138	0.045829	0.16345	2.22473	0.008979	0.281171
K	0.092445	0.296674	0.045829	0.755156	0.189791	0.008979	0.281171
L	0.765216	1.49069	0.045829	3.20359	3.93936	0.008979	3.2055
M	0.092445	0.296674	0.045829	2.95875	0.189791	0.256734	0.281171
N	0.092445	0.296674	0.045829	0.16345	0.189791	0.008979	0.281171
P	17.5708	0.296674	6.41723	0.16345	3.20452	0.008979	0.281171
Q	0.092445	0.296674	0.045829	0.16345	0.189791	0.008979	0.281171
R	0.092445	0.296674	0.045829	0.16345	0.189791	19.5816	0.281171
S	0.092445	1	0.045829	1.73453	0.189791	0.008979	3.69561
T	0.092445	1.24535	1.49248	0.16345	1.73484	0.008979	6.63627
V	0.092445	9.83246	0.753762	1.24484	4.91915	0.008979	0.281171
W	0.092445	0.296674	0.045829	0.16345	0.189791	0.008979	0.281171
Y	0.092445	0.296674	0.045829	1.48969	0.189791	0.008979	0.281171
Y44E3A.4#2
A	0.016596	0.112148	7.01514	11.0577	0.23948	0.016596	0.228802	0.284933	0.304264
C	0.016596	0.112148	0.025068	0.094443	0.23948	0.016596	0.228802	0.284933	0.304264
D	0.016596	0.112148	0.025068	0.094443	0.23948	0.016596	0.228802	0.284933	8.08552
E	0.016596	0.112148	0.025068	0.094443	0.23948	0.016596	0.228802	0.284933	0.304264
F	0.016596	0.112148	0.025068	0.094443	0.23948	0.016596	2.22352	1.4931	1.49434
G	0.016596	0.112148	0.025068	0.094443	0.23948	0.016596	0.228802	0.284933	0.304264
H	0.016596	0.112148	0.025068	0.094443	0.23948	0.016596	0.228802	1.12784	0.304264
I	0.016596	1.49545	0.025068	0.094443	1.49395	0.016596	0.228802	3.68466	0.304264
K	0.016596	0.761452	0.025068	0.094443	0.23948	0.016596	0.228802	0.284933	0.304264
L	0.016596	1.86244	0.025068	0.76097	1.12806	0.016596	4.4149	2.95414	4.05757
M	0.016596	1.12845	0.025068	0.094443	0.23948	0.016596	2.22352	0.284933	1.49434
N	0.016596	0.112148	0.025068	0.094443	0.23948	0.016596	0.228802	0.284933	0.304264
P	19.6847	0.112148	5.54355	4.8061	7.34812	0.016596	0.228802	0.284933	0.304264
Q	0.016596	0.112148	0.025068	0.094443	0.23948	0.016596	0.228802	0.284933	0.304264
R	0.016596	0.761452	7.01514	0.094443	0.23948	19.6847	0.228802	1.12784	0.304264
S	0.016596	0.112148	0.025068	1.86419	1.85983	0.016596	2.22352	4.41518	0.304264
T	0.016596	1.49545	0.025068	0.094443	1.49395	0.016596	2.58875	0.284933	0.304264
V	0.016596	11.0374	0.025068	0.094443	3.32337	0.016596	1.12783	1.4931	0.304264
W	0.016596	0.112148	0.025068	0.094443	0.23948	0.016596	2.22352	0.284933	0.304264
Y	0.016596	0.112148	0.025068	0.094443	0.23948	0.016596	0.228802	0.284933	0.304264
TAG-208#2
A	0.246618	0.223955	3.65948	0.235405	0.092418	7.23958	0.245212	0.302578
C	0.246618	0.223955	0.860027	0.235405	0.092418	0.438768	0.245212	0.302578
D	0.246618	0.223955	0.860027	0.235405	0.092418	0.438768	0.245212	0.302578
E	0.246618	0.223955	0.860027	0.235405	0.092418	0.438768	0.245212	0.302578
F	0.246618	0.223955	0.860027	3.69271	0.092418	0.438768	0.245212	0.302578
G	2.48924	0.223955	0.860027	0.235405	0.092418	0.438768	0.245212	2.49447
H	0.246618	0.223955	0.860027	0.235405	0.092418	0.438768	0.245212	0.302578
I	0.246618	0.223955	0.860027	12.07	0.092418	0.438768	0.245212	0.302578
K	0.246618	0.223955	0.860027	0.235405	0.092418	0.438768	0.245212	0.302578
L	0.246618	0.223955	0.860027	0.235405	0.092418	0.438768	10.8474	0.302578
M	0.246618	0.223955	0.860027	0.235405	0.092418	0.438768	0.245212	0.302578
N	0.246618	0.223955	0.860027	0.235405	0.092418	0.438768	0.245212	0.302578
P	0.246618	15.7448	0.860027	0.235405	18.2441	4.86259	0.245212	12.0591
Q	0.246618	0.223955	0.860027	0.235405	0.092418	0.438768	0.245212	0.302578
R	0.246618	0.223955	0.860027	0.235405	0.092418	0.438768	2.49202	0.302578
S	4.87204	0.223955	0.860027	0.235405	0.092418	0.438768	0.245212	0.302578
T	0.246618	0.223955	0.860027	0.235405	0.092418	0.438768	0.245212	0.302578
V	8.44622	0.223955	0.860027	0.235405	0.092418	0.438768	2.49202	0.302578
W	0.246618	0.223955	0.860027	0.235405	0.092418	0.438768	0.245212	0.302578
Y	0.246618	0.223955	0.860027	0.235405	0.092418	0.438768	0.245212	0.302578
TAG-208#3
A	0.112277	2.76201	1.54969	0.095668	1.54864	0.012827
C	0.112277	0.240514	0.083852	0.095668	0.100838	0.012827
D	0.112277	0.240514	0.083852	0.095668	0.100838	0.012827
E	0.112277	1.54683	0.083852	0.095668	0.100838	0.012827
F	0.112277	0.240514	0.083852	0.095668	0.100838	0.012827
G	0.112277	0.240514	0.083852	0.095668	0.100838	0.012827
H	0.112277	0.240514	0.083852	0.095668	0.100838	0.012827
I	0.112277	0.240514	3.0766	0.095668	3.37745	0.012827
K	0.112277	1.24303	0.083852	0.095668	0.100838	0.012827
L	0.112277	1.54683	4.29813	0.095668	2.46304	0.012827
M	0.112277	1.24303	0.083852	0.095668	1.85344	0.012827
N	0.112277	0.240514	0.083852	0.095668	0.100838	0.012827
P	17.8667	0.939241	1.85507	18.1823	0.93904	0.012827
Q	0.112277	0.240514	0.083852	0.095668	0.634239	0.012827
R	0.112277	1.54683	0.083852	0.095668	0.100838	19.4478
S	0.112277	2.15442	0.083852	0.095668	0.93904	0.321319
T	0.112277	1.54683	0.083852	0.095668	0.100838	0.012827
V	0.112277	3.0658	7.96273	0.095668	7.03506	0.012827
W	0.112277	0.240514	0.083852	0.095668	0.100838	0.012827
Y	0.112277	0.240514	0.083852	0.095668	0.100838	0.012827
NCK-1#1
A	1.5405	3.50359	0.132036	0.145004	0.679039	0.216292	1.04945	0.336314
C	0.342799	0.413808	0.132036	0.145004	0.679039	0.216292	0.20585	0.336314
D	0.342799	0.413808	0.132036	0.145004	0.679039	0.216292	13.4126	0.336314
E	0.342799	0.413808	0.132036	0.145004	0.679039	1.0246	0.20585	0.336314
F	0.342799	0.413808	0.132036	1.02463	0.679039	0.216292	0.20585	0.336314
G	0.342799	0.413808	0.132036	0.145004	0.679039	0.216292	0.20585	0.336314
H	0.342799	0.413808	0.132036	0.145004	0.679039	0.216292	0.20585	0.336314
I	0.342799	0.413808	2.99447	0.145004	0.679039	1.51662	0.20585	0.336314
K	0.342799	0.413808	0.132036	0.145004	0.679039	1.51662	0.20585	0.336314
L	0.342799	3.99449	5.94924	2.00981	2.00318	1.51662	0.20585	1.54302
M	0.342799	0.413808	0.132036	1.02463	0.679039	0.216292	0.20585	0.336314
N	0.342799	0.413808	0.132036	0.145004	0.679039	0.216292	0.20585	0.336314
P	7.92825	0.413808	2.99447	9.89126	2.49254	0.216292	2.0385	0.336314
Q	0.342799	0.413808	0.132036	0.145004	0.679039	0.216292	0.20585	0.336314
R	2.03187	0.413808	0.132036	0.145004	0.679039	9.38884	0.20585	0.336314
S	0.342799	0.413808	0.132036	0.145004	0.679039	0.216292	0.20585	0.336314
T	0.342799	0.413808	0.132036	0.145004	0.679039	0.216292	0.20585	0.336314
V	3.0146	5.46719	5.94924	2.5024	3.96061	2.00863	0.20585	0.336314
W	0.342799	0.413808	0.132036	0.145004	0.679039	0.216292	0.20585	0.336314
Y	0.342799	0.413808	0.132036	1.51722	0.679039	0.216292	0.20585	12.4033
NCK-1#2
A	0.172954	4.53741	0.109043	0.138591	2.30795	0.090386	0.227211	1.55947	0.090386	0.145832
C	0.172954	0.550978	0.109043	0.138591	0.522495	0.090386	0.227211	0.227398	0.090386	0.145832
D	0.172954	0.550978	0.109043	0.138591	0.522495	0.090386	0.227211	0.227398	0.090386	0.145832
E	0.172954	0.550978	1.56271	0.138591	0.522495	0.090386	0.227211	2.30543	0.090386	0.145832
F	0.172954	0.550978	0.109043	0.138591	0.522495	0.090386	1.55961	0.227398	0.090386	0.145832
G	0.172954	0.550978	0.109043	0.138591	0.522495	0.090386	2.30575	0.227398	0.090386	0.145832
H	0.172954	0.550978	0.109043	0.138591	0.522495	0.090386	0.227211	0.227398	0.090386	0.145832
I	0.172954	0.550978	0.109043	0.138591	0.522495	0.090386	0.227211	0.227398	0.090386	1.56575
K	0.172954	0.550978	0.109043	0.138591	0.522495	0.090386	0.227211	0.227398	0.090386	0.145832
L	0.172954	0.550978	7.56495	0.138591	0.522495	0.090386	1.55961	1.55947	0.090386	14.3894
M	0.172954	0.550978	0.109043	0.138591	0.522495	0.090386	0.227211	0.227398	0.090386	0.145832
N	0.172954	0.550978	0.109043	0.138591	0.522495	0.090386	0.227211	0.227398	0.090386	0.145832
P	16.7139	0.550978	2.31299	15.9381	0.522495	0.090386	0.227211	0.227398	0.090386	0.145832
Q	0.172954	0.550978	0.109043	0.138591	0.522495	0.090386	0.227211	0.227398	0.090386	0.145832
R	0.172954	0.550978	0.109043	0.138591	0.522495	18.2827	0.227211	0.227398	0.090386	0.145832
S	0.172954	2.30326	0.109043	0.138591	0.522495	0.090386	3.05189	5.28927	18.2827	0.145832
T	0.172954	0.550978	0.109043	0.138591	0.522495	0.090386	6.03645	3.79735	0.090386	0.145832
V	0.172954	3.7927	6.81467	1.56727	8.28715	0.090386	2.30575	2.30543	0.090386	1.56575
W	0.172954	0.550978	0.109043	0.138591	0.522495	0.090386	0.227211	0.227398	0.090386	0.145832
Y	0.172954	0.550978	0.109043	0.138591	0.522495	0.090386	0.227211	0.227398	0.090386	0.145832
NCK-1#3
A	0.018143	1.96344	0.07035	0.018143	3.12232	0.018793
C	0.018143	0.55957	0.07035	0.018143	0.541772	0.018793
D	0.018143	1.57807	0.07035	0.018143	0.541772	0.018793
E	0.018143	0.55957	0.07035	0.018143	0.541772	0.018793
F	0.018143	0.55957	0.07035	0.018143	0.541772	0.018793
G	0.018143	0.55957	0.07035	0.018143	0.541772	0.018793
H	0.018143	0.55957	0.07035	0.018143	0.541772	19.2505
I	0.018143	1.96344	3.92668	0.018143	0.541772	0.018793
K	0.018143	0.55957	0.07035	0.018143	0.541772	0.018793
L	0.018143	1.96344	0.07035	0.018143	3.12232	0.018793
M	0.018143	0.55957	0.07035	0.018143	0.541772	0.018793
N	0.018143	0.55957	0.07035	0.018143	0.541772	0.018793
P	19.6553	3.11957	0.07035	19.6553	2.73644	0.018793
Q	0.018143	0.55957	0.07035	0.018143	0.541772	0.018793
R	0.018143	0.55957	0.804888	0.018143	0.541772	0.018793
S	0.018143	0.55957	0.07035	0.018143	0.541772	0.018793
T	0.018143	0.55957	0.07035	0.018143	0.541772	0.018793
V	0.018143	1.57807	14.0725	0.018143	2.35057	0.411276
W	0.018143	0.55957	0.07035	0.018143	0.541772	0.018793
Y	0.018143	0.55957	0.07035	0.018143	0.541772	0.018793
