# Supplementary material for: SH3 interactome conserves general function over specific form
Source: Mol Syst Biol. 2013 Apr 2;9:652. doi: 10.1038/msb.2013.9 (PMC3658277; doi:10.1038/msb.2013.9)
Supplement: Supplementary Table 19 — List of ortholog relationships between worm and yeast proteins in the two SH3 interactomes. [file msb20139-s16.xls]

## Sheet: Worm to Yeast Orthologs
Worm Protein	Common name	Yeast Protein	Common name	Source	Found in the worm network	Found in the worm network restricted to SH3 mediated interactions	Found in the yeast network
B0336.11	B0336.11	YLR380W	CSR1	OrthoMCL	1	1	0
B0547.1	csn-5	YDL216C	RRI1	Inparanoid, OrthoMCL	1	1	0
C02C6.1	dyn-1	YKR001C	VPS1	Ensembl, OrthoMCL	1	1	0
C02C6.1	dyn-1	YLL001W	DNM1	OrthoMCL	1	1	0
C02F4.1	ced-5	YLR422W	YLR422W	OrthoMCL	1	1	0
C07G1.4	wsp-1	YOR181W	LAS17	OrthoMCL	1	1	1
C07G1.5	hgrs-1	YNR006W	VPS27	Inparanoid, OrthoMCL	1	1	0
C08B11.5	sap-49	YOR319W	HSH49	Inparanoid, OrthoMCL	1	1	0
C08F8.2	C08F8.2	YPL029W	SUV3	Inparanoid, OrthoMCL	1	0	0
C09B8.7	pak-1	YHL007C	STE20	Inparanoid, OrthoMCL	1	1	1
C09B8.7	pak-1	YNL298W	CLA4	OrthoMCL	1	1	1
C09B8.7	pak-1	YOL113W	SKM1	OrthoMCL	1	1	1
C27A7.1	C27A7.1	YCR026C	NPP1	OrthoMCL	1	0	0
C27A7.1	C27A7.1	YEL016C	NPP2	OrthoMCL	1	0	0
C32E8.10	unc-11	YGR241C	YAP1802	OrthoMCL	1	1	0
C32E8.10	unc-11	YHR161C	YAP1801	Inparanoid, OrthoMCL	1	1	0
C34C6.6	prx-5	YDR244W	PEX5	Inparanoid, OrthoMCL	1	1	0
C34G6.7	stam-1	YHL002W	HSE1	Inparanoid, OrthoMCL	1	1	1
C47E12.2	C47E12.2	YBL030C	PET9	Ensembl	1	1	0
C47E12.2	C47E12.2	YBR085W	AAC3	Ensembl	1	1	0
C47E12.2	C47E12.2	YMR056C	AAC1	Ensembl	1	1	0
C49H3.5	ntl-4	YER068W	MOT2	OrthoMCL	1	1	0
C55A6.9	C55A6.9	YBR279W	PAF1	Inparanoid, OrthoMCL	1	1	1
D1007.7	D1007.7	YNL251C	NRD1	Inparanoid	1	1	0
F07A5.7	unc-15	YAL029C	MYO4	OrthoMCL	1	1	0
F07A5.7	unc-15	YHR023W	MYO1	OrthoMCL	1	1	0
F07A5.7	unc-15	YOR326W	MYO2	OrthoMCL	1	1	0
F11H8.4	cyk-1	YNL271C	BNI1	OrthoMCL	1	1	1
F13D12.6	F13D12.6	YBR139W	YBR139W	OrthoMCL	1	1	0
F13D12.6	F13D12.6	YMR297W	PRC1	OrthoMCL	1	1	0
F13H6.1	F13H6.1	YPR015C	YPR015C	Inparanoid	1	1	0
F15C11.2	F15C11.2	YMR276W	DSK2	Inparanoid, OrthoMCL	1	0	0
F17C11.9	F17C11.9	YKL081W	TEF4	OrthoMCL	1	1	0
F17C11.9	F17C11.9	YPL048W	CAM1	Inparanoid, OrthoMCL	1	1	0
F20B6.8	hpk-1	YJL141C	YAK1	Inparanoid, OrthoMCL	1	0	0
F23B12.5	F23B12.5	YNL071W	LAT1	Ensembl, Inparanoid, OrthoMCL	1	1	0
F25B5.4	ubq-1	YLL039C	UBI4	Ensembl, Inparanoid, OrthoMCL	1	1	0
F25E2.3	F25E2.3	YJR019C	TES1	OrthoMCL	1	1	0
F28B12.2	egl-44	YBR083W	TEC1	OrthoMCL	1	1	0
F29D10.4	hum-1	YKL129C	MYO3	OrthoMCL	1	1	1
F29D10.4	hum-1	YMR109W	MYO5	Inparanoid, OrthoMCL	1	1	1
F31E3.5	eft-3	YBR118W	TEF2	Inparanoid, OrthoMCL	1	1	0
F31E3.5	eft-3	YPR080W	TEF1	Inparanoid, OrthoMCL	1	1	0
F32A5.6	prx-13	YLR191W	PEX13	Inparanoid, OrthoMCL	1	1	1
F32D1.1	figl-1	YER047C	SAP1	OrthoMCL	1	1	1
F32D1.1	figl-1	YPL074W	YTA6	Inparanoid, OrthoMCL	1	1	0
F32G8.6	cat-4	YGR267C	FOL2	Ensembl, Inparanoid, OrthoMCL	1	1	0
F35G12.3	sel-5	YBR059C	AKL1	OrthoMCL	1	1	0
F35G12.3	sel-5	YIL095W	PRK1	OrthoMCL	1	1	1
F35G12.3	sel-5	YNL020C	ARK1	OrthoMCL	1	1	1
F36F2.3	tag-214	YKL059C	MPE1	Inparanoid, OrthoMCL	1	1	1
F38E9.5	F38E9.5	YGR080W	TWF1	Inparanoid, OrthoMCL	1	1	0
F41G4.2	cas-1	YNL138W	YSF3	Inparanoid, OrthoMCL	1	1	1
F42G2.5	F42G2.5	YBL091C	SCS22	Inparanoid	1	1	0
F42G9.1	F42G9.1	YBL056W	PTC3	OrthoMCL	1	1	0
F42G9.1	F42G9.1	YER089C	PTC2	OrthoMCL	1	1	0
F45E1.7	sdpn-1	YHR114W	BZZ1	Inparanoid	1	1	1
F47A4.3	rrc-1	YOR127W	RGA1	OrthoMCL	1	1	1
F49E11.1	mbk-2	YJL141C	YAK1	OrthoMCL	1	1	0
F53F4.11	F53F4.11	YHR052W	YHR052W	OrthoMCL	1	1	0
F53F4.11	F53F4.11	YKR060W	UTP30	OrthoMCL	1	1	0
F55A11.3	hrd-1	YOL013C	HRD1	Inparanoid, OrthoMCL	1	1	0
F56D12.5	vig-1	YLR150W	STM1	OrthoMCL	1	1	0
F58G6.1	amph-1	YCR009C	RVS161	Inparanoid	1	1	0
H14A12.2	fum-1	YPL262W	FUM1	Ensembl, Inparanoid, OrthoMCL	1	1	0
H22K11.1	asp-3	YPL154C	PEP4	Ensembl, OrthoMCL	1	1	0
JC8.10	unc-26	YNL106C	INP52	Inparanoid, OrthoMCL	1	1	1
JC8.10	unc-26	YOR109W	INP53	OrthoMCL	1	1	1
K04G2.6	K04G2.6	YLR386W	VAC14	Inparanoid, OrthoMCL	1	1	0
K10C9.3	K10C9.3	YPL123C	RNY1	OrthoMCL	1	1	0
K11E8.1	unc-43	YFR014C	CMK1	OrthoMCL	1	1	0
K11E8.1	unc-43	YOL016C	CMK2	OrthoMCL	1	1	0
K12C11.2	smo-1	YDR510W	SMT3	Ensembl, Inparanoid, OrthoMCL	1	0	0
M03F4.2	act-4	YFL039C	ACT1	Ensembl, Inparanoid, OrthoMCL	1	1	0
R06A4.4	imb-2	YBR017C	KAP104	Inparanoid, OrthoMCL	1	1	0
R06A4.9	R06A4.9	YNL317W	PFS2	Inparanoid, OrthoMCL	1	1	0
R07G3.3	npp-21	YIL149C	MLP2	OrthoMCL	1	1	0
R07G3.3	npp-21	YKR095W	PCC1	OrthoMCL	1	1	0
R10E12.1	alx-1	YOR275C	RIM20	Inparanoid, OrthoMCL	1	1	0
R119.2	R119.2	YER078C	YER078C	Inparanoid, OrthoMCL	1	1	0
R119.2	R119.2	YFR006W	YFR006W	OrthoMCL	1	1	0
R144.2	R144.2	YDR228C	PCF11	Inparanoid, OrthoMCL	1	1	1
T01G1.3	T01G1.3	YDL195W	SEC31	Inparanoid, OrthoMCL	1	1	0
T04C10.1	mbk-1	YJL141C	YAK1	OrthoMCL	1	1	0
T04C10.2	epn-1	YDL161W	ENT1	Inparanoid, OrthoMCL	1	1	0
T04C10.2	epn-1	YLR206W	ENT2	OrthoMCL	1	1	0
T04C9.1	T04C9.1	YDR388W	RVS167	Inparanoid	1	1	1
T05H4.6	T05H4.6	YBR143C	SUP45	Ensembl, Inparanoid, OrthoMCL	1	1	0
T06E4.1	hcp-2	YDL058W	USO1	OrthoMCL	1	0	0
T06E4.1	hcp-2	YIL149C	MLP2	OrthoMCL	1	0	0
T06E4.1	hcp-2	YKR095W	PCC1	OrthoMCL	1	0	0
T07C4.1	T07C4.1	YEL021W	URA3	Ensembl, Inparanoid, OrthoMCL	1	1	0
T07C4.1	T07C4.1	YML106W	URA5	OrthoMCL	1	1	0
T07C4.1	T07C4.1	YMR271C	URA10	OrthoMCL	1	1	0
T08D10.1	nfya-1	YGL237C	HAP2	OrthoMCL	1	0	0
T08G5.5	vps-39	YDL077C	VAM6	OrthoMCL	1	1	0
T09A5.2	klp-3	YPR141C	KAR3	Inparanoid, OrthoMCL	1	1	0
T12D8.1	set-16	YGL131C	SNT2	Inparanoid	1	1	0
T14G11.3	T14G11.3	YKR016W	FMP13	OrthoMCL	1	1	0
T20B12.2	tbp-1	YER148W	YER148W	Ensembl, Inparanoid, OrthoMCL	1	1	0
T20F10.1	wts-1	YNL161W	CBK1	OrthoMCL	1	1	0
T20G5.1	chc-1	YGL206C	CHC1	Ensembl, Inparanoid, OrthoMCL	1	1	1
T23C6.4	T23C6.4	YML017W	PSP2	Inparanoid	1	0	0
T23G11.7	T23G11.7	YLR181C	VTA1	OrthoMCL	1	1	0
T27E9.1	tag-61	YBL030C	PET9	Ensembl, Inparanoid, OrthoMCL	1	1	0
T27E9.1	tag-61	YBR085W	AAC3	Ensembl, Inparanoid, OrthoMCL	1	1	0
T27E9.1	tag-61	YMR056C	AAC1	Ensembl	1	1	0
T28F12.3	sos-1	YLL016W		OrthoMCL	1	1	0
T28F12.3	sos-1	YLR310C	CDC25	OrthoMCL	1	1	1
W02C12.3	hlh-30	YBL103C	RTG3	OrthoMCL	1	1	0
W07E6.4	prp-21	YJL203W	PRP21	Inparanoid, OrthoMCL	1	1	0
W09C3.4	W09C3.4	YNR003C	RPC34	Inparanoid, OrthoMCL	1	1	0
W09D10.1	W09D10.1	YIL044C	AGE2	OrthoMCL	1	1	0
W10D9.4	nfyb-1	YBL021C	HAP3	Inparanoid, OrthoMCL	1	1	0
Y105E8B.1	lev-11	YIL138C	TPM2	OrthoMCL	1	0	0
Y105E8B.1	lev-11	YNL079C	TPM1	OrthoMCL	1	0	0
Y106G6H.2	pab-1	YER165W	PAB1	Ensembl, Inparanoid, OrthoMCL	1	1	0
Y110A2AR.2	ubc-15	YER100W	UBC6	Ensembl	1	1	0
Y113G7B.23	psa-1	YFR037C	RSC8	OrthoMCL	1	1	0
Y113G7B.23	psa-1	YJL176C	SWI3	Inparanoid, OrthoMCL	1	1	0
Y116A8C.32	sfa-1	YLR116W	MSL5	Inparanoid, OrthoMCL	1	1	0
Y116A8C.36	itsn-1	YBL047C	EDE1	Inparanoid	1	1	0
Y37A1B.2	lst-4	YJL036W	SNX4	Inparanoid	1	1	0
Y39A1A.14	Y39A1A.14	YLR186W	EMG1	Ensembl, Inparanoid, OrthoMCL	1	1	0
Y40B1B.5	Y40B1B.5	YLR192C	HCR1	OrthoMCL	1	0	0
Y41D4A.5	Y41D4A.5	YER075C	PTP3	Inparanoid	1	1	0
Y43C5A.6	rad-51	YER095W	RAD51	Ensembl, Inparanoid, OrthoMCL	1	1	0
Y43C5A.6	rad-51	YER179W	DMC1	OrthoMCL	1	1	0
Y46G5A.19	Y46G5A.19	YLR146C	SPE4	Ensembl, OrthoMCL	1	1	0
Y46G5A.19	Y46G5A.19	YPR069C	SPE3	Ensembl, Inparanoid, OrthoMCL	1	1	0
Y47D9A.2	scpl-3	YLL010C	PSR1	OrthoMCL	1	0	0
Y47D9A.2	scpl-3	YLR019W	PSR2	OrthoMCL	1	0	0
Y48G9A.4	frl-1	YIL159W	BNR1	Inparanoid, OrthoMCL	1	1	1
Y51H7C.7	Y51H7C.7	YHR081W	LRP1	OrthoMCL	1	0	0
Y53F4B.22	Y53F4B.22	YHR129C	ARP1	Ensembl, OrthoMCL	1	1	0
Y53H1C.2	Y53H1C.2	YPL084W	BRO1	OrthoMCL	1	1	1
Y54F10BM.2	iffb-1	YAL035W	FUN12	Inparanoid, OrthoMCL	1	1	0
Y65B4BR.4	wwp-1	YER125W	RSP5	Inparanoid, OrthoMCL	1	1	0
Y69A2AR.30	mdf-2	YJL030W	MAD2	Ensembl, Inparanoid, OrthoMCL	1	1	0
Y87G2A.10	vps-28	YPL065W	VPS28	Inparanoid, OrthoMCL	1	0	0
ZK1248.10	ZK1248.10	YNL293W	MSB3	OrthoMCL	1	1	1
ZK1248.10	ZK1248.10	YOL112W	MSB4	OrthoMCL	1	1	0
ZK1248.3	ehs-1	YBL047C	EDE1	OrthoMCL	1	1	0
ZK1248.3	ehs-1	YIR006C	PAN1	Inparanoid	1	1	1
ZK370.3	hipr-1	YNL243W	SLA2	Inparanoid, OrthoMCL	1	1	0
ZK512.5	ZK512.5	YPL085W	SEC16	OrthoMCL	1	1	0
ZK792.8	ZK792.8	YNL223W	ATG4	OrthoMCL	1	0	0
ZK867.1	syd-9	YML081W	YML081W	Inparanoid	1	1	0
ZK899.8	gap-2	YKL092C	BUD2	OrthoMCL	1	1	0
M03C11.8	M03C11.8	YAL019W	YAL019W	Inparanoid,OrthoMCL	0	0	1
ZC518.3	ccr-4	YAL021C	CCR4	Inparanoid,OrthoMCL	0	0	1
K08F11.5	K08F11.5	YAL048C	GEM1	Inparanoid,OrthoMCL	0	0	1
F43C1.2	mpk-1	YBL016W	FUS3	Inparanoid,OrthoMCL	0	0	1
F09E5.15	F09E5.15	YBL064C	PRX1	OrthoMCL	0	0	1
R07E5.2	prdx-3	YBL064C	PRX1	OrthoMCL	0	0	1
Y38C1AA.11	prdx-6	YBL064C	PRX1	Ensembl,Inparanoid,OrthoMCL	0	0	1
R10E11.3	R10E11.3	YBL067C	UBP13	Inparanoid,OrthoMCL	0	0	1
B0336.10	rpl-23	YBL087C	RPL23A	Ensembl,Inparanoid,OrthoMCL	0	0	1
Y48G1BL.2	atm-1	YBL088C	TEL1	Inparanoid,OrthoMCL	0	0	1
B0545.1	tpa-1	YBL105C	PKC1	Inparanoid	0	0	1
F46F6.2	F46F6.2	YBL105C	PKC1	OrthoMCL	0	0	1
F57F5.5	pkc-1	YBL105C	PKC1	OrthoMCL	0	0	1
C24A11.9	coq-1	YBR003W	COQ1	Inparanoid,OrthoMCL	0	0	1
W08E3.3	tag-210	YBR025C	OLA1	Ensembl,Inparanoid,OrthoMCL	0	0	1
Y105E8B.2	exoc-8	YBR102C	EXO84	OrthoMCL	0	0	1
T26A5.4	T26A5.4	YBR110W	ALG1	Inparanoid,OrthoMCL	0	0	1
D2021.1	utx-1	YBR112C	CYC8	OrthoMCL	0	0	1
T06E4.3	atl-1	YBR136W	MEC1	OrthoMCL	0	0	1
W10D5.1	mef-2	YBR182C	YBR182C	OrthoMCL	0	0	1
F30F8.8	taf-5	YBR198C	TAF5	Inparanoid,OrthoMCL	0	0	1
C09G12.9	tsg-101	YCL008C	STP22	Inparanoid,OrthoMCL	0	0	1
F15A2.6	sad-1	YCL024W	KCC4	Inparanoid,OrthoMCL	0	0	1
T01C8.1	aak-2	YCL024W	KCC4	OrthoMCL	0	0	1
Y39H10A.6	Y39H10A.6	YCL039W	GID7	OrthoMCL	0	0	1
Y41C4A.16	col-95	YCR077C	PAT1	Inparanoid	0	0	1
K08E3.4	K08E3.4	YCR088W	ABP1	Inparanoid,OrthoMCL	0	0	1
F29G9.5	rpt-2	YDL007W	RPT2	Ensembl,Inparanoid,OrthoMCL	0	0	1
F14H8.1	F14H8.1	YDL019C	OSH2	OrthoMCL	0	0	1
Y47D3A.17	obr-1	YDL019C	OSH2	OrthoMCL	0	0	1
F10G7.1	tag-151	YDL060W	TSR1	Inparanoid,OrthoMCL	0	0	1
Y54G2A.18	Y54G2A.18	YDL072C	YET3	OrthoMCL	0	0	1
C06A1.1	cdc-48.1	YDL126C	CDC48	Ensembl,Inparanoid,OrthoMCL	0	0	1
C41C4.8	cdc-48.2	YDL126C	CDC48	Ensembl,OrthoMCL	0	0	1
C42D4.8	rpc-1	YDL140C	RPO21	OrthoMCL	0	0	1
F36A4.7	ama-1	YDL140C	RPO21	Ensembl,Inparanoid,OrthoMCL	0	0	1
F23H11.9	F23H11.9	YDL142C	CRD1	Inparanoid,OrthoMCL	0	0	1
W06A7.3	ret-1	YDL204W	RTN2	OrthoMCL	0	0	1
T21C9.2	vps-54	YDR027C	VPS54	OrthoMCL	0	0	1
Y18D10A.13	pad-1	YDR141C	DOP1	Inparanoid,OrthoMCL	0	0	1
C35D6.4	C35D6.4	YDR151C	CTH1	Inparanoid	0	0	1
F38B7.1	F38B7.1	YDR151C	CTH1	OrthoMCL	0	0	1
F38C2.7	F38C2.7	YDR151C	CTH1	Inparanoid	0	0	1
Y116A8C.20	Y116A8C.20	YDR151C	CTH1	Inparanoid	0	0	1
Y60A9.3	Y60A9.3	YDR151C	CTH1	Inparanoid	0	0	1
F33A8.5	sdhd-1	YDR178W	SDH4	OrthoMCL	0	0	1
B0511.13	B0511.13	YDR182W	YDR182W	OrthoMCL	0	0	1
ZK792.7	ZK792.7	YDR182W	YDR182W	Inparanoid	0	0	1
M4.1	M4.1	YDR200C	VPS64	Inparanoid,OrthoMCL	0	0	1
F55A12.3	ppk-1	YDR208W	MSS4	Inparanoid,OrthoMCL	0	0	1
B0218.1	B0218.1	YDR242W	AMD2	Inparanoid	0	0	1
F01F1.7	F01F1.7	YDR243C	PRP28	Inparanoid,OrthoMCL	0	0	1
K09H9.6	lpd-6	YDR312W	SSF2	Inparanoid,OrthoMCL	0	0	1
Y111B2A.22	ssl-1	YDR334W	SWR1	Inparanoid,OrthoMCL	0	0	1
F23F12.6	rpt-3	YDR394W	RPT3	Ensembl,Inparanoid,OrthoMCL	0	0	1
W10D5.3	gei-17	YDR409W	SIZ1	OrthoMCL	0	0	1
F53A3.2	polh-1	YDR419W	RAD30	Inparanoid,OrthoMCL	0	0	1
T19A5.2	gck-1	YDR523C	SPS1	OrthoMCL	0	0	1
T04A8.7	T04A8.7	YEL011W	GLC3	Ensembl,Inparanoid,OrthoMCL	0	0	1
K08H10.4	uda-1	YEL042W	GDA1	Inparanoid,OrthoMCL	0	0	1
Y39G10AR.8	Y39G10AR.8	YER025W	GCD11	Ensembl,Inparanoid,OrthoMCL	0	0	1
CC8.2	CC8.2	YER054C	GIP2	OrthoMCL	0	0	1
C31C9.2	C31C9.2	YER081W	SER3	Inparanoid,OrthoMCL	0	0	1
K01C8.1	K01C8.1	YER086W	ILV1	OrthoMCL	0	0	1
T01H8.2	T01H8.2	YER086W	ILV1	OrthoMCL	0	0	1
Y51H7C.9	Y51H7C.9	YER086W	ILV1	OrthoMCL	0	0	1
T27F6.5	prs-2	YER087W	YER087W	Inparanoid,OrthoMCL	0	0	1
F39B2.6	rps-26	YER131W	RPS26B	Ensembl,Inparanoid,OrthoMCL	0	0	1
E01B7.1	E01B7.1	YER144C	UBP5	OrthoMCL	0	0	1
Y59A8B.2	Y59A8B.2	YER144C	UBP5	Inparanoid,OrthoMCL	0	0	1
C38D4.5	tag-325	YER155C	BEM2	OrthoMCL	0	0	1
F41E6.13	atgr-18	YFR021W	ATG18	Inparanoid,OrthoMCL	0	0	1
C53H9.2	C53H9.2	YGL099W	LSG1	Inparanoid,OrthoMCL	0	0	1
C04H5.6	mog-4	YGL120C	PRP43	OrthoMCL	0	0	1
EEED8.5	mog-5	YGL120C	PRP43	OrthoMCL	0	0	1
F56D2.6	F56D2.6	YGL120C	PRP43	Ensembl,Inparanoid,OrthoMCL	0	0	1
K03H1.2	mog-1	YGL120C	PRP43	OrthoMCL	0	0	1
R07H5.1	prx-14	YGL153W	PEX14	OrthoMCL	0	0	1
W06D4.6	rad-54	YGL163C	RAD54	Inparanoid,OrthoMCL	0	0	1
Y116A8C.13	Y116A8C.13	YGL163C	RAD54	OrthoMCL	0	0	1
F39B2.6	rps-26	YGL189C	RPS26A	Ensembl,Inparanoid,OrthoMCL	0	0	1
Y48G1A.5	imb-5	YGL238W	CSE1	Inparanoid,OrthoMCL	0	0	1
F56B3.11	F56B3.11	YGR033C	TIM21	OrthoMCL	0	0	1
C44E4.6	acbp-1	YGR037C	ACB1	Ensembl,Inparanoid,OrthoMCL	0	0	1
F47B10.7	acbp-3	YGR037C	ACB1	OrthoMCL	0	0	1
M04F3.4	M04F3.4	YGR058W	PEF1	Inparanoid,OrthoMCL	0	0	1
Y87G2A.5	vrs-2	YGR094W	VAS1	Ensembl,Inparanoid,OrthoMCL	0	0	1
Y47G6A.12	2011-09-01	YGR098C	ESP1	OrthoMCL	0	0	1
ZK430.5	ZK430.5	YGR098C	ESP1	OrthoMCL	0	0	1
M110.4	ifg-1	YGR162W	TIF4631	OrthoMCL	0	0	1
R06C7.8	bub-1	YGR188C	BUB1	OrthoMCL	0	0	1
K07E3.3	dao-3	YGR204W	ADE3	OrthoMCL	0	0	1
K07E3.4	K07E3.4	YGR204W	ADE3	Ensembl,Inparanoid,OrthoMCL	0	0	1
T24D1.4	tag-179	YGR227W	DIE2	Inparanoid,OrthoMCL	0	0	1
K07B1.2	coq-6	YGR255C	COQ6	Inparanoid,OrthoMCL	0	0	1
F58B3.5	mrs-1	YGR264C	MES1	Ensembl,Inparanoid,OrthoMCL	0	0	1
Y105E8A.20	Y105E8A.20	YGR264C	MES1	OrthoMCL	0	0	1
Y46G5A.4	Y46G5A.4	YGR271W	SLH1	OrthoMCL	0	0	1
Y54E2A.4	Y54E2A.4	YGR271W	SLH1	OrthoMCL	0	0	1
Y54E2A.6	Y54E2A.6	YGR271W	SLH1	Ensembl,Inparanoid,OrthoMCL	0	0	1
C05C8.5	C05C8.5	YGR276C	RNH70	OrthoMCL	0	0	1
Y56A3A.33	Y56A3A.33	YGR276C	RNH70	OrthoMCL	0	0	1
W08E3.3	tag-210	YHL014C	YLF2	Ensembl	0	0	1
F35H10.7	F35H10.7	YHL023C	RMD11	OrthoMCL	0	0	1
K09H9.6	lpd-6	YHR066W	SSF1	Inparanoid,OrthoMCL	0	0	1
C25A1.6	C25A1.6	YHR072W	NOP10	Inparanoid,OrthoMCL	0	0	1
T19A5.2	gck-1	YHR102W	KIC1	Inparanoid,OrthoMCL	0	0	1
ZK643.2	ZK643.2	YHR144C	DCD1	Inparanoid,OrthoMCL	0	0	1
C48B6.2	C48B6.2	YHR148W	IMP3	Ensembl,Inparanoid,OrthoMCL	0	0	1
C50C3.6	prp-8	YHR165C	PRP8	Ensembl,Inparanoid,OrthoMCL	0	0	1
C44B7.1	C44B7.1	YIL007C	NAS2	Inparanoid,OrthoMCL	0	0	1
CC8.2	CC8.2	YIL045W	PIG2	OrthoMCL	0	0	1
K04G7.10	rnp-7	YIL061C	SNP1	Inparanoid,OrthoMCL	0	0	1
Y66D12A.15	Y66D12A.15	YIL143C	SSL2	Ensembl,Inparanoid,OrthoMCL	0	0	1
W01B6.9	ndc-80	YIL144W	TID3	OrthoMCL	0	0	1
Y71H2AM.20	Y71H2AM.20	YIL153W	RRD1	OrthoMCL	0	0	1
Y38H8A.5	Y38H8A.5	YJL056C	ZAP1	Inparanoid	0	0	1
Y55F3AM.14	Y55F3AM.14	YJL056C	ZAP1	OrthoMCL	0	0	1
F15A4.9	F15A4.9	YJL084C	ALY2	Inparanoid	0	0	1
F59A6.1	nsy-1	YJL095W	BCK1	OrthoMCL	0	0	1
M04C9.5	dyf-5	YJL106W	IME2	Inparanoid,OrthoMCL	0	0	1
Y54E10BL.6	mek-2	YJL128C	PBS2	Inparanoid,OrthoMCL	0	0	1
W02B12.9	W02B12.9	YJL133W	MRS3	Ensembl,Inparanoid,OrthoMCL	0	0	1
E04A4.5	E04A4.5	YJL143W	TIM17	Ensembl,Inparanoid,OrthoMCL	0	0	1
VF13D12L.1	VF13D12L.1	YJL153C	INO1	Ensembl,Inparanoid,OrthoMCL	0	0	1
C43E11.10	cdc-6	YJL194W	CDC6	Inparanoid,OrthoMCL	0	0	1
Y39A1A.12	Y39A1A.12	YJL194W	CDC6	OrthoMCL	0	0	1
F31F6.6	nac-1	YJL198W	PHO90	Inparanoid,OrthoMCL	0	0	1
K08E5.2	nac-3	YJL198W	PHO90	Inparanoid,OrthoMCL	0	0	1
W02B12.8	rga-1	YJL201W	ECM25	Inparanoid	0	0	1
F53H4.1	csb-1	YJR035W	RAD26	Inparanoid,OrthoMCL	0	0	1
C02F5.7	C02F5.7	YJR090C	GRR1	Inparanoid,OrthoMCL	0	0	1
Y57G11C.34	Y57G11C.34	YJR113C	RSM7	OrthoMCL	0	0	1
T08A11.1	T08A11.1	YJR138W	IML1	Inparanoid,OrthoMCL	0	0	1
ZK632.7	ZK632.7	YKL025C	PAN3	Inparanoid,OrthoMCL	0	0	1
F15A2.6	sad-1	YKL101W	HSL1	OrthoMCL	0	0	1
T01C8.1	aak-2	YKL101W	HSL1	OrthoMCL	0	0	1
C36E8.1	C36E8.1	YKL125W	RRN3	Inparanoid,OrthoMCL	0	0	1
Y56A3A.19	Y56A3A.19	YKL192C	ACP1	Inparanoid,OrthoMCL	0	0	1
E03G2.2	mrp-3	YKR103W	NFT1	OrthoMCL	0	0	1
F14F4.3	mrp-5	YKR103W	NFT1	OrthoMCL	0	0	1
F20B6.3	mrp-6	YKR103W	NFT1	OrthoMCL	0	0	1
F21G4.2	mrp-4	YKR103W	NFT1	OrthoMCL	0	0	1
F57C12.4	mrp-2	YKR103W	NFT1	OrthoMCL	0	0	1
F57C12.5	mrp-1	YKR103W	NFT1	OrthoMCL	0	0	1
Y43F8C.12	mrp-7	YKR103W	NFT1	OrthoMCL	0	0	1
Y75B8A.26	mrp-8	YKR103W	NFT1	OrthoMCL	0	0	1
E03G2.2	mrp-3	YLL015W	BPT1	OrthoMCL	0	0	1
F14F4.3	mrp-5	YLL015W	BPT1	OrthoMCL	0	0	1
F20B6.3	mrp-6	YLL015W	BPT1	OrthoMCL	0	0	1
F21G4.2	mrp-4	YLL015W	BPT1	OrthoMCL	0	0	1
F57C12.4	mrp-2	YLL015W	BPT1	OrthoMCL	0	0	1
F57C12.5	mrp-1	YLL015W	BPT1	OrthoMCL	0	0	1
Y43F8C.12	mrp-7	YLL015W	BPT1	OrthoMCL	0	0	1
Y75B8A.26	mrp-8	YLL015W	BPT1	OrthoMCL	0	0	1
C27A12.9	C27A12.9	YLL031C	GPI13	Inparanoid,OrthoMCL	0	0	1
T08G11.1	T08G11.1	YLL040C	VPS13	Inparanoid,OrthoMCL	0	0	1
K11H12.2	rpl-15	YLR029C	RPL15A	Ensembl,Inparanoid,OrthoMCL	0	0	1
F35G12.8	smc-4	YLR086W	SMC4	Inparanoid,OrthoMCL	0	0	1
R13G10.1	dpy-27	YLR086W	SMC4	OrthoMCL	0	0	1
Y47G6A.23	lpd-3	YLR087C	CSF1	OrthoMCL	0	0	1
Y47G6A.29	Y47G6A.29	YLR087C	CSF1	OrthoMCL	0	0	1
H39E23.1	par-1	YLR096W	KIN2	OrthoMCL	0	0	1
B0513.5	B0513.5	YLR142W	PUT1	OrthoMCL	0	0	1
B0025.1	vps-34	YLR240W	VPS34	Inparanoid,OrthoMCL	0	0	1
ZC449.5	ZC449.5	YLR330W	CHS5	Inparanoid	0	0	1
R144.4	wip-1	YLR337C	VRP1	Inparanoid,OrthoMCL	0	0	1
F57C7.1	F57C7.1	YLR399C	BDF1	OrthoMCL	0	0	1
F59F5.7	F59F5.7	YLR399C	BDF1	OrthoMCL	0	0	1
Y119C1B.8	tag-332	YLR399C	BDF1	Inparanoid,OrthoMCL	0	0	1
F46F11.1	F46F11.1	YLR410W	YLR410W	Inparanoid,OrthoMCL	0	0	1
F33H12.6	F33H12.6	YML061C	PIF1	OrthoMCL	0	0	1
F59H6.5	F59H6.5	YML061C	PIF1	OrthoMCL	0	0	1
Y16E11A.2	Y16E11A.2	YML061C	PIF1	OrthoMCL	0	0	1
Y18H1A.6	pif-1	YML061C	PIF1	Inparanoid,OrthoMCL	0	0	1
Y27F2A.5	Y27F2A.5	YML061C	PIF1	OrthoMCL	0	0	1
Y46B2A.2	Y46B2A.2	YML061C	PIF1	OrthoMCL	0	0	1
ZK250.9	ZK250.9	YML061C	PIF1	OrthoMCL	0	0	1
C32F10.5	hmg-3	YML069W	POB3	OrthoMCL	0	0	1
T20B12.8	hmg-4	YML069W	POB3	Inparanoid,OrthoMCL	0	0	1
Y71G12B.1	Y71G12B.1	YML102W	CAC2	Inparanoid,OrthoMCL	0	0	1
Y48G8AL.6	smg-2	YMR080C	NAM7	Ensembl,Inparanoid,OrthoMCL	0	0	1
M03C11.5	ymel-1	YMR089C	YTA12	OrthoMCL	0	0	1
Y47G6A.10	spg-7	YMR089C	YTA12	Ensembl,Inparanoid,OrthoMCL	0	0	1
K11H12.2	rpl-15	YMR121C	RPL15B	Ensembl,Inparanoid,OrthoMCL	0	0	1
C47E8.5	daf-21	YMR186W	HSC82	Ensembl,Inparanoid,OrthoMCL	0	0	1
T05E11.3	T05E11.3	YMR186W	HSC82	Ensembl,OrthoMCL	0	0	1
D1007.6	rps-10	YMR230W	YMR230W	Ensembl,Inparanoid,OrthoMCL	0	0	1
C53D5.6	imb-3	YMR308C	PSE1	Inparanoid,OrthoMCL	0	0	1
H14E04.5	cic-1	YNL025C	SSN8	Inparanoid,OrthoMCL	0	0	1
ZC518.2	sec-24.2	YNL049C	SFB2	OrthoMCL	0	0	1
C04F12.8	C04F12.8	YNL053W	MSG5	Inparanoid	0	0	1
F26A3.4	F26A3.4	YNL053W	MSG5	Inparanoid	0	0	1
F39B2.10	dnj-12	YNL064C	YDJ1	Ensembl,OrthoMCL	0	0	1
T05C3.5	dnj-19	YNL064C	YDJ1	Ensembl,Inparanoid,OrthoMCL	0	0	1
H12C20.2	pms-2	YNL082W	PMS1	Inparanoid,OrthoMCL	0	0	1
F26H9.6	rab-5	YNL093W	YPT53	OrthoMCL	0	0	1
M04B2.3	gfl-1	YNL107W	YAF9	Inparanoid,OrthoMCL	0	0	1
F58E10.3	F58E10.3	YNL112W	DBP2	Ensembl,Inparanoid,OrthoMCL	0	0	1
F35H12.4	F35H12.4	YNL267W	PIK1	Inparanoid,OrthoMCL	0	0	1
K01G5.5	K01G5.5	YNL292W	PUS4	OrthoMCL	0	0	1
T28F3.5	T28F3.5	YNR016C	ACC1	OrthoMCL	0	0	1
W09B6.1	pod-2	YNR016C	ACC1	Inparanoid,OrthoMCL	0	0	1
F25H8.1	F25H8.1	YOL093W	TRM10	Inparanoid,OrthoMCL	0	0	1
C34E10.10	C34E10.10	YOR004W	UTP23	Inparanoid,OrthoMCL	0	0	1
Y34D9A.4	spd-1	YOR058C	ASE1	OrthoMCL	0	0	1
C08H9.3	C08H9.3	YOR067C	ALG8	Inparanoid,OrthoMCL	0	0	1
D2092.1	D2092.1	YOR086C	TCB1	Inparanoid	0	0	1
F42G9.7	snt-2	YOR086C	TCB1	OrthoMCL	0	0	1
R12A1.2	snt-5	YOR086C	TCB1	Inparanoid	0	0	1
T12A2.15	T12A2.15	YOR086C	TCB1	OrthoMCL	0	0	1
T19B4.2	npp-7	YOR098C	NUP1	OrthoMCL	0	0	1
C42D4.8	rpc-1	YOR116C	RPO31	Ensembl,Inparanoid,OrthoMCL	0	0	1
F36A4.7	ama-1	YOR116C	RPO31	OrthoMCL	0	0	1
F35C8.7	chtl-1	YOR161C	YOR161C	OrthoMCL	0	0	1
F23F1.8	rpt-4	YOR259C	RPT4	Ensembl,Inparanoid,OrthoMCL	0	0	1
C52B9.8	C52B9.8	YOR290C	SNF2	OrthoMCL	0	0	1
F01G4.1	psa-4	YOR290C	SNF2	Inparanoid,OrthoMCL	0	0	1
D1007.6	rps-10	YOR293W	RPS10A	Ensembl,Inparanoid,OrthoMCL	0	0	1
Y57A10A.15	Y57A10A.15	YOR330C	MIP1	Inparanoid,OrthoMCL	0	0	1
W06D4.5	snx-3	YOR357C	SNX3	Inparanoid,OrthoMCL	0	0	1
D1069.2	cpn-2	YOR367W	SCP1	OrthoMCL	0	0	1
F43G9.9	cpn-1	YOR367W	SCP1	Inparanoid,OrthoMCL	0	0	1
T21C9.12	scpl-4	YPL063W	TIM50	Inparanoid,OrthoMCL	0	0	1
T23G11.5	rlbp-1	YPL115C	BEM3	OrthoMCL	0	0	1
W06H3.2	W06H3.2	YPL212C	PUS1	OrthoMCL	0	0	1
F56C9.3	F56C9.3	YPL224C	MMT2	OrthoMCL	0	0	1
PDB1.1	PDB1.1	YPL224C	MMT2	OrthoMCL	0	0	1
R02F11.3	R02F11.3	YPL224C	MMT2	OrthoMCL	0	0	1
Y71H2AM.9	Y71H2AM.9	YPL224C	MMT2	Inparanoid	0	0	1
F55C5.8	F55C5.8	YPL243W	SRP68	Inparanoid,OrthoMCL	0	0	1
F35H12.2	F35H12.2	YPL249C	RPL36B	OrthoMCL	0	0	1
F37C12.4	rpl-36	YPL249C	RPL36B	Inparanoid,OrthoMCL	0	0	1
T24D11.1	T24D11.1	YPL249C	RPL36B	Inparanoid,OrthoMCL	0	0	1
C30H6.6	haf-1	YPL270W	MDL2	OrthoMCL	0	0	1
F43E2.4	haf-2	YPL270W	MDL2	OrthoMCL	0	0	1
F57A10.3	haf-3	YPL270W	MDL2	OrthoMCL	0	0	1
W04C9.1	haf-4	YPL270W	MDL2	OrthoMCL	0	0	1
Y48G8AL.11	haf-6	YPL270W	MDL2	OrthoMCL	0	0	1
Y50E8A.16	haf-7	YPL270W	MDL2	OrthoMCL	0	0	1
Y57G11C.1	haf-8	YPL270W	MDL2	OrthoMCL	0	0	1
ZK484.2	haf-9	YPL270W	MDL2	OrthoMCL	0	0	1
Y37D8A.9	mrg-1	YPR023C	EAF3	OrthoMCL	0	0	1
ZK688.9	ZK688.9	YPR040W	TIP41	Inparanoid,OrthoMCL	0	0	1
Y106G6H.7	sec-8	YPR055W	SEC8	OrthoMCL	0	0	1
T10F2.1	grs-1	YPR081C	GRS2	Ensembl,OrthoMCL	0	0	1
